# Supplementary material for: De novo Whole-Genome Assembly of Moringa oleifera Helps Identify Genes Regulating Drought Stress Tolerance
Source: Front Plant Sci. 2021 Dec 14;12:766999. doi: 10.3389/fpls.2021.766999 (PMC8712769; doi:10.3389/fpls.2021.766999)
Supplement: Supplementary Figure 1 — Moringa varieties, viz., Bhagya, ODC3, PKM1, and PKM2, during drought stress treatment. [file Data_Sheet_1.zip]

Archive with 11 entries (11 files):
- Supplementary Data 1.PDF
- Supplementary Figure 1.TIF
- Supplementary Figure 2.PNG
- Supplementary Figure 3.TIF
- Supplementary Figure 4.JPEG
- Supplementary Table 10.DOCX
- Supplementary Table 5.XLSX
- Supplementary Table 6.XLSX
- Supplementary Table 9.XLSX
- Supplementary Tables 1-4 .DOCX
- Supplementary Tables 7-8 .DOCX
