# Supplementary material for: De novo Whole-Genome Assembly of Moringa oleifera Helps Identify Genes Regulating Drought Stress Tolerance
Source: Front Plant Sci. 2021 Dec 14;12:766999. doi: 10.3389/fpls.2021.766999 (PMC8712769; doi:10.3389/fpls.2021.766999)
Supplement: Supplementary Figure 1 — Moringa varieties, viz., Bhagya, ODC3, PKM1, and PKM2, during drought stress treatment. [file Data_Sheet_1.zip › Supplementary Table 5.XLSX]

## Sheet: Sheet1
Supplementary Table S5. Protein sequences in the single-copy otrthologous groups annotated with the Arabidopsis sequences from Uniprot database
Gene ID	Uniprot ID	Description
At_364	Q39061	CP33_ARATH_RNA-binding_protein_CP33,_chloroplastic_OS=Arabidopsis_thaliana_OX=3702_GN=CP33_PE=2_SV=1
Bol_1952	Q39061	CP33_ARATH_RNA-binding_protein_CP33,_chloroplastic_OS=Arabidopsis_thaliana_OX=3702_GN=CP33_PE=2_SV=1
Bol_1952	Q39061	CP33_ARATH_RNA-binding_protein_CP33,_chloroplastic_OS=Arabidopsis_thaliana_OX=3702_GN=CP33_PE=2_SV=1
Car_18969	Q04836	CP31A_ARATH_31_kDa_ribonucleoprotein,_chloroplastic_OS=Arabidopsis_thaliana_OX=3702_GN=CP31A_PE=1_SV=1
Cpa_20381	Q39061	CP33_ARATH_RNA-binding_protein_CP33,_chloroplastic_OS=Arabidopsis_thaliana_OX=3702_GN=CP33_PE=2_SV=1
Cpa_20381	Q39061	CP33_ARATH_RNA-binding_protein_CP33,_chloroplastic_OS=Arabidopsis_thaliana_OX=3702_GN=CP33_PE=2_SV=1
Csi_13150	Q39061	CP33_ARATH_RNA-binding_protein_CP33,_chloroplastic_OS=Arabidopsis_thaliana_OX=3702_GN=CP33_PE=2_SV=1
Mol_6401	Q9FGS0	CP31B_ARATH_RNA-binding_protein_CP31B,_chloroplastic_OS=Arabidopsis_thaliana_OX=3702_GN=CP31B_PE=1_SV=1
Mol_6401	Q9FGS0	CP31B_ARATH_RNA-binding_protein_CP31B,_chloroplastic_OS=Arabidopsis_thaliana_OX=3702_GN=CP31B_PE=1_SV=1
Mtr_30085	Q9FGS0	CP31B_ARATH_RNA-binding_protein_CP31B,_chloroplastic_OS=Arabidopsis_thaliana_OX=3702_GN=CP31B_PE=1_SV=1
Osa_5829	Q39061	CP33_ARATH_RNA-binding_protein_CP33,_chloroplastic_OS=Arabidopsis_thaliana_OX=3702_GN=CP33_PE=2_SV=1
Ptr_18249	Q39061	CP33_ARATH_RNA-binding_protein_CP33,_chloroplastic_OS=Arabidopsis_thaliana_OX=3702_GN=CP33_PE=2_SV=1
Rco_17988	Q39061	CP33_ARATH_RNA-binding_protein_CP33,_chloroplastic_OS=Arabidopsis_thaliana_OX=3702_GN=CP33_PE=2_SV=1
Tca_4053	Q39061	CP33_ARATH_RNA-binding_protein_CP33,_chloroplastic_OS=Arabidopsis_thaliana_OX=3702_GN=CP33_PE=2_SV=1
Vvi_14902	Q04836	CP31A_ARATH_31_kDa_ribonucleoprotein,_chloroplastic_OS=Arabidopsis_thaliana_OX=3702_GN=CP31A_PE=1_SV=1
Vvi_14902	Q04836	CP31A_ARATH_31_kDa_ribonucleoprotein,_chloroplastic_OS=Arabidopsis_thaliana_OX=3702_GN=CP31A_PE=1_SV=1
At_239	O22854	ETFQO_ARATH_Electron_transfer_flavoprotein-ubiquinone_oxidoreductase,_mitochondrial_OS=Arabidopsis_thaliana_OX=3702_GN=ETFQO_PE=2_SV=1
Bol_1958	O22854	ETFQO_ARATH_Electron_transfer_flavoprotein-ubiquinone_oxidoreductase,_mitochondrial_OS=Arabidopsis_thaliana_OX=3702_GN=ETFQO_PE=2_SV=1
Car_16352	O22854	ETFQO_ARATH_Electron_transfer_flavoprotein-ubiquinone_oxidoreductase,_mitochondrial_OS=Arabidopsis_thaliana_OX=3702_GN=ETFQO_PE=2_SV=1
Cpa_23857	O22854	ETFQO_ARATH_Electron_transfer_flavoprotein-ubiquinone_oxidoreductase,_mitochondrial_OS=Arabidopsis_thaliana_OX=3702_GN=ETFQO_PE=2_SV=1
Csi_13373	O22854	ETFQO_ARATH_Electron_transfer_flavoprotein-ubiquinone_oxidoreductase,_mitochondrial_OS=Arabidopsis_thaliana_OX=3702_GN=ETFQO_PE=2_SV=1
Mol_3240	O22854	ETFQO_ARATH_Electron_transfer_flavoprotein-ubiquinone_oxidoreductase,_mitochondrial_OS=Arabidopsis_thaliana_OX=3702_GN=ETFQO_PE=2_SV=1
Mtr_11273	O22854	ETFQO_ARATH_Electron_transfer_flavoprotein-ubiquinone_oxidoreductase,_mitochondrial_OS=Arabidopsis_thaliana_OX=3702_GN=ETFQO_PE=2_SV=1
Osa_2232	O22854	ETFQO_ARATH_Electron_transfer_flavoprotein-ubiquinone_oxidoreductase,_mitochondrial_OS=Arabidopsis_thaliana_OX=3702_GN=ETFQO_PE=2_SV=1
Ptr_34479	O22854	ETFQO_ARATH_Electron_transfer_flavoprotein-ubiquinone_oxidoreductase,_mitochondrial_OS=Arabidopsis_thaliana_OX=3702_GN=ETFQO_PE=2_SV=1
Rco_4884	O22854	ETFQO_ARATH_Electron_transfer_flavoprotein-ubiquinone_oxidoreductase,_mitochondrial_OS=Arabidopsis_thaliana_OX=3702_GN=ETFQO_PE=2_SV=1
Tca_18144	O22854	ETFQO_ARATH_Electron_transfer_flavoprotein-ubiquinone_oxidoreductase,_mitochondrial_OS=Arabidopsis_thaliana_OX=3702_GN=ETFQO_PE=2_SV=1
Vvi_30294	O22854	ETFQO_ARATH_Electron_transfer_flavoprotein-ubiquinone_oxidoreductase,_mitochondrial_OS=Arabidopsis_thaliana_OX=3702_GN=ETFQO_PE=2_SV=1
At_25401	Q9XI84	RBCMT_ARATH_[Fructose-bisphosphate_aldolase]-lysine_N-methyltransferase,_chloroplastic_OS=Arabidopsis_thaliana_OX=3702_GN=LSMT-L_PE=1_SV=1
Bol_12138	Q9XI84	RBCMT_ARATH_[Fructose-bisphosphate_aldolase]-lysine_N-methyltransferase,_chloroplastic_OS=Arabidopsis_thaliana_OX=3702_GN=LSMT-L_PE=1_SV=1
Car_23136	Q9XI84	RBCMT_ARATH_[Fructose-bisphosphate_aldolase]-lysine_N-methyltransferase,_chloroplastic_OS=Arabidopsis_thaliana_OX=3702_GN=LSMT-L_PE=1_SV=1
Cpa_4027	Q9XI84	RBCMT_ARATH_[Fructose-bisphosphate_aldolase]-lysine_N-methyltransferase,_chloroplastic_OS=Arabidopsis_thaliana_OX=3702_GN=LSMT-L_PE=1_SV=1
Csi_25233	Q9XI84	RBCMT_ARATH_[Fructose-bisphosphate_aldolase]-lysine_N-methyltransferase,_chloroplastic_OS=Arabidopsis_thaliana_OX=3702_GN=LSMT-L_PE=1_SV=1
Mol_851	Q9XI84	RBCMT_ARATH_[Fructose-bisphosphate_aldolase]-lysine_N-methyltransferase,_chloroplastic_OS=Arabidopsis_thaliana_OX=3702_GN=LSMT-L_PE=1_SV=1
Mtr_39668	Q9XI84	RBCMT_ARATH_[Fructose-bisphosphate_aldolase]-lysine_N-methyltransferase,_chloroplastic_OS=Arabidopsis_thaliana_OX=3702_GN=LSMT-L_PE=1_SV=1
Osa_33154	Q9XI84	RBCMT_ARATH_[Fructose-bisphosphate_aldolase]-lysine_N-methyltransferase,_chloroplastic_OS=Arabidopsis_thaliana_OX=3702_GN=LSMT-L_PE=1_SV=1
Ptr_34563	Q9XI84	RBCMT_ARATH_[Fructose-bisphosphate_aldolase]-lysine_N-methyltransferase,_chloroplastic_OS=Arabidopsis_thaliana_OX=3702_GN=LSMT-L_PE=1_SV=1
Tca_16672	Q9XI84	RBCMT_ARATH_[Fructose-bisphosphate_aldolase]-lysine_N-methyltransferase,_chloroplastic_OS=Arabidopsis_thaliana_OX=3702_GN=LSMT-L_PE=1_SV=1
Vvi_1521	Q9XI84	RBCMT_ARATH_[Fructose-bisphosphate_aldolase]-lysine_N-methyltransferase,_chloroplastic_OS=Arabidopsis_thaliana_OX=3702_GN=LSMT-L_PE=1_SV=1
At_13716	Q8GYN9	MENB_ARATH_1,4-dihydroxy-2-naphthoyl-CoA_synthase,_peroxisomal_OS=Arabidopsis_thaliana_OX=3702_GN=MENB_PE=1_SV=2
Bol_7160	Q8GYN9	MENB_ARATH_1,4-dihydroxy-2-naphthoyl-CoA_synthase,_peroxisomal_OS=Arabidopsis_thaliana_OX=3702_GN=MENB_PE=1_SV=2
Car_5862	Q8GYN9	MENB_ARATH_1,4-dihydroxy-2-naphthoyl-CoA_synthase,_peroxisomal_OS=Arabidopsis_thaliana_OX=3702_GN=MENB_PE=1_SV=2
Cpa_20628	Q8GYN9	MENB_ARATH_1,4-dihydroxy-2-naphthoyl-CoA_synthase,_peroxisomal_OS=Arabidopsis_thaliana_OX=3702_GN=MENB_PE=1_SV=2
Csi_5412	Q8GYN9	MENB_ARATH_1,4-dihydroxy-2-naphthoyl-CoA_synthase,_peroxisomal_OS=Arabidopsis_thaliana_OX=3702_GN=MENB_PE=1_SV=2
Mol_3527	Q8GYN9	MENB_ARATH_1,4-dihydroxy-2-naphthoyl-CoA_synthase,_peroxisomal_OS=Arabidopsis_thaliana_OX=3702_GN=MENB_PE=1_SV=2
Mtr_16454	Q8GYN9	MENB_ARATH_1,4-dihydroxy-2-naphthoyl-CoA_synthase,_peroxisomal_OS=Arabidopsis_thaliana_OX=3702_GN=MENB_PE=1_SV=2
Osa_11918	Q8GYN9	MENB_ARATH_1,4-dihydroxy-2-naphthoyl-CoA_synthase,_peroxisomal_OS=Arabidopsis_thaliana_OX=3702_GN=MENB_PE=1_SV=2
Ptr_19232	Q8GYN9	MENB_ARATH_1,4-dihydroxy-2-naphthoyl-CoA_synthase,_peroxisomal_OS=Arabidopsis_thaliana_OX=3702_GN=MENB_PE=1_SV=2
Rco_5933	Q8GYN9	MENB_ARATH_1,4-dihydroxy-2-naphthoyl-CoA_synthase,_peroxisomal_OS=Arabidopsis_thaliana_OX=3702_GN=MENB_PE=1_SV=2
Tca_25765	Q8GYN9	MENB_ARATH_1,4-dihydroxy-2-naphthoyl-CoA_synthase,_peroxisomal_OS=Arabidopsis_thaliana_OX=3702_GN=MENB_PE=1_SV=2
Vvi_4034	Q8GYN9	MENB_ARATH_1,4-dihydroxy-2-naphthoyl-CoA_synthase,_peroxisomal_OS=Arabidopsis_thaliana_OX=3702_GN=MENB_PE=1_SV=2
At_26765	Q9LKF9	CPSF2_ARATH_Cleavage_and_polyadenylation_specificity_factor_subunit_2_OS=Arabidopsis_thaliana_OX=3702_GN=CPSF100_PE=1_SV=2
Bol_20320	Q9LKF9	CPSF2_ARATH_Cleavage_and_polyadenylation_specificity_factor_subunit_2_OS=Arabidopsis_thaliana_OX=3702_GN=CPSF100_PE=1_SV=2
Car_25676	Q9LKF9	CPSF2_ARATH_Cleavage_and_polyadenylation_specificity_factor_subunit_2_OS=Arabidopsis_thaliana_OX=3702_GN=CPSF100_PE=1_SV=2
Cpa_25078	Q9LKF9	CPSF2_ARATH_Cleavage_and_polyadenylation_specificity_factor_subunit_2_OS=Arabidopsis_thaliana_OX=3702_GN=CPSF100_PE=1_SV=2
Csi_18678	Q9LKF9	CPSF2_ARATH_Cleavage_and_polyadenylation_specificity_factor_subunit_2_OS=Arabidopsis_thaliana_OX=3702_GN=CPSF100_PE=1_SV=2
Mol_6626	Q9LKF9	CPSF2_ARATH_Cleavage_and_polyadenylation_specificity_factor_subunit_2_OS=Arabidopsis_thaliana_OX=3702_GN=CPSF100_PE=1_SV=2
Mol_6626	Q9LKF9	CPSF2_ARATH_Cleavage_and_polyadenylation_specificity_factor_subunit_2_OS=Arabidopsis_thaliana_OX=3702_GN=CPSF100_PE=1_SV=2
Mtr_35232	Q9LKF9	CPSF2_ARATH_Cleavage_and_polyadenylation_specificity_factor_subunit_2_OS=Arabidopsis_thaliana_OX=3702_GN=CPSF100_PE=1_SV=2
Osa_26514	Q9LKF9	CPSF2_ARATH_Cleavage_and_polyadenylation_specificity_factor_subunit_2_OS=Arabidopsis_thaliana_OX=3702_GN=CPSF100_PE=1_SV=2
Ptr_20203	Q9LKF9	CPSF2_ARATH_Cleavage_and_polyadenylation_specificity_factor_subunit_2_OS=Arabidopsis_thaliana_OX=3702_GN=CPSF100_PE=1_SV=2
Rco_16782	Q9LKF9	CPSF2_ARATH_Cleavage_and_polyadenylation_specificity_factor_subunit_2_OS=Arabidopsis_thaliana_OX=3702_GN=CPSF100_PE=1_SV=2
Tca_3772	Q9LKF9	CPSF2_ARATH_Cleavage_and_polyadenylation_specificity_factor_subunit_2_OS=Arabidopsis_thaliana_OX=3702_GN=CPSF100_PE=1_SV=2
Vvi_7886	Q9LKF9	CPSF2_ARATH_Cleavage_and_polyadenylation_specificity_factor_subunit_2_OS=Arabidopsis_thaliana_OX=3702_GN=CPSF100_PE=1_SV=2
At_25497	Q9FN03	UVR8_ARATH_Ultraviolet-B_receptor_UVR8_OS=Arabidopsis_thaliana_OX=3702_GN=UVR8_PE=1_SV=1
At_25497	Q9FN03	UVR8_ARATH_Ultraviolet-B_receptor_UVR8_OS=Arabidopsis_thaliana_OX=3702_GN=UVR8_PE=1_SV=1
At_25497	Q9FN03	UVR8_ARATH_Ultraviolet-B_receptor_UVR8_OS=Arabidopsis_thaliana_OX=3702_GN=UVR8_PE=1_SV=1
Bol_15439	Q9FN03	UVR8_ARATH_Ultraviolet-B_receptor_UVR8_OS=Arabidopsis_thaliana_OX=3702_GN=UVR8_PE=1_SV=1
Bol_15439	Q9FN03	UVR8_ARATH_Ultraviolet-B_receptor_UVR8_OS=Arabidopsis_thaliana_OX=3702_GN=UVR8_PE=1_SV=1
Bol_15439	Q9FN03	UVR8_ARATH_Ultraviolet-B_receptor_UVR8_OS=Arabidopsis_thaliana_OX=3702_GN=UVR8_PE=1_SV=1
Car_18149	Q9FN03	UVR8_ARATH_Ultraviolet-B_receptor_UVR8_OS=Arabidopsis_thaliana_OX=3702_GN=UVR8_PE=1_SV=1
Car_18149	Q9FN03	UVR8_ARATH_Ultraviolet-B_receptor_UVR8_OS=Arabidopsis_thaliana_OX=3702_GN=UVR8_PE=1_SV=1
Car_18149	Q9FN03	UVR8_ARATH_Ultraviolet-B_receptor_UVR8_OS=Arabidopsis_thaliana_OX=3702_GN=UVR8_PE=1_SV=1
Car_18149	Q9FN03	UVR8_ARATH_Ultraviolet-B_receptor_UVR8_OS=Arabidopsis_thaliana_OX=3702_GN=UVR8_PE=1_SV=1
Car_18149	Q9FN03	UVR8_ARATH_Ultraviolet-B_receptor_UVR8_OS=Arabidopsis_thaliana_OX=3702_GN=UVR8_PE=1_SV=1
Cpa_22318	Q9FN03	UVR8_ARATH_Ultraviolet-B_receptor_UVR8_OS=Arabidopsis_thaliana_OX=3702_GN=UVR8_PE=1_SV=1
Cpa_22318	Q9FN03	UVR8_ARATH_Ultraviolet-B_receptor_UVR8_OS=Arabidopsis_thaliana_OX=3702_GN=UVR8_PE=1_SV=1
Cpa_22318	Q9FN03	UVR8_ARATH_Ultraviolet-B_receptor_UVR8_OS=Arabidopsis_thaliana_OX=3702_GN=UVR8_PE=1_SV=1
Cpa_22318	Q9FN03	UVR8_ARATH_Ultraviolet-B_receptor_UVR8_OS=Arabidopsis_thaliana_OX=3702_GN=UVR8_PE=1_SV=1
Cpa_22318	Q9FN03	UVR8_ARATH_Ultraviolet-B_receptor_UVR8_OS=Arabidopsis_thaliana_OX=3702_GN=UVR8_PE=1_SV=1
Cpa_22318	Q9FN03	UVR8_ARATH_Ultraviolet-B_receptor_UVR8_OS=Arabidopsis_thaliana_OX=3702_GN=UVR8_PE=1_SV=1
Csi_22620	Q9FN03	UVR8_ARATH_Ultraviolet-B_receptor_UVR8_OS=Arabidopsis_thaliana_OX=3702_GN=UVR8_PE=1_SV=1
Csi_22620	Q9FN03	UVR8_ARATH_Ultraviolet-B_receptor_UVR8_OS=Arabidopsis_thaliana_OX=3702_GN=UVR8_PE=1_SV=1
Csi_22620	Q9FN03	UVR8_ARATH_Ultraviolet-B_receptor_UVR8_OS=Arabidopsis_thaliana_OX=3702_GN=UVR8_PE=1_SV=1
Mol_5075	Q9FN03	UVR8_ARATH_Ultraviolet-B_receptor_UVR8_OS=Arabidopsis_thaliana_OX=3702_GN=UVR8_PE=1_SV=1
Mol_5075	Q9FN03	UVR8_ARATH_Ultraviolet-B_receptor_UVR8_OS=Arabidopsis_thaliana_OX=3702_GN=UVR8_PE=1_SV=1
Mol_5075	Q9FN03	UVR8_ARATH_Ultraviolet-B_receptor_UVR8_OS=Arabidopsis_thaliana_OX=3702_GN=UVR8_PE=1_SV=1
Mol_5075	Q9FN03	UVR8_ARATH_Ultraviolet-B_receptor_UVR8_OS=Arabidopsis_thaliana_OX=3702_GN=UVR8_PE=1_SV=1
Mol_5075	Q9FN03	UVR8_ARATH_Ultraviolet-B_receptor_UVR8_OS=Arabidopsis_thaliana_OX=3702_GN=UVR8_PE=1_SV=1
Mol_5075	Q9FN03	UVR8_ARATH_Ultraviolet-B_receptor_UVR8_OS=Arabidopsis_thaliana_OX=3702_GN=UVR8_PE=1_SV=1
Mtr_26241	Q9FN03	UVR8_ARATH_Ultraviolet-B_receptor_UVR8_OS=Arabidopsis_thaliana_OX=3702_GN=UVR8_PE=1_SV=1
Mtr_26241	Q9FN03	UVR8_ARATH_Ultraviolet-B_receptor_UVR8_OS=Arabidopsis_thaliana_OX=3702_GN=UVR8_PE=1_SV=1
Mtr_26241	Q9FN03	UVR8_ARATH_Ultraviolet-B_receptor_UVR8_OS=Arabidopsis_thaliana_OX=3702_GN=UVR8_PE=1_SV=1
Mtr_26241	Q9FN03	UVR8_ARATH_Ultraviolet-B_receptor_UVR8_OS=Arabidopsis_thaliana_OX=3702_GN=UVR8_PE=1_SV=1
Osa_21776	Q9FN03	UVR8_ARATH_Ultraviolet-B_receptor_UVR8_OS=Arabidopsis_thaliana_OX=3702_GN=UVR8_PE=1_SV=1
Osa_21776	Q9FN03	UVR8_ARATH_Ultraviolet-B_receptor_UVR8_OS=Arabidopsis_thaliana_OX=3702_GN=UVR8_PE=1_SV=1
Osa_21776	Q9FN03	UVR8_ARATH_Ultraviolet-B_receptor_UVR8_OS=Arabidopsis_thaliana_OX=3702_GN=UVR8_PE=1_SV=1
Osa_21776	Q9FN03	UVR8_ARATH_Ultraviolet-B_receptor_UVR8_OS=Arabidopsis_thaliana_OX=3702_GN=UVR8_PE=1_SV=1
Ptr_893	Q9FN03	UVR8_ARATH_Ultraviolet-B_receptor_UVR8_OS=Arabidopsis_thaliana_OX=3702_GN=UVR8_PE=1_SV=1
Ptr_893	Q9FN03	UVR8_ARATH_Ultraviolet-B_receptor_UVR8_OS=Arabidopsis_thaliana_OX=3702_GN=UVR8_PE=1_SV=1
Ptr_893	Q9FN03	UVR8_ARATH_Ultraviolet-B_receptor_UVR8_OS=Arabidopsis_thaliana_OX=3702_GN=UVR8_PE=1_SV=1
Rco_17319	Q9FN03	UVR8_ARATH_Ultraviolet-B_receptor_UVR8_OS=Arabidopsis_thaliana_OX=3702_GN=UVR8_PE=1_SV=1
Rco_17319	Q9FN03	UVR8_ARATH_Ultraviolet-B_receptor_UVR8_OS=Arabidopsis_thaliana_OX=3702_GN=UVR8_PE=1_SV=1
Rco_17319	Q9FN03	UVR8_ARATH_Ultraviolet-B_receptor_UVR8_OS=Arabidopsis_thaliana_OX=3702_GN=UVR8_PE=1_SV=1
Tca_13848	Q9FN03	UVR8_ARATH_Ultraviolet-B_receptor_UVR8_OS=Arabidopsis_thaliana_OX=3702_GN=UVR8_PE=1_SV=1
Tca_13848	Q9FN03	UVR8_ARATH_Ultraviolet-B_receptor_UVR8_OS=Arabidopsis_thaliana_OX=3702_GN=UVR8_PE=1_SV=1
Tca_13848	Q9FN03	UVR8_ARATH_Ultraviolet-B_receptor_UVR8_OS=Arabidopsis_thaliana_OX=3702_GN=UVR8_PE=1_SV=1
Tca_13848	Q9FN03	UVR8_ARATH_Ultraviolet-B_receptor_UVR8_OS=Arabidopsis_thaliana_OX=3702_GN=UVR8_PE=1_SV=1
Vvi_13862	Q9FN03	UVR8_ARATH_Ultraviolet-B_receptor_UVR8_OS=Arabidopsis_thaliana_OX=3702_GN=UVR8_PE=1_SV=1
Vvi_13862	Q9FN03	UVR8_ARATH_Ultraviolet-B_receptor_UVR8_OS=Arabidopsis_thaliana_OX=3702_GN=UVR8_PE=1_SV=1
Vvi_13862	Q9FN03	UVR8_ARATH_Ultraviolet-B_receptor_UVR8_OS=Arabidopsis_thaliana_OX=3702_GN=UVR8_PE=1_SV=1
At_7064	Q941D6	HDA14_ARATH_Histone_deacetylase_14_OS=Arabidopsis_thaliana_OX=3702_GN=HDA14_PE=1_SV=1
Bol_31185	Q941D6	HDA14_ARATH_Histone_deacetylase_14_OS=Arabidopsis_thaliana_OX=3702_GN=HDA14_PE=1_SV=1
Car_1871	Q941D6	HDA14_ARATH_Histone_deacetylase_14_OS=Arabidopsis_thaliana_OX=3702_GN=HDA14_PE=1_SV=1
Cpa_15541	Q941D6	HDA14_ARATH_Histone_deacetylase_14_OS=Arabidopsis_thaliana_OX=3702_GN=HDA14_PE=1_SV=1
Csi_1355	Q941D6	HDA14_ARATH_Histone_deacetylase_14_OS=Arabidopsis_thaliana_OX=3702_GN=HDA14_PE=1_SV=1
Mol_7694	Q941D6	HDA14_ARATH_Histone_deacetylase_14_OS=Arabidopsis_thaliana_OX=3702_GN=HDA14_PE=1_SV=1
Mol_7694	Q941D6	HDA14_ARATH_Histone_deacetylase_14_OS=Arabidopsis_thaliana_OX=3702_GN=HDA14_PE=1_SV=1
Mtr_13975	Q941D6	HDA14_ARATH_Histone_deacetylase_14_OS=Arabidopsis_thaliana_OX=3702_GN=HDA14_PE=1_SV=1
Osa_31643	Q941D6	HDA14_ARATH_Histone_deacetylase_14_OS=Arabidopsis_thaliana_OX=3702_GN=HDA14_PE=1_SV=1
Ptr_26464	Q941D6	HDA14_ARATH_Histone_deacetylase_14_OS=Arabidopsis_thaliana_OX=3702_GN=HDA14_PE=1_SV=1
Rco_17115	Q941D6	HDA14_ARATH_Histone_deacetylase_14_OS=Arabidopsis_thaliana_OX=3702_GN=HDA14_PE=1_SV=1
Tca_15136	Q941D6	HDA14_ARATH_Histone_deacetylase_14_OS=Arabidopsis_thaliana_OX=3702_GN=HDA14_PE=1_SV=1
Vvi_27477	Q941D6	HDA14_ARATH_Histone_deacetylase_14_OS=Arabidopsis_thaliana_OX=3702_GN=HDA14_PE=1_SV=1
At_902	Q7XJR2	ANTR3_ARATH_Probable_anion_transporter_3,_chloroplastic_OS=Arabidopsis_thaliana_OX=3702_GN=ANTR3_PE=2_SV=2
Bol_1112	Q7XJR2	ANTR3_ARATH_Probable_anion_transporter_3,_chloroplastic_OS=Arabidopsis_thaliana_OX=3702_GN=ANTR3_PE=2_SV=2
Car_17548	Q7XJR2	ANTR3_ARATH_Probable_anion_transporter_3,_chloroplastic_OS=Arabidopsis_thaliana_OX=3702_GN=ANTR3_PE=2_SV=2
Cpa_18451	Q7XJR2	ANTR3_ARATH_Probable_anion_transporter_3,_chloroplastic_OS=Arabidopsis_thaliana_OX=3702_GN=ANTR3_PE=2_SV=2
Csi_2521	Q7XJR2	ANTR3_ARATH_Probable_anion_transporter_3,_chloroplastic_OS=Arabidopsis_thaliana_OX=3702_GN=ANTR3_PE=2_SV=2
Mol_4527	Q7XJR2	ANTR3_ARATH_Probable_anion_transporter_3,_chloroplastic_OS=Arabidopsis_thaliana_OX=3702_GN=ANTR3_PE=2_SV=2
Mtr_22217	Q7XJR2	ANTR3_ARATH_Probable_anion_transporter_3,_chloroplastic_OS=Arabidopsis_thaliana_OX=3702_GN=ANTR3_PE=2_SV=2
Osa_34711	Q7XJR2	ANTR3_ARATH_Probable_anion_transporter_3,_chloroplastic_OS=Arabidopsis_thaliana_OX=3702_GN=ANTR3_PE=2_SV=2
Ptr_31724	Q7XJR2	ANTR3_ARATH_Probable_anion_transporter_3,_chloroplastic_OS=Arabidopsis_thaliana_OX=3702_GN=ANTR3_PE=2_SV=2
Rco_1033	Q7XJR2	ANTR3_ARATH_Probable_anion_transporter_3,_chloroplastic_OS=Arabidopsis_thaliana_OX=3702_GN=ANTR3_PE=2_SV=2
Tca_22484	Q7XJR2	ANTR3_ARATH_Probable_anion_transporter_3,_chloroplastic_OS=Arabidopsis_thaliana_OX=3702_GN=ANTR3_PE=2_SV=2
Vvi_3508	Q7XJR2	ANTR3_ARATH_Probable_anion_transporter_3,_chloroplastic_OS=Arabidopsis_thaliana_OX=3702_GN=ANTR3_PE=2_SV=2
At_3583	Q9M2Z2	WDR5A_ARATH_COMPASS-like_H3K4_histone_methylase_component_WDR5A_OS=Arabidopsis_thaliana_OX=3702_GN=WDR5A_PE=1_SV=1
At_3583	Q9M2Z2	WDR5A_ARATH_COMPASS-like_H3K4_histone_methylase_component_WDR5A_OS=Arabidopsis_thaliana_OX=3702_GN=WDR5A_PE=1_SV=1
At_3583	Q9M2Z2	WDR5A_ARATH_COMPASS-like_H3K4_histone_methylase_component_WDR5A_OS=Arabidopsis_thaliana_OX=3702_GN=WDR5A_PE=1_SV=1
At_3583	Q9M2Z2	WDR5A_ARATH_COMPASS-like_H3K4_histone_methylase_component_WDR5A_OS=Arabidopsis_thaliana_OX=3702_GN=WDR5A_PE=1_SV=1
Bol_25178	Q9M2Z2	WDR5A_ARATH_COMPASS-like_H3K4_histone_methylase_component_WDR5A_OS=Arabidopsis_thaliana_OX=3702_GN=WDR5A_PE=1_SV=1
Bol_25178	Q9M2Z2	WDR5A_ARATH_COMPASS-like_H3K4_histone_methylase_component_WDR5A_OS=Arabidopsis_thaliana_OX=3702_GN=WDR5A_PE=1_SV=1
Bol_25178	Q9M2Z2	WDR5A_ARATH_COMPASS-like_H3K4_histone_methylase_component_WDR5A_OS=Arabidopsis_thaliana_OX=3702_GN=WDR5A_PE=1_SV=1
Car_19929	Q9M2Z2	WDR5A_ARATH_COMPASS-like_H3K4_histone_methylase_component_WDR5A_OS=Arabidopsis_thaliana_OX=3702_GN=WDR5A_PE=1_SV=1
Car_19929	Q9M2Z2	WDR5A_ARATH_COMPASS-like_H3K4_histone_methylase_component_WDR5A_OS=Arabidopsis_thaliana_OX=3702_GN=WDR5A_PE=1_SV=1
Car_19929	Q9M2Z2	WDR5A_ARATH_COMPASS-like_H3K4_histone_methylase_component_WDR5A_OS=Arabidopsis_thaliana_OX=3702_GN=WDR5A_PE=1_SV=1
Cpa_6751	Q9M2Z2	WDR5A_ARATH_COMPASS-like_H3K4_histone_methylase_component_WDR5A_OS=Arabidopsis_thaliana_OX=3702_GN=WDR5A_PE=1_SV=1
Cpa_6751	Q9M2Z2	WDR5A_ARATH_COMPASS-like_H3K4_histone_methylase_component_WDR5A_OS=Arabidopsis_thaliana_OX=3702_GN=WDR5A_PE=1_SV=1
Csi_14920	Q9M2Z2	WDR5A_ARATH_COMPASS-like_H3K4_histone_methylase_component_WDR5A_OS=Arabidopsis_thaliana_OX=3702_GN=WDR5A_PE=1_SV=1
Csi_14920	Q9M2Z2	WDR5A_ARATH_COMPASS-like_H3K4_histone_methylase_component_WDR5A_OS=Arabidopsis_thaliana_OX=3702_GN=WDR5A_PE=1_SV=1
Csi_14920	Q9M2Z2	WDR5A_ARATH_COMPASS-like_H3K4_histone_methylase_component_WDR5A_OS=Arabidopsis_thaliana_OX=3702_GN=WDR5A_PE=1_SV=1
Mol_3194	Q9M2Z2	WDR5A_ARATH_COMPASS-like_H3K4_histone_methylase_component_WDR5A_OS=Arabidopsis_thaliana_OX=3702_GN=WDR5A_PE=1_SV=1
Mol_3194	Q9M2Z2	WDR5A_ARATH_COMPASS-like_H3K4_histone_methylase_component_WDR5A_OS=Arabidopsis_thaliana_OX=3702_GN=WDR5A_PE=1_SV=1
Mol_3194	Q9M2Z2	WDR5A_ARATH_COMPASS-like_H3K4_histone_methylase_component_WDR5A_OS=Arabidopsis_thaliana_OX=3702_GN=WDR5A_PE=1_SV=1
Mol_3194	Q9M2Z2	WDR5A_ARATH_COMPASS-like_H3K4_histone_methylase_component_WDR5A_OS=Arabidopsis_thaliana_OX=3702_GN=WDR5A_PE=1_SV=1
Mtr_21266	Q9M2Z2	WDR5A_ARATH_COMPASS-like_H3K4_histone_methylase_component_WDR5A_OS=Arabidopsis_thaliana_OX=3702_GN=WDR5A_PE=1_SV=1
Mtr_21266	Q9M2Z2	WDR5A_ARATH_COMPASS-like_H3K4_histone_methylase_component_WDR5A_OS=Arabidopsis_thaliana_OX=3702_GN=WDR5A_PE=1_SV=1
Mtr_21266	Q9M2Z2	WDR5A_ARATH_COMPASS-like_H3K4_histone_methylase_component_WDR5A_OS=Arabidopsis_thaliana_OX=3702_GN=WDR5A_PE=1_SV=1
Osa_28878	Q9M2Z2	WDR5A_ARATH_COMPASS-like_H3K4_histone_methylase_component_WDR5A_OS=Arabidopsis_thaliana_OX=3702_GN=WDR5A_PE=1_SV=1
Osa_28878	Q9M2Z2	WDR5A_ARATH_COMPASS-like_H3K4_histone_methylase_component_WDR5A_OS=Arabidopsis_thaliana_OX=3702_GN=WDR5A_PE=1_SV=1
Ptr_7646	Q9M2Z2	WDR5A_ARATH_COMPASS-like_H3K4_histone_methylase_component_WDR5A_OS=Arabidopsis_thaliana_OX=3702_GN=WDR5A_PE=1_SV=1
Ptr_7646	Q9M2Z2	WDR5A_ARATH_COMPASS-like_H3K4_histone_methylase_component_WDR5A_OS=Arabidopsis_thaliana_OX=3702_GN=WDR5A_PE=1_SV=1
Ptr_7646	Q9M2Z2	WDR5A_ARATH_COMPASS-like_H3K4_histone_methylase_component_WDR5A_OS=Arabidopsis_thaliana_OX=3702_GN=WDR5A_PE=1_SV=1
Rco_9562	Q9M2Z2	WDR5A_ARATH_COMPASS-like_H3K4_histone_methylase_component_WDR5A_OS=Arabidopsis_thaliana_OX=3702_GN=WDR5A_PE=1_SV=1
Rco_9562	Q9M2Z2	WDR5A_ARATH_COMPASS-like_H3K4_histone_methylase_component_WDR5A_OS=Arabidopsis_thaliana_OX=3702_GN=WDR5A_PE=1_SV=1
Rco_9562	Q9M2Z2	WDR5A_ARATH_COMPASS-like_H3K4_histone_methylase_component_WDR5A_OS=Arabidopsis_thaliana_OX=3702_GN=WDR5A_PE=1_SV=1
Tca_16654	Q9M2Z2	WDR5A_ARATH_COMPASS-like_H3K4_histone_methylase_component_WDR5A_OS=Arabidopsis_thaliana_OX=3702_GN=WDR5A_PE=1_SV=1
Tca_16654	Q9M2Z2	WDR5A_ARATH_COMPASS-like_H3K4_histone_methylase_component_WDR5A_OS=Arabidopsis_thaliana_OX=3702_GN=WDR5A_PE=1_SV=1
Tca_16654	Q9M2Z2	WDR5A_ARATH_COMPASS-like_H3K4_histone_methylase_component_WDR5A_OS=Arabidopsis_thaliana_OX=3702_GN=WDR5A_PE=1_SV=1
Vvi_30780	Q9M2Z2	WDR5A_ARATH_COMPASS-like_H3K4_histone_methylase_component_WDR5A_OS=Arabidopsis_thaliana_OX=3702_GN=WDR5A_PE=1_SV=1
Vvi_30780	Q9M2Z2	WDR5A_ARATH_COMPASS-like_H3K4_histone_methylase_component_WDR5A_OS=Arabidopsis_thaliana_OX=3702_GN=WDR5A_PE=1_SV=1
Vvi_30780	Q9M2Z2	WDR5A_ARATH_COMPASS-like_H3K4_histone_methylase_component_WDR5A_OS=Arabidopsis_thaliana_OX=3702_GN=WDR5A_PE=1_SV=1
At_5049	Q9SY07	PP302_ARATH_Pentatricopeptide_repeat-containing_protein_At4g02820,_mitochondrial_OS=Arabidopsis_thaliana_OX=3702_GN=At4g02820_PE=2_SV=1
Bol_17681	Q9SY07	PP302_ARATH_Pentatricopeptide_repeat-containing_protein_At4g02820,_mitochondrial_OS=Arabidopsis_thaliana_OX=3702_GN=At4g02820_PE=2_SV=1
Car_10476	Q9SY07	PP302_ARATH_Pentatricopeptide_repeat-containing_protein_At4g02820,_mitochondrial_OS=Arabidopsis_thaliana_OX=3702_GN=At4g02820_PE=2_SV=1
Cpa_11697	Q9SY07	PP302_ARATH_Pentatricopeptide_repeat-containing_protein_At4g02820,_mitochondrial_OS=Arabidopsis_thaliana_OX=3702_GN=At4g02820_PE=2_SV=1
Csi_1018	Q9SY07	PP302_ARATH_Pentatricopeptide_repeat-containing_protein_At4g02820,_mitochondrial_OS=Arabidopsis_thaliana_OX=3702_GN=At4g02820_PE=2_SV=1
Mol_20906	Q9SY07	PP302_ARATH_Pentatricopeptide_repeat-containing_protein_At4g02820,_mitochondrial_OS=Arabidopsis_thaliana_OX=3702_GN=At4g02820_PE=2_SV=1
Mtr_35891	Q9SY07	PP302_ARATH_Pentatricopeptide_repeat-containing_protein_At4g02820,_mitochondrial_OS=Arabidopsis_thaliana_OX=3702_GN=At4g02820_PE=2_SV=1
Osa_32031	Q9SY07	PP302_ARATH_Pentatricopeptide_repeat-containing_protein_At4g02820,_mitochondrial_OS=Arabidopsis_thaliana_OX=3702_GN=At4g02820_PE=2_SV=1
Ptr_26576	Q9SY07	PP302_ARATH_Pentatricopeptide_repeat-containing_protein_At4g02820,_mitochondrial_OS=Arabidopsis_thaliana_OX=3702_GN=At4g02820_PE=2_SV=1
Rco_6575	Q9SY07	PP302_ARATH_Pentatricopeptide_repeat-containing_protein_At4g02820,_mitochondrial_OS=Arabidopsis_thaliana_OX=3702_GN=At4g02820_PE=2_SV=1
Tca_14440	Q9SY07	PP302_ARATH_Pentatricopeptide_repeat-containing_protein_At4g02820,_mitochondrial_OS=Arabidopsis_thaliana_OX=3702_GN=At4g02820_PE=2_SV=1
Vvi_7123	Q9SY07	PP302_ARATH_Pentatricopeptide_repeat-containing_protein_At4g02820,_mitochondrial_OS=Arabidopsis_thaliana_OX=3702_GN=At4g02820_PE=2_SV=1
At_27356	Q8VYL1	KAD5_ARATH_Adenylate_kinase_5,_chloroplastic_OS=Arabidopsis_thaliana_OX=3702_GN=At5g35170_PE=1_SV=1
Bol_34396	Q8VYL1	KAD5_ARATH_Adenylate_kinase_5,_chloroplastic_OS=Arabidopsis_thaliana_OX=3702_GN=At5g35170_PE=1_SV=1
Car_17025	Q8VYL1	KAD5_ARATH_Adenylate_kinase_5,_chloroplastic_OS=Arabidopsis_thaliana_OX=3702_GN=At5g35170_PE=1_SV=1
Cpa_14974	Q8VYL1	KAD5_ARATH_Adenylate_kinase_5,_chloroplastic_OS=Arabidopsis_thaliana_OX=3702_GN=At5g35170_PE=1_SV=1
Csi_15971	Q8VYL1	KAD5_ARATH_Adenylate_kinase_5,_chloroplastic_OS=Arabidopsis_thaliana_OX=3702_GN=At5g35170_PE=1_SV=1
Mol_18372	Q8VYL1	KAD5_ARATH_Adenylate_kinase_5,_chloroplastic_OS=Arabidopsis_thaliana_OX=3702_GN=At5g35170_PE=1_SV=1
Mtr_9588	Q8VYL1	KAD5_ARATH_Adenylate_kinase_5,_chloroplastic_OS=Arabidopsis_thaliana_OX=3702_GN=At5g35170_PE=1_SV=1
Osa_3632	Q8VYL1	KAD5_ARATH_Adenylate_kinase_5,_chloroplastic_OS=Arabidopsis_thaliana_OX=3702_GN=At5g35170_PE=1_SV=1
Ptr_25908	Q8VYL1	KAD5_ARATH_Adenylate_kinase_5,_chloroplastic_OS=Arabidopsis_thaliana_OX=3702_GN=At5g35170_PE=1_SV=1
Rco_9113	Q8VYL1	KAD5_ARATH_Adenylate_kinase_5,_chloroplastic_OS=Arabidopsis_thaliana_OX=3702_GN=At5g35170_PE=1_SV=1
Tca_11923	Q8VYL1	KAD5_ARATH_Adenylate_kinase_5,_chloroplastic_OS=Arabidopsis_thaliana_OX=3702_GN=At5g35170_PE=1_SV=1
Vvi_26177	Q8VYL1	KAD5_ARATH_Adenylate_kinase_5,_chloroplastic_OS=Arabidopsis_thaliana_OX=3702_GN=At5g35170_PE=1_SV=1
Car_11684	Q8VYL1	KAD5_ARATH_Adenylate_kinase_5,_chloroplastic_OS=Arabidopsis_thaliana_OX=3702_GN=At5g35170_PE=1_SV=1
Csi_22911	Q9C7S5	PSYR1_ARATH_Tyrosine-sulfated_glycopeptide_receptor_1_OS=Arabidopsis_thaliana_OX=3702_GN=PSY1R_PE=1_SV=1
Csi_22911	Q9C7S5	PSYR1_ARATH_Tyrosine-sulfated_glycopeptide_receptor_1_OS=Arabidopsis_thaliana_OX=3702_GN=PSY1R_PE=1_SV=1
Csi_22911	Q9C7S5	PSYR1_ARATH_Tyrosine-sulfated_glycopeptide_receptor_1_OS=Arabidopsis_thaliana_OX=3702_GN=PSY1R_PE=1_SV=1
Csi_22911	Q9C7S5	PSYR1_ARATH_Tyrosine-sulfated_glycopeptide_receptor_1_OS=Arabidopsis_thaliana_OX=3702_GN=PSY1R_PE=1_SV=1
Csi_22911	Q9C7S5	PSYR1_ARATH_Tyrosine-sulfated_glycopeptide_receptor_1_OS=Arabidopsis_thaliana_OX=3702_GN=PSY1R_PE=1_SV=1
Csi_22911	Q9C7S5	PSYR1_ARATH_Tyrosine-sulfated_glycopeptide_receptor_1_OS=Arabidopsis_thaliana_OX=3702_GN=PSY1R_PE=1_SV=1
Mtr_33870	Q8VYL1	KAD5_ARATH_Adenylate_kinase_5,_chloroplastic_OS=Arabidopsis_thaliana_OX=3702_GN=At5g35170_PE=1_SV=1
Vvi_1783	Q8VYL1	KAD5_ARATH_Adenylate_kinase_5,_chloroplastic_OS=Arabidopsis_thaliana_OX=3702_GN=At5g35170_PE=1_SV=1
At_11757	Q500Y9	NADHK_ARATH_NADH_kinase_OS=Arabidopsis_thaliana_OX=3702_GN=NADK3_PE=1_SV=1
Bol_27410	Q500Y9	NADHK_ARATH_NADH_kinase_OS=Arabidopsis_thaliana_OX=3702_GN=NADK3_PE=1_SV=1
Car_15731	Q500Y9	NADHK_ARATH_NADH_kinase_OS=Arabidopsis_thaliana_OX=3702_GN=NADK3_PE=1_SV=1
Cpa_21793	Q500Y9	NADHK_ARATH_NADH_kinase_OS=Arabidopsis_thaliana_OX=3702_GN=NADK3_PE=1_SV=1
Csi_11421	Q500Y9	NADHK_ARATH_NADH_kinase_OS=Arabidopsis_thaliana_OX=3702_GN=NADK3_PE=1_SV=1
Mol_1076	Q500Y9	NADHK_ARATH_NADH_kinase_OS=Arabidopsis_thaliana_OX=3702_GN=NADK3_PE=1_SV=1
Mtr_10369	Q500Y9	NADHK_ARATH_NADH_kinase_OS=Arabidopsis_thaliana_OX=3702_GN=NADK3_PE=1_SV=1
Osa_25790	Q500Y9	NADHK_ARATH_NADH_kinase_OS=Arabidopsis_thaliana_OX=3702_GN=NADK3_PE=1_SV=1
Ptr_12212	Q500Y9	NADHK_ARATH_NADH_kinase_OS=Arabidopsis_thaliana_OX=3702_GN=NADK3_PE=1_SV=1
Rco_2340	Q500Y9	NADHK_ARATH_NADH_kinase_OS=Arabidopsis_thaliana_OX=3702_GN=NADK3_PE=1_SV=1
Tca_1668	Q500Y9	NADHK_ARATH_NADH_kinase_OS=Arabidopsis_thaliana_OX=3702_GN=NADK3_PE=1_SV=1
Vvi_23250	Q500Y9	NADHK_ARATH_NADH_kinase_OS=Arabidopsis_thaliana_OX=3702_GN=NADK3_PE=1_SV=1
At_20193	Q9ZUZ6	WTF9_ARATH_Protein_WHAT'S_THIS_FACTOR_9,_mitochondrial_OS=Arabidopsis_thaliana_OX=3702_GN=WTF9_PE=4_SV=1
Bol_33800	Q9ZUZ6	WTF9_ARATH_Protein_WHAT'S_THIS_FACTOR_9,_mitochondrial_OS=Arabidopsis_thaliana_OX=3702_GN=WTF9_PE=4_SV=1
Car_25283	Q9ZUZ6	WTF9_ARATH_Protein_WHAT'S_THIS_FACTOR_9,_mitochondrial_OS=Arabidopsis_thaliana_OX=3702_GN=WTF9_PE=4_SV=1
Cpa_23122	Q9ZUZ6	WTF9_ARATH_Protein_WHAT'S_THIS_FACTOR_9,_mitochondrial_OS=Arabidopsis_thaliana_OX=3702_GN=WTF9_PE=4_SV=1
Csi_13974	Q9ZUZ6	WTF9_ARATH_Protein_WHAT'S_THIS_FACTOR_9,_mitochondrial_OS=Arabidopsis_thaliana_OX=3702_GN=WTF9_PE=4_SV=1
Mol_23635	Q9ZUZ6	WTF9_ARATH_Protein_WHAT'S_THIS_FACTOR_9,_mitochondrial_OS=Arabidopsis_thaliana_OX=3702_GN=WTF9_PE=4_SV=1
Mtr_21539	Q9ZUZ6	WTF9_ARATH_Protein_WHAT'S_THIS_FACTOR_9,_mitochondrial_OS=Arabidopsis_thaliana_OX=3702_GN=WTF9_PE=4_SV=1
Osa_5996	Q9ZUZ6	WTF9_ARATH_Protein_WHAT'S_THIS_FACTOR_9,_mitochondrial_OS=Arabidopsis_thaliana_OX=3702_GN=WTF9_PE=4_SV=1
Ptr_4642	Q9ZUZ6	WTF9_ARATH_Protein_WHAT'S_THIS_FACTOR_9,_mitochondrial_OS=Arabidopsis_thaliana_OX=3702_GN=WTF9_PE=4_SV=1
Rco_569	Q9ZUZ6	WTF9_ARATH_Protein_WHAT'S_THIS_FACTOR_9,_mitochondrial_OS=Arabidopsis_thaliana_OX=3702_GN=WTF9_PE=4_SV=1
Tca_21974	Q9ZUZ6	WTF9_ARATH_Protein_WHAT'S_THIS_FACTOR_9,_mitochondrial_OS=Arabidopsis_thaliana_OX=3702_GN=WTF9_PE=4_SV=1
Vvi_2268	Q9ZUZ6	WTF9_ARATH_Protein_WHAT'S_THIS_FACTOR_9,_mitochondrial_OS=Arabidopsis_thaliana_OX=3702_GN=WTF9_PE=4_SV=1
At_9396	F4I0K2	SCKL2_ARATH_Fructokinase-like_2,_chloroplastic_OS=Arabidopsis_thaliana_OX=3702_GN=FLN2_PE=1_SV=2
Bol_27631	F4I0K2	SCKL2_ARATH_Fructokinase-like_2,_chloroplastic_OS=Arabidopsis_thaliana_OX=3702_GN=FLN2_PE=1_SV=2
Car_22704	F4I0K2	SCKL2_ARATH_Fructokinase-like_2,_chloroplastic_OS=Arabidopsis_thaliana_OX=3702_GN=FLN2_PE=1_SV=2
Cpa_249	F4I0K2	SCKL2_ARATH_Fructokinase-like_2,_chloroplastic_OS=Arabidopsis_thaliana_OX=3702_GN=FLN2_PE=1_SV=2
Csi_15788	F4I0K2	SCKL2_ARATH_Fructokinase-like_2,_chloroplastic_OS=Arabidopsis_thaliana_OX=3702_GN=FLN2_PE=1_SV=2
Mol_3793	F4I0K2	SCKL2_ARATH_Fructokinase-like_2,_chloroplastic_OS=Arabidopsis_thaliana_OX=3702_GN=FLN2_PE=1_SV=2
Mtr_26130	F4I0K2	SCKL2_ARATH_Fructokinase-like_2,_chloroplastic_OS=Arabidopsis_thaliana_OX=3702_GN=FLN2_PE=1_SV=2
Osa_19851	F4I0K2	SCKL2_ARATH_Fructokinase-like_2,_chloroplastic_OS=Arabidopsis_thaliana_OX=3702_GN=FLN2_PE=1_SV=2
Ptr_29920	F4I0K2	SCKL2_ARATH_Fructokinase-like_2,_chloroplastic_OS=Arabidopsis_thaliana_OX=3702_GN=FLN2_PE=1_SV=2
Rco_24566	F4I0K2	SCKL2_ARATH_Fructokinase-like_2,_chloroplastic_OS=Arabidopsis_thaliana_OX=3702_GN=FLN2_PE=1_SV=2
Tca_25426	F4I0K2	SCKL2_ARATH_Fructokinase-like_2,_chloroplastic_OS=Arabidopsis_thaliana_OX=3702_GN=FLN2_PE=1_SV=2
Vvi_4920	F4I0K2	SCKL2_ARATH_Fructokinase-like_2,_chloroplastic_OS=Arabidopsis_thaliana_OX=3702_GN=FLN2_PE=1_SV=2
At_24786	Q9LTH9	ZIP2_ARATH_Zinc_transporter_2_OS=Arabidopsis_thaliana_OX=3702_GN=ZIP2_PE=2_SV=1
Bol_19567	Q9LTH9	ZIP2_ARATH_Zinc_transporter_2_OS=Arabidopsis_thaliana_OX=3702_GN=ZIP2_PE=2_SV=1
Car_16619	Q94EG9	ZIP11_ARATH_Zinc_transporter_11_OS=Arabidopsis_thaliana_OX=3702_GN=ZIP11_PE=2_SV=1
Cpa_22530	Q9LTH9	ZIP2_ARATH_Zinc_transporter_2_OS=Arabidopsis_thaliana_OX=3702_GN=ZIP2_PE=2_SV=1
Csi_3362	Q9LTH9	ZIP2_ARATH_Zinc_transporter_2_OS=Arabidopsis_thaliana_OX=3702_GN=ZIP2_PE=2_SV=1
Mol_15011	Q9M2S6	SDIR1_ARATH_E3_ubiquitin-protein_ligase_SDIR1_OS=Arabidopsis_thaliana_OX=3702_GN=SDIR1_PE=1_SV=1
Mtr_9760	Q94EG9	ZIP11_ARATH_Zinc_transporter_11_OS=Arabidopsis_thaliana_OX=3702_GN=ZIP11_PE=2_SV=1
Osa_14843	Q9LTH9	ZIP2_ARATH_Zinc_transporter_2_OS=Arabidopsis_thaliana_OX=3702_GN=ZIP2_PE=2_SV=1
Ptr_6141	Q9LTH9	ZIP2_ARATH_Zinc_transporter_2_OS=Arabidopsis_thaliana_OX=3702_GN=ZIP2_PE=2_SV=1
Rco_9746	Q9LTH9	ZIP2_ARATH_Zinc_transporter_2_OS=Arabidopsis_thaliana_OX=3702_GN=ZIP2_PE=2_SV=1
Tca_11816	Q9LTH9	ZIP2_ARATH_Zinc_transporter_2_OS=Arabidopsis_thaliana_OX=3702_GN=ZIP2_PE=2_SV=1
Vvi_25187	Q9LTH9	ZIP2_ARATH_Zinc_transporter_2_OS=Arabidopsis_thaliana_OX=3702_GN=ZIP2_PE=2_SV=1
At_9608	Q8VY08	LCMT1_ARATH_Leucine_carboxyl_methyltransferase_1_homolog_OS=Arabidopsis_thaliana_OX=3702_GN=LCMT1_PE=1_SV=1
Bol_34635	Q8VY08	LCMT1_ARATH_Leucine_carboxyl_methyltransferase_1_homolog_OS=Arabidopsis_thaliana_OX=3702_GN=LCMT1_PE=1_SV=1
Car_19892	Q8VY08	LCMT1_ARATH_Leucine_carboxyl_methyltransferase_1_homolog_OS=Arabidopsis_thaliana_OX=3702_GN=LCMT1_PE=1_SV=1
Cpa_971	Q8VY08	LCMT1_ARATH_Leucine_carboxyl_methyltransferase_1_homolog_OS=Arabidopsis_thaliana_OX=3702_GN=LCMT1_PE=1_SV=1
Csi_24044	Q8VY08	LCMT1_ARATH_Leucine_carboxyl_methyltransferase_1_homolog_OS=Arabidopsis_thaliana_OX=3702_GN=LCMT1_PE=1_SV=1
Mol_5479	Q8VY08	LCMT1_ARATH_Leucine_carboxyl_methyltransferase_1_homolog_OS=Arabidopsis_thaliana_OX=3702_GN=LCMT1_PE=1_SV=1
Mtr_23528	Q8VY08	LCMT1_ARATH_Leucine_carboxyl_methyltransferase_1_homolog_OS=Arabidopsis_thaliana_OX=3702_GN=LCMT1_PE=1_SV=1
Osa_27998	Q8VY08	LCMT1_ARATH_Leucine_carboxyl_methyltransferase_1_homolog_OS=Arabidopsis_thaliana_OX=3702_GN=LCMT1_PE=1_SV=1
Ptr_184	Q8VY08	LCMT1_ARATH_Leucine_carboxyl_methyltransferase_1_homolog_OS=Arabidopsis_thaliana_OX=3702_GN=LCMT1_PE=1_SV=1
Rco_24234	Q8VY08	LCMT1_ARATH_Leucine_carboxyl_methyltransferase_1_homolog_OS=Arabidopsis_thaliana_OX=3702_GN=LCMT1_PE=1_SV=1
Tca_15501	Q8VY08	LCMT1_ARATH_Leucine_carboxyl_methyltransferase_1_homolog_OS=Arabidopsis_thaliana_OX=3702_GN=LCMT1_PE=1_SV=1
Vvi_12650	Q8VY08	LCMT1_ARATH_Leucine_carboxyl_methyltransferase_1_homolog_OS=Arabidopsis_thaliana_OX=3702_GN=LCMT1_PE=1_SV=1
At_6124	Q3MV14	DSE1_ARATH_Protein_DECREASED_SIZE_EXCLUSION_LIMIT_1_OS=Arabidopsis_thaliana_OX=3702_GN=DSE1_PE=1_SV=1
Bol_30700	Q3MV14	DSE1_ARATH_Protein_DECREASED_SIZE_EXCLUSION_LIMIT_1_OS=Arabidopsis_thaliana_OX=3702_GN=DSE1_PE=1_SV=1
Car_26597	Q3MV14	DSE1_ARATH_Protein_DECREASED_SIZE_EXCLUSION_LIMIT_1_OS=Arabidopsis_thaliana_OX=3702_GN=DSE1_PE=1_SV=1
Cpa_4975	Q3MV14	DSE1_ARATH_Protein_DECREASED_SIZE_EXCLUSION_LIMIT_1_OS=Arabidopsis_thaliana_OX=3702_GN=DSE1_PE=1_SV=1
Csi_7154	Q3MV14	DSE1_ARATH_Protein_DECREASED_SIZE_EXCLUSION_LIMIT_1_OS=Arabidopsis_thaliana_OX=3702_GN=DSE1_PE=1_SV=1
Mol_5794	Q3MV14	DSE1_ARATH_Protein_DECREASED_SIZE_EXCLUSION_LIMIT_1_OS=Arabidopsis_thaliana_OX=3702_GN=DSE1_PE=1_SV=1
Mtr_4974	Q3MV14	DSE1_ARATH_Protein_DECREASED_SIZE_EXCLUSION_LIMIT_1_OS=Arabidopsis_thaliana_OX=3702_GN=DSE1_PE=1_SV=1
Osa_29663	Q3MV14	DSE1_ARATH_Protein_DECREASED_SIZE_EXCLUSION_LIMIT_1_OS=Arabidopsis_thaliana_OX=3702_GN=DSE1_PE=1_SV=1
Ptr_5736	Q3MV14	DSE1_ARATH_Protein_DECREASED_SIZE_EXCLUSION_LIMIT_1_OS=Arabidopsis_thaliana_OX=3702_GN=DSE1_PE=1_SV=1
Rco_7210	Q3MV14	DSE1_ARATH_Protein_DECREASED_SIZE_EXCLUSION_LIMIT_1_OS=Arabidopsis_thaliana_OX=3702_GN=DSE1_PE=1_SV=1
Tca_6511	Q3MV14	DSE1_ARATH_Protein_DECREASED_SIZE_EXCLUSION_LIMIT_1_OS=Arabidopsis_thaliana_OX=3702_GN=DSE1_PE=1_SV=1
Vvi_9748	Q3MV14	DSE1_ARATH_Protein_DECREASED_SIZE_EXCLUSION_LIMIT_1_OS=Arabidopsis_thaliana_OX=3702_GN=DSE1_PE=1_SV=1
At_12255	Q9FH28	DNJ49_ARATH_Chaperone_protein_dnaJ_49_OS=Arabidopsis_thaliana_OX=3702_GN=ATJ49_PE=2_SV=2
Bol_9758	Q9FH28	DNJ49_ARATH_Chaperone_protein_dnaJ_49_OS=Arabidopsis_thaliana_OX=3702_GN=ATJ49_PE=2_SV=2
Car_9669	Q9FH28	DNJ49_ARATH_Chaperone_protein_dnaJ_49_OS=Arabidopsis_thaliana_OX=3702_GN=ATJ49_PE=2_SV=2
Cpa_20314	Q9FH28	DNJ49_ARATH_Chaperone_protein_dnaJ_49_OS=Arabidopsis_thaliana_OX=3702_GN=ATJ49_PE=2_SV=2
Csi_646	Q8GUN6	DNJ50_ARATH_Chaperone_protein_dnaJ_50_OS=Arabidopsis_thaliana_OX=3702_GN=C50_PE=2_SV=1
Mol_13030	Q9FH28	DNJ49_ARATH_Chaperone_protein_dnaJ_49_OS=Arabidopsis_thaliana_OX=3702_GN=ATJ49_PE=2_SV=2
Mtr_33550	Q9FH28	DNJ49_ARATH_Chaperone_protein_dnaJ_49_OS=Arabidopsis_thaliana_OX=3702_GN=ATJ49_PE=2_SV=2
Osa_13424	Q9FYB5	DNJ11_ARATH_Chaperone_protein_dnaJ_11,_chloroplastic_OS=Arabidopsis_thaliana_OX=3702_GN=ATJ11_PE=1_SV=2
Ptr_8117	Q9FH28	DNJ49_ARATH_Chaperone_protein_dnaJ_49_OS=Arabidopsis_thaliana_OX=3702_GN=ATJ49_PE=2_SV=2
Rco_8723	Q9FH28	DNJ49_ARATH_Chaperone_protein_dnaJ_49_OS=Arabidopsis_thaliana_OX=3702_GN=ATJ49_PE=2_SV=2
Tca_6433	Q9FH28	DNJ49_ARATH_Chaperone_protein_dnaJ_49_OS=Arabidopsis_thaliana_OX=3702_GN=ATJ49_PE=2_SV=2
Vvi_11500	Q9FH28	DNJ49_ARATH_Chaperone_protein_dnaJ_49_OS=Arabidopsis_thaliana_OX=3702_GN=ATJ49_PE=2_SV=2
At_26473	Q9FK91	PARP3_ARATH_Protein_ADP-ribosyltransferase_PARP3_OS=Arabidopsis_thaliana_OX=3702_GN=PARP3_PE=2_SV=2
Bol_11273	Q9FK91	PARP3_ARATH_Protein_ADP-ribosyltransferase_PARP3_OS=Arabidopsis_thaliana_OX=3702_GN=PARP3_PE=2_SV=2
Car_568	Q9FK91	PARP3_ARATH_Protein_ADP-ribosyltransferase_PARP3_OS=Arabidopsis_thaliana_OX=3702_GN=PARP3_PE=2_SV=2
Cpa_13345	Q9FK91	PARP3_ARATH_Protein_ADP-ribosyltransferase_PARP3_OS=Arabidopsis_thaliana_OX=3702_GN=PARP3_PE=2_SV=2
Csi_10292	Q9FK91	PARP3_ARATH_Protein_ADP-ribosyltransferase_PARP3_OS=Arabidopsis_thaliana_OX=3702_GN=PARP3_PE=2_SV=2
Mol_14652	Q9FK91	PARP3_ARATH_Protein_ADP-ribosyltransferase_PARP3_OS=Arabidopsis_thaliana_OX=3702_GN=PARP3_PE=2_SV=2
Mtr_44319	Q9FK91	PARP3_ARATH_Protein_ADP-ribosyltransferase_PARP3_OS=Arabidopsis_thaliana_OX=3702_GN=PARP3_PE=2_SV=2
Osa_24915	Q9FK91	PARP3_ARATH_Protein_ADP-ribosyltransferase_PARP3_OS=Arabidopsis_thaliana_OX=3702_GN=PARP3_PE=2_SV=2
Ptr_6756	Q9FK91	PARP3_ARATH_Protein_ADP-ribosyltransferase_PARP3_OS=Arabidopsis_thaliana_OX=3702_GN=PARP3_PE=2_SV=2
Rco_18008	Q9FK91	PARP3_ARATH_Protein_ADP-ribosyltransferase_PARP3_OS=Arabidopsis_thaliana_OX=3702_GN=PARP3_PE=2_SV=2
Tca_10918	Q9FK91	PARP3_ARATH_Protein_ADP-ribosyltransferase_PARP3_OS=Arabidopsis_thaliana_OX=3702_GN=PARP3_PE=2_SV=2
Vvi_25050	Q9FK91	PARP3_ARATH_Protein_ADP-ribosyltransferase_PARP3_OS=Arabidopsis_thaliana_OX=3702_GN=PARP3_PE=2_SV=2
At_20184	Q944H2	AB12I_ARATH_Protein_ABCI12,_chloroplastic_OS=Arabidopsis_thaliana_OX=3702_GN=ABCI12_PE=1_SV=1
Bol_7594	Q944H2	AB12I_ARATH_Protein_ABCI12,_chloroplastic_OS=Arabidopsis_thaliana_OX=3702_GN=ABCI12_PE=1_SV=1
Car_14443	Q944H2	AB12I_ARATH_Protein_ABCI12,_chloroplastic_OS=Arabidopsis_thaliana_OX=3702_GN=ABCI12_PE=1_SV=1
Cpa_6152	Q944H2	AB12I_ARATH_Protein_ABCI12,_chloroplastic_OS=Arabidopsis_thaliana_OX=3702_GN=ABCI12_PE=1_SV=1
Csi_7583	Q944H2	AB12I_ARATH_Protein_ABCI12,_chloroplastic_OS=Arabidopsis_thaliana_OX=3702_GN=ABCI12_PE=1_SV=1
Mol_1728	Q944H2	AB12I_ARATH_Protein_ABCI12,_chloroplastic_OS=Arabidopsis_thaliana_OX=3702_GN=ABCI12_PE=1_SV=1
Mtr_12256	Q944H2	AB12I_ARATH_Protein_ABCI12,_chloroplastic_OS=Arabidopsis_thaliana_OX=3702_GN=ABCI12_PE=1_SV=1
Osa_34587	Q944H2	AB12I_ARATH_Protein_ABCI12,_chloroplastic_OS=Arabidopsis_thaliana_OX=3702_GN=ABCI12_PE=1_SV=1
Ptr_28710	Q944H2	AB12I_ARATH_Protein_ABCI12,_chloroplastic_OS=Arabidopsis_thaliana_OX=3702_GN=ABCI12_PE=1_SV=1
Rco_8472	Q944H2	AB12I_ARATH_Protein_ABCI12,_chloroplastic_OS=Arabidopsis_thaliana_OX=3702_GN=ABCI12_PE=1_SV=1
Tca_18037	Q944H2	AB12I_ARATH_Protein_ABCI12,_chloroplastic_OS=Arabidopsis_thaliana_OX=3702_GN=ABCI12_PE=1_SV=1
Vvi_30751	Q944H2	AB12I_ARATH_Protein_ABCI12,_chloroplastic_OS=Arabidopsis_thaliana_OX=3702_GN=ABCI12_PE=1_SV=1
At_15317	Q8VYJ1	MENE_ARATH_2-succinylbenzoate--CoA_ligase,_chloroplastic/peroxisomal_OS=Arabidopsis_thaliana_OX=3702_GN=AAE14_PE=1_SV=1
Bol_16206	Q8VYJ1	MENE_ARATH_2-succinylbenzoate--CoA_ligase,_chloroplastic/peroxisomal_OS=Arabidopsis_thaliana_OX=3702_GN=AAE14_PE=1_SV=1
Car_16696	Q8VYJ1	MENE_ARATH_2-succinylbenzoate--CoA_ligase,_chloroplastic/peroxisomal_OS=Arabidopsis_thaliana_OX=3702_GN=AAE14_PE=1_SV=1
Cpa_6502	Q8VYJ1	MENE_ARATH_2-succinylbenzoate--CoA_ligase,_chloroplastic/peroxisomal_OS=Arabidopsis_thaliana_OX=3702_GN=AAE14_PE=1_SV=1
Csi_11795	Q8VYJ1	MENE_ARATH_2-succinylbenzoate--CoA_ligase,_chloroplastic/peroxisomal_OS=Arabidopsis_thaliana_OX=3702_GN=AAE14_PE=1_SV=1
Mol_16839	Q8VYJ1	MENE_ARATH_2-succinylbenzoate--CoA_ligase,_chloroplastic/peroxisomal_OS=Arabidopsis_thaliana_OX=3702_GN=AAE14_PE=1_SV=1
Mtr_9196	Q8VYJ1	MENE_ARATH_2-succinylbenzoate--CoA_ligase,_chloroplastic/peroxisomal_OS=Arabidopsis_thaliana_OX=3702_GN=AAE14_PE=1_SV=1
Osa_3163	Q8VYJ1	MENE_ARATH_2-succinylbenzoate--CoA_ligase,_chloroplastic/peroxisomal_OS=Arabidopsis_thaliana_OX=3702_GN=AAE14_PE=1_SV=1
Ptr_12830	Q8VYJ1	MENE_ARATH_2-succinylbenzoate--CoA_ligase,_chloroplastic/peroxisomal_OS=Arabidopsis_thaliana_OX=3702_GN=AAE14_PE=1_SV=1
Rco_16305	Q8VYJ1	MENE_ARATH_2-succinylbenzoate--CoA_ligase,_chloroplastic/peroxisomal_OS=Arabidopsis_thaliana_OX=3702_GN=AAE14_PE=1_SV=1
Tca_8784	Q8VYJ1	MENE_ARATH_2-succinylbenzoate--CoA_ligase,_chloroplastic/peroxisomal_OS=Arabidopsis_thaliana_OX=3702_GN=AAE14_PE=1_SV=1
Vvi_20105	Q8VYJ1	MENE_ARATH_2-succinylbenzoate--CoA_ligase,_chloroplastic/peroxisomal_OS=Arabidopsis_thaliana_OX=3702_GN=AAE14_PE=1_SV=1
At_24235	Q9FFK8	NFXL2_ARATH_NF-X1-type_zinc_finger_protein_NFXL2_OS=Arabidopsis_thaliana_OX=3702_GN=NFXL2_PE=1_SV=2
Bol_12649	Q9FFK8	NFXL2_ARATH_NF-X1-type_zinc_finger_protein_NFXL2_OS=Arabidopsis_thaliana_OX=3702_GN=NFXL2_PE=1_SV=2
Car_25929	Q9FFK8	NFXL2_ARATH_NF-X1-type_zinc_finger_protein_NFXL2_OS=Arabidopsis_thaliana_OX=3702_GN=NFXL2_PE=1_SV=2
Cpa_7926	Q9FFK8	NFXL2_ARATH_NF-X1-type_zinc_finger_protein_NFXL2_OS=Arabidopsis_thaliana_OX=3702_GN=NFXL2_PE=1_SV=2
Csi_24494	Q9FFK8	NFXL2_ARATH_NF-X1-type_zinc_finger_protein_NFXL2_OS=Arabidopsis_thaliana_OX=3702_GN=NFXL2_PE=1_SV=2
Csi_24494	Q9FFK8	NFXL2_ARATH_NF-X1-type_zinc_finger_protein_NFXL2_OS=Arabidopsis_thaliana_OX=3702_GN=NFXL2_PE=1_SV=2
Csi_24494	Q9FFK8	NFXL2_ARATH_NF-X1-type_zinc_finger_protein_NFXL2_OS=Arabidopsis_thaliana_OX=3702_GN=NFXL2_PE=1_SV=2
Mol_19468	Q9FFK8	NFXL2_ARATH_NF-X1-type_zinc_finger_protein_NFXL2_OS=Arabidopsis_thaliana_OX=3702_GN=NFXL2_PE=1_SV=2
Mtr_5794	Q9FFK8	NFXL2_ARATH_NF-X1-type_zinc_finger_protein_NFXL2_OS=Arabidopsis_thaliana_OX=3702_GN=NFXL2_PE=1_SV=2
Osa_13017	Q9FFK8	NFXL2_ARATH_NF-X1-type_zinc_finger_protein_NFXL2_OS=Arabidopsis_thaliana_OX=3702_GN=NFXL2_PE=1_SV=2
Ptr_24923	Q9FFK8	NFXL2_ARATH_NF-X1-type_zinc_finger_protein_NFXL2_OS=Arabidopsis_thaliana_OX=3702_GN=NFXL2_PE=1_SV=2
Rco_1960	Q9FFK8	NFXL2_ARATH_NF-X1-type_zinc_finger_protein_NFXL2_OS=Arabidopsis_thaliana_OX=3702_GN=NFXL2_PE=1_SV=2
Tca_19469	Q9FFK8	NFXL2_ARATH_NF-X1-type_zinc_finger_protein_NFXL2_OS=Arabidopsis_thaliana_OX=3702_GN=NFXL2_PE=1_SV=2
Vvi_18605	Q9FFK8	NFXL2_ARATH_NF-X1-type_zinc_finger_protein_NFXL2_OS=Arabidopsis_thaliana_OX=3702_GN=NFXL2_PE=1_SV=2
At_1730	Q8GZ43	YZR3_ARATH_RanBP2-type_zinc_finger_protein_At1g67325_OS=Arabidopsis_thaliana_OX=3702_GN=At1g67325_PE=1_SV=1
Bol_22856	Q8GZ43	YZR3_ARATH_RanBP2-type_zinc_finger_protein_At1g67325_OS=Arabidopsis_thaliana_OX=3702_GN=At1g67325_PE=1_SV=1
Car_6257	Q8GZ43	YZR3_ARATH_RanBP2-type_zinc_finger_protein_At1g67325_OS=Arabidopsis_thaliana_OX=3702_GN=At1g67325_PE=1_SV=1
Csi_4048	Q8GZ43	YZR3_ARATH_RanBP2-type_zinc_finger_protein_At1g67325_OS=Arabidopsis_thaliana_OX=3702_GN=At1g67325_PE=1_SV=1
Mtr_17335	Q8GZ43	YZR3_ARATH_RanBP2-type_zinc_finger_protein_At1g67325_OS=Arabidopsis_thaliana_OX=3702_GN=At1g67325_PE=1_SV=1
Osa_7082	Q8GZ43	YZR3_ARATH_RanBP2-type_zinc_finger_protein_At1g67325_OS=Arabidopsis_thaliana_OX=3702_GN=At1g67325_PE=1_SV=1
Rco_266	Q8GZ43	YZR3_ARATH_RanBP2-type_zinc_finger_protein_At1g67325_OS=Arabidopsis_thaliana_OX=3702_GN=At1g67325_PE=1_SV=1
Vvi_28044	Q8GZ43	YZR3_ARATH_RanBP2-type_zinc_finger_protein_At1g67325_OS=Arabidopsis_thaliana_OX=3702_GN=At1g67325_PE=1_SV=1
At_26194	Q9LFS2	GEX3_ARATH_Protein_GAMETE_EXPRESSED_3_OS=Arabidopsis_thaliana_OX=3702_GN=GEX3_PE=2_SV=1
Bol_11254	Q9LFS2	GEX3_ARATH_Protein_GAMETE_EXPRESSED_3_OS=Arabidopsis_thaliana_OX=3702_GN=GEX3_PE=2_SV=1
Car_128	Q9LFS2	GEX3_ARATH_Protein_GAMETE_EXPRESSED_3_OS=Arabidopsis_thaliana_OX=3702_GN=GEX3_PE=2_SV=1
Cpa_7251	Q9LFS2	GEX3_ARATH_Protein_GAMETE_EXPRESSED_3_OS=Arabidopsis_thaliana_OX=3702_GN=GEX3_PE=2_SV=1
Cpa_7251	Q9LFS2	GEX3_ARATH_Protein_GAMETE_EXPRESSED_3_OS=Arabidopsis_thaliana_OX=3702_GN=GEX3_PE=2_SV=1
Csi_1555	Q9LFS2	GEX3_ARATH_Protein_GAMETE_EXPRESSED_3_OS=Arabidopsis_thaliana_OX=3702_GN=GEX3_PE=2_SV=1
Mol_446	Q94AS5	ICME_ARATH_Isoprenylcysteine_alpha-carbonyl_methylesterase_ICME_OS=Arabidopsis_thaliana_OX=3702_GN=ICME_PE=2_SV=1
Mtr_41401	Q9LFS2	GEX3_ARATH_Protein_GAMETE_EXPRESSED_3_OS=Arabidopsis_thaliana_OX=3702_GN=GEX3_PE=2_SV=1
Osa_15662	Q9LFS2	GEX3_ARATH_Protein_GAMETE_EXPRESSED_3_OS=Arabidopsis_thaliana_OX=3702_GN=GEX3_PE=2_SV=1
Ptr_21658	Q9LFS2	GEX3_ARATH_Protein_GAMETE_EXPRESSED_3_OS=Arabidopsis_thaliana_OX=3702_GN=GEX3_PE=2_SV=1
Rco_7148	Q9LFS2	GEX3_ARATH_Protein_GAMETE_EXPRESSED_3_OS=Arabidopsis_thaliana_OX=3702_GN=GEX3_PE=2_SV=1
Tca_17920	Q9LFS2	GEX3_ARATH_Protein_GAMETE_EXPRESSED_3_OS=Arabidopsis_thaliana_OX=3702_GN=GEX3_PE=2_SV=1
Vvi_907	Q9LFS2	GEX3_ARATH_Protein_GAMETE_EXPRESSED_3_OS=Arabidopsis_thaliana_OX=3702_GN=GEX3_PE=2_SV=1
At_8005	Q8W4I6	BPG2_ARATH_GTP-binding_protein_BRASSINAZOLE_INSENSITIVE_PALE_GREEN_2,_chloroplastic_OS=Arabidopsis_thaliana_OX=3702_GN=BPG2_PE=1_SV=1
Bol_12463	Q8W4I6	BPG2_ARATH_GTP-binding_protein_BRASSINAZOLE_INSENSITIVE_PALE_GREEN_2,_chloroplastic_OS=Arabidopsis_thaliana_OX=3702_GN=BPG2_PE=1_SV=1
Car_2183	Q8W4I6	BPG2_ARATH_GTP-binding_protein_BRASSINAZOLE_INSENSITIVE_PALE_GREEN_2,_chloroplastic_OS=Arabidopsis_thaliana_OX=3702_GN=BPG2_PE=1_SV=1
Cpa_2748	Q8W4I6	BPG2_ARATH_GTP-binding_protein_BRASSINAZOLE_INSENSITIVE_PALE_GREEN_2,_chloroplastic_OS=Arabidopsis_thaliana_OX=3702_GN=BPG2_PE=1_SV=1
Csi_19481	Q8W4I6	BPG2_ARATH_GTP-binding_protein_BRASSINAZOLE_INSENSITIVE_PALE_GREEN_2,_chloroplastic_OS=Arabidopsis_thaliana_OX=3702_GN=BPG2_PE=1_SV=1
Mol_2853	Q9M2P4	SINA2_ARATH_E3_ubiquitin-protein_ligase_SINAT2_OS=Arabidopsis_thaliana_OX=3702_GN=SINAT2_PE=1_SV=1
Mtr_44327	Q8W4I6	BPG2_ARATH_GTP-binding_protein_BRASSINAZOLE_INSENSITIVE_PALE_GREEN_2,_chloroplastic_OS=Arabidopsis_thaliana_OX=3702_GN=BPG2_PE=1_SV=1
Osa_26404	Q8W4I6	BPG2_ARATH_GTP-binding_protein_BRASSINAZOLE_INSENSITIVE_PALE_GREEN_2,_chloroplastic_OS=Arabidopsis_thaliana_OX=3702_GN=BPG2_PE=1_SV=1
Ptr_18113	Q8W4I6	BPG2_ARATH_GTP-binding_protein_BRASSINAZOLE_INSENSITIVE_PALE_GREEN_2,_chloroplastic_OS=Arabidopsis_thaliana_OX=3702_GN=BPG2_PE=1_SV=1
Rco_10130	Q8W4I6	BPG2_ARATH_GTP-binding_protein_BRASSINAZOLE_INSENSITIVE_PALE_GREEN_2,_chloroplastic_OS=Arabidopsis_thaliana_OX=3702_GN=BPG2_PE=1_SV=1
Tca_15714	Q8W4I6	BPG2_ARATH_GTP-binding_protein_BRASSINAZOLE_INSENSITIVE_PALE_GREEN_2,_chloroplastic_OS=Arabidopsis_thaliana_OX=3702_GN=BPG2_PE=1_SV=1
Vvi_24302	Q8W4I6	BPG2_ARATH_GTP-binding_protein_BRASSINAZOLE_INSENSITIVE_PALE_GREEN_2,_chloroplastic_OS=Arabidopsis_thaliana_OX=3702_GN=BPG2_PE=1_SV=1
At_11841	Q8GS60	HCAR_ARATH_7-hydroxymethyl_chlorophyll_a_reductase,_chloroplastic_OS=Arabidopsis_thaliana_OX=3702_GN=HCAR_PE=1_SV=1
Bol_15921	Q8GS60	HCAR_ARATH_7-hydroxymethyl_chlorophyll_a_reductase,_chloroplastic_OS=Arabidopsis_thaliana_OX=3702_GN=HCAR_PE=1_SV=1
Car_10488	Q8GS60	HCAR_ARATH_7-hydroxymethyl_chlorophyll_a_reductase,_chloroplastic_OS=Arabidopsis_thaliana_OX=3702_GN=HCAR_PE=1_SV=1
Cpa_18926	Q8GS60	HCAR_ARATH_7-hydroxymethyl_chlorophyll_a_reductase,_chloroplastic_OS=Arabidopsis_thaliana_OX=3702_GN=HCAR_PE=1_SV=1
Csi_7292	Q8GS60	HCAR_ARATH_7-hydroxymethyl_chlorophyll_a_reductase,_chloroplastic_OS=Arabidopsis_thaliana_OX=3702_GN=HCAR_PE=1_SV=1
Mol_2008	Q8GS60	HCAR_ARATH_7-hydroxymethyl_chlorophyll_a_reductase,_chloroplastic_OS=Arabidopsis_thaliana_OX=3702_GN=HCAR_PE=1_SV=1
Mol_2008	Q8GS60	HCAR_ARATH_7-hydroxymethyl_chlorophyll_a_reductase,_chloroplastic_OS=Arabidopsis_thaliana_OX=3702_GN=HCAR_PE=1_SV=1
Mtr_35488	Q8GS60	HCAR_ARATH_7-hydroxymethyl_chlorophyll_a_reductase,_chloroplastic_OS=Arabidopsis_thaliana_OX=3702_GN=HCAR_PE=1_SV=1
Osa_7405	Q8GS60	HCAR_ARATH_7-hydroxymethyl_chlorophyll_a_reductase,_chloroplastic_OS=Arabidopsis_thaliana_OX=3702_GN=HCAR_PE=1_SV=1
Ptr_22963	Q8GS60	HCAR_ARATH_7-hydroxymethyl_chlorophyll_a_reductase,_chloroplastic_OS=Arabidopsis_thaliana_OX=3702_GN=HCAR_PE=1_SV=1
Rco_14519	Q8GS60	HCAR_ARATH_7-hydroxymethyl_chlorophyll_a_reductase,_chloroplastic_OS=Arabidopsis_thaliana_OX=3702_GN=HCAR_PE=1_SV=1
Tca_18623	Q8GS60	HCAR_ARATH_7-hydroxymethyl_chlorophyll_a_reductase,_chloroplastic_OS=Arabidopsis_thaliana_OX=3702_GN=HCAR_PE=1_SV=1
Vvi_31739	Q8GS60	HCAR_ARATH_7-hydroxymethyl_chlorophyll_a_reductase,_chloroplastic_OS=Arabidopsis_thaliana_OX=3702_GN=HCAR_PE=1_SV=1
At_4169	Q9FT88	MGAT2_ARATH_Alpha-1,6-mannosyl-glycoprotein_2-beta-N-acetylglucosaminyltransferase_OS=Arabidopsis_thaliana_OX=3702_GN=GNT2_PE=1_SV=1
Bol_5010	Q9FT88	MGAT2_ARATH_Alpha-1,6-mannosyl-glycoprotein_2-beta-N-acetylglucosaminyltransferase_OS=Arabidopsis_thaliana_OX=3702_GN=GNT2_PE=1_SV=1
Car_4502	Q9FT88	MGAT2_ARATH_Alpha-1,6-mannosyl-glycoprotein_2-beta-N-acetylglucosaminyltransferase_OS=Arabidopsis_thaliana_OX=3702_GN=GNT2_PE=1_SV=1
Cpa_4427	Q9FT88	MGAT2_ARATH_Alpha-1,6-mannosyl-glycoprotein_2-beta-N-acetylglucosaminyltransferase_OS=Arabidopsis_thaliana_OX=3702_GN=GNT2_PE=1_SV=1
Csi_21795	Q9FT88	MGAT2_ARATH_Alpha-1,6-mannosyl-glycoprotein_2-beta-N-acetylglucosaminyltransferase_OS=Arabidopsis_thaliana_OX=3702_GN=GNT2_PE=1_SV=1
Mol_5113	Q9FT88	MGAT2_ARATH_Alpha-1,6-mannosyl-glycoprotein_2-beta-N-acetylglucosaminyltransferase_OS=Arabidopsis_thaliana_OX=3702_GN=GNT2_PE=1_SV=1
Mtr_35211	Q9FT88	MGAT2_ARATH_Alpha-1,6-mannosyl-glycoprotein_2-beta-N-acetylglucosaminyltransferase_OS=Arabidopsis_thaliana_OX=3702_GN=GNT2_PE=1_SV=1
Osa_23868	Q9FT88	MGAT2_ARATH_Alpha-1,6-mannosyl-glycoprotein_2-beta-N-acetylglucosaminyltransferase_OS=Arabidopsis_thaliana_OX=3702_GN=GNT2_PE=1_SV=1
Ptr_1136	Q9FT88	MGAT2_ARATH_Alpha-1,6-mannosyl-glycoprotein_2-beta-N-acetylglucosaminyltransferase_OS=Arabidopsis_thaliana_OX=3702_GN=GNT2_PE=1_SV=1
Rco_3708	Q9FT88	MGAT2_ARATH_Alpha-1,6-mannosyl-glycoprotein_2-beta-N-acetylglucosaminyltransferase_OS=Arabidopsis_thaliana_OX=3702_GN=GNT2_PE=1_SV=1
Tca_12674	Q9FT88	MGAT2_ARATH_Alpha-1,6-mannosyl-glycoprotein_2-beta-N-acetylglucosaminyltransferase_OS=Arabidopsis_thaliana_OX=3702_GN=GNT2_PE=1_SV=1
Vvi_13124	Q9FT88	MGAT2_ARATH_Alpha-1,6-mannosyl-glycoprotein_2-beta-N-acetylglucosaminyltransferase_OS=Arabidopsis_thaliana_OX=3702_GN=GNT2_PE=1_SV=1
At_1357	Q0WPZ6	PP158_ARATH_Pentatricopeptide_repeat-containing_protein_At2g17140_OS=Arabidopsis_thaliana_OX=3702_GN=At2g17140_PE=2_SV=1
Bol_23700	Q0WPZ6	PP158_ARATH_Pentatricopeptide_repeat-containing_protein_At2g17140_OS=Arabidopsis_thaliana_OX=3702_GN=At2g17140_PE=2_SV=1
Car_1224	Q0WPZ6	PP158_ARATH_Pentatricopeptide_repeat-containing_protein_At2g17140_OS=Arabidopsis_thaliana_OX=3702_GN=At2g17140_PE=2_SV=1
Cpa_9015	Q0WPZ6	PP158_ARATH_Pentatricopeptide_repeat-containing_protein_At2g17140_OS=Arabidopsis_thaliana_OX=3702_GN=At2g17140_PE=2_SV=1
Csi_4390	Q0WPZ6	PP158_ARATH_Pentatricopeptide_repeat-containing_protein_At2g17140_OS=Arabidopsis_thaliana_OX=3702_GN=At2g17140_PE=2_SV=1
Mol_17102	Q0WPZ6	PP158_ARATH_Pentatricopeptide_repeat-containing_protein_At2g17140_OS=Arabidopsis_thaliana_OX=3702_GN=At2g17140_PE=2_SV=1
Mtr_50297	Q0WPZ6	PP158_ARATH_Pentatricopeptide_repeat-containing_protein_At2g17140_OS=Arabidopsis_thaliana_OX=3702_GN=At2g17140_PE=2_SV=1
Osa_24929	Q0WPZ6	PP158_ARATH_Pentatricopeptide_repeat-containing_protein_At2g17140_OS=Arabidopsis_thaliana_OX=3702_GN=At2g17140_PE=2_SV=1
Ptr_20890	Q0WPZ6	PP158_ARATH_Pentatricopeptide_repeat-containing_protein_At2g17140_OS=Arabidopsis_thaliana_OX=3702_GN=At2g17140_PE=2_SV=1
Rco_5652	Q0WPZ6	PP158_ARATH_Pentatricopeptide_repeat-containing_protein_At2g17140_OS=Arabidopsis_thaliana_OX=3702_GN=At2g17140_PE=2_SV=1
Tca_27145	Q0WPZ6	PP158_ARATH_Pentatricopeptide_repeat-containing_protein_At2g17140_OS=Arabidopsis_thaliana_OX=3702_GN=At2g17140_PE=2_SV=1
Vvi_9118	Q0WPZ6	PP158_ARATH_Pentatricopeptide_repeat-containing_protein_At2g17140_OS=Arabidopsis_thaliana_OX=3702_GN=At2g17140_PE=2_SV=1
Mol_18980	Q6NNL9	NOXY2_ARATH_Protein_NONRESPONDING_TO_OXYLIPINS_2,_mitochondrial_OS=Arabidopsis_thaliana_OX=3702_GN=NOXY2_PE=1_SV=2
At_5576	F4JNY0	APE2_ARATH_DNA-(apurinic_or_apyrimidinic_site)_endonuclease_2_OS=Arabidopsis_thaliana_OX=3702_GN=APE2_PE=1_SV=1
Bol_30669	F4JNY0	APE2_ARATH_DNA-(apurinic_or_apyrimidinic_site)_endonuclease_2_OS=Arabidopsis_thaliana_OX=3702_GN=APE2_PE=1_SV=1
Car_6383	F4JNY0	APE2_ARATH_DNA-(apurinic_or_apyrimidinic_site)_endonuclease_2_OS=Arabidopsis_thaliana_OX=3702_GN=APE2_PE=1_SV=1
Cpa_19168	F4JNY0	APE2_ARATH_DNA-(apurinic_or_apyrimidinic_site)_endonuclease_2_OS=Arabidopsis_thaliana_OX=3702_GN=APE2_PE=1_SV=1
Csi_3913	F4JNY0	APE2_ARATH_DNA-(apurinic_or_apyrimidinic_site)_endonuclease_2_OS=Arabidopsis_thaliana_OX=3702_GN=APE2_PE=1_SV=1
Mol_7545	F4JNY0	APE2_ARATH_DNA-(apurinic_or_apyrimidinic_site)_endonuclease_2_OS=Arabidopsis_thaliana_OX=3702_GN=APE2_PE=1_SV=1
Mtr_17106	F4JNY0	APE2_ARATH_DNA-(apurinic_or_apyrimidinic_site)_endonuclease_2_OS=Arabidopsis_thaliana_OX=3702_GN=APE2_PE=1_SV=1
Osa_26917	F4JNY0	APE2_ARATH_DNA-(apurinic_or_apyrimidinic_site)_endonuclease_2_OS=Arabidopsis_thaliana_OX=3702_GN=APE2_PE=1_SV=1
Ptr_1821	F4JNY0	APE2_ARATH_DNA-(apurinic_or_apyrimidinic_site)_endonuclease_2_OS=Arabidopsis_thaliana_OX=3702_GN=APE2_PE=1_SV=1
Rco_11963	F4JNY0	APE2_ARATH_DNA-(apurinic_or_apyrimidinic_site)_endonuclease_2_OS=Arabidopsis_thaliana_OX=3702_GN=APE2_PE=1_SV=1
Tca_13414	F4JNY0	APE2_ARATH_DNA-(apurinic_or_apyrimidinic_site)_endonuclease_2_OS=Arabidopsis_thaliana_OX=3702_GN=APE2_PE=1_SV=1
Vvi_28412	F4JNY0	APE2_ARATH_DNA-(apurinic_or_apyrimidinic_site)_endonuclease_2_OS=Arabidopsis_thaliana_OX=3702_GN=APE2_PE=1_SV=1
At_14132	O04034	CCX5_ARATH_Cation/calcium_exchanger_5_OS=Arabidopsis_thaliana_OX=3702_GN=CCX5_PE=2_SV=1
Bol_34282	O04034	CCX5_ARATH_Cation/calcium_exchanger_5_OS=Arabidopsis_thaliana_OX=3702_GN=CCX5_PE=2_SV=1
Car_19336	O04034	CCX5_ARATH_Cation/calcium_exchanger_5_OS=Arabidopsis_thaliana_OX=3702_GN=CCX5_PE=2_SV=1
Cpa_16651	O04034	CCX5_ARATH_Cation/calcium_exchanger_5_OS=Arabidopsis_thaliana_OX=3702_GN=CCX5_PE=2_SV=1
Csi_10597	O04034	CCX5_ARATH_Cation/calcium_exchanger_5_OS=Arabidopsis_thaliana_OX=3702_GN=CCX5_PE=2_SV=1
Mol_22004	O04034	CCX5_ARATH_Cation/calcium_exchanger_5_OS=Arabidopsis_thaliana_OX=3702_GN=CCX5_PE=2_SV=1
Mtr_23711	O04034	CCX5_ARATH_Cation/calcium_exchanger_5_OS=Arabidopsis_thaliana_OX=3702_GN=CCX5_PE=2_SV=1
Osa_38362	O04034	CCX5_ARATH_Cation/calcium_exchanger_5_OS=Arabidopsis_thaliana_OX=3702_GN=CCX5_PE=2_SV=1
Ptr_32065	O04034	CCX5_ARATH_Cation/calcium_exchanger_5_OS=Arabidopsis_thaliana_OX=3702_GN=CCX5_PE=2_SV=1
Rco_20174	O04034	CCX5_ARATH_Cation/calcium_exchanger_5_OS=Arabidopsis_thaliana_OX=3702_GN=CCX5_PE=2_SV=1
Tca_22145	O04034	CCX5_ARATH_Cation/calcium_exchanger_5_OS=Arabidopsis_thaliana_OX=3702_GN=CCX5_PE=2_SV=1
Vvi_1313	O04034	CCX5_ARATH_Cation/calcium_exchanger_5_OS=Arabidopsis_thaliana_OX=3702_GN=CCX5_PE=2_SV=1
At_16880	Q8RXK2	SDN3_ARATH_Small_RNA_degrading_nuclease_3_OS=Arabidopsis_thaliana_OX=3702_GN=SDN3_PE=1_SV=1
Bol_15497	A3KPE8	SDN1_ARATH_Small_RNA_degrading_nuclease_1_OS=Arabidopsis_thaliana_OX=3702_GN=SDN1_PE=1_SV=1
Car_17149	A3KPE8	SDN1_ARATH_Small_RNA_degrading_nuclease_1_OS=Arabidopsis_thaliana_OX=3702_GN=SDN1_PE=1_SV=1
Cpa_22483	Q8RXK2	SDN3_ARATH_Small_RNA_degrading_nuclease_3_OS=Arabidopsis_thaliana_OX=3702_GN=SDN3_PE=1_SV=1
Csi_14897	Q8RXK2	SDN3_ARATH_Small_RNA_degrading_nuclease_3_OS=Arabidopsis_thaliana_OX=3702_GN=SDN3_PE=1_SV=1
Mol_1153	A3KPE8	SDN1_ARATH_Small_RNA_degrading_nuclease_1_OS=Arabidopsis_thaliana_OX=3702_GN=SDN1_PE=1_SV=1
Mtr_12855	A3KPE8	SDN1_ARATH_Small_RNA_degrading_nuclease_1_OS=Arabidopsis_thaliana_OX=3702_GN=SDN1_PE=1_SV=1
Osa_3131	A3KPE8	SDN1_ARATH_Small_RNA_degrading_nuclease_1_OS=Arabidopsis_thaliana_OX=3702_GN=SDN1_PE=1_SV=1
Ptr_20244	Q8L7M4	SDN5_ARATH_Small_RNA_degrading_nuclease_5_OS=Arabidopsis_thaliana_OX=3702_GN=SDN5_PE=2_SV=2
Rco_25896	A3KPE8	SDN1_ARATH_Small_RNA_degrading_nuclease_1_OS=Arabidopsis_thaliana_OX=3702_GN=SDN1_PE=1_SV=1
Tca_707	Q8RXK2	SDN3_ARATH_Small_RNA_degrading_nuclease_3_OS=Arabidopsis_thaliana_OX=3702_GN=SDN3_PE=1_SV=1
Vvi_22753	A3KPE8	SDN1_ARATH_Small_RNA_degrading_nuclease_1_OS=Arabidopsis_thaliana_OX=3702_GN=SDN1_PE=1_SV=1
At_21159	Q8W4E7	S40A3_ARATH_Solute_carrier_family_40_member_3,_chloroplastic_OS=Arabidopsis_thaliana_OX=3702_GN=IREG3_PE=1_SV=1
Bol_19155	Q8W4E7	S40A3_ARATH_Solute_carrier_family_40_member_3,_chloroplastic_OS=Arabidopsis_thaliana_OX=3702_GN=IREG3_PE=1_SV=1
Car_12473	Q8W4E7	S40A3_ARATH_Solute_carrier_family_40_member_3,_chloroplastic_OS=Arabidopsis_thaliana_OX=3702_GN=IREG3_PE=1_SV=1
Cpa_16571	Q8W4E7	S40A3_ARATH_Solute_carrier_family_40_member_3,_chloroplastic_OS=Arabidopsis_thaliana_OX=3702_GN=IREG3_PE=1_SV=1
Csi_8399	Q8W4E7	S40A3_ARATH_Solute_carrier_family_40_member_3,_chloroplastic_OS=Arabidopsis_thaliana_OX=3702_GN=IREG3_PE=1_SV=1
Mol_21880	Q8W4E7	S40A3_ARATH_Solute_carrier_family_40_member_3,_chloroplastic_OS=Arabidopsis_thaliana_OX=3702_GN=IREG3_PE=1_SV=1
Mtr_33733	Q8W4E7	S40A3_ARATH_Solute_carrier_family_40_member_3,_chloroplastic_OS=Arabidopsis_thaliana_OX=3702_GN=IREG3_PE=1_SV=1
Osa_32343	Q8W4E7	S40A3_ARATH_Solute_carrier_family_40_member_3,_chloroplastic_OS=Arabidopsis_thaliana_OX=3702_GN=IREG3_PE=1_SV=1
Ptr_28391	Q8W4E7	S40A3_ARATH_Solute_carrier_family_40_member_3,_chloroplastic_OS=Arabidopsis_thaliana_OX=3702_GN=IREG3_PE=1_SV=1
Rco_20340	Q8W4E7	S40A3_ARATH_Solute_carrier_family_40_member_3,_chloroplastic_OS=Arabidopsis_thaliana_OX=3702_GN=IREG3_PE=1_SV=1
Tca_23072	Q8W4E7	S40A3_ARATH_Solute_carrier_family_40_member_3,_chloroplastic_OS=Arabidopsis_thaliana_OX=3702_GN=IREG3_PE=1_SV=1
Vvi_2201	Q8W4E7	S40A3_ARATH_Solute_carrier_family_40_member_3,_chloroplastic_OS=Arabidopsis_thaliana_OX=3702_GN=IREG3_PE=1_SV=1
At_13710	Q9S7Q2	PP124_ARATH_Pentatricopeptide_repeat-containing_protein_At1g74850,_chloroplastic_OS=Arabidopsis_thaliana_OX=3702_GN=PTAC2_PE=2_SV=1
Bol_27663	Q9S7Q2	PP124_ARATH_Pentatricopeptide_repeat-containing_protein_At1g74850,_chloroplastic_OS=Arabidopsis_thaliana_OX=3702_GN=PTAC2_PE=2_SV=1
Car_6734	Q9S7Q2	PP124_ARATH_Pentatricopeptide_repeat-containing_protein_At1g74850,_chloroplastic_OS=Arabidopsis_thaliana_OX=3702_GN=PTAC2_PE=2_SV=1
Cpa_13976	Q9S7Q2	PP124_ARATH_Pentatricopeptide_repeat-containing_protein_At1g74850,_chloroplastic_OS=Arabidopsis_thaliana_OX=3702_GN=PTAC2_PE=2_SV=1
Csi_21654	Q9S7Q2	PP124_ARATH_Pentatricopeptide_repeat-containing_protein_At1g74850,_chloroplastic_OS=Arabidopsis_thaliana_OX=3702_GN=PTAC2_PE=2_SV=1
Csi_21654	Q9S7Q2	PP124_ARATH_Pentatricopeptide_repeat-containing_protein_At1g74850,_chloroplastic_OS=Arabidopsis_thaliana_OX=3702_GN=PTAC2_PE=2_SV=1
Csi_21654	Q9S7Q2	PP124_ARATH_Pentatricopeptide_repeat-containing_protein_At1g74850,_chloroplastic_OS=Arabidopsis_thaliana_OX=3702_GN=PTAC2_PE=2_SV=1
Csi_21654	Q9S7Q2	PP124_ARATH_Pentatricopeptide_repeat-containing_protein_At1g74850,_chloroplastic_OS=Arabidopsis_thaliana_OX=3702_GN=PTAC2_PE=2_SV=1
Csi_21654	Q9S7Q2	PP124_ARATH_Pentatricopeptide_repeat-containing_protein_At1g74850,_chloroplastic_OS=Arabidopsis_thaliana_OX=3702_GN=PTAC2_PE=2_SV=1
Csi_21654	Q9S7Q2	PP124_ARATH_Pentatricopeptide_repeat-containing_protein_At1g74850,_chloroplastic_OS=Arabidopsis_thaliana_OX=3702_GN=PTAC2_PE=2_SV=1
Mol_13883	Q9S7Q2	PP124_ARATH_Pentatricopeptide_repeat-containing_protein_At1g74850,_chloroplastic_OS=Arabidopsis_thaliana_OX=3702_GN=PTAC2_PE=2_SV=1
Mol_13883	Q9S7Q2	PP124_ARATH_Pentatricopeptide_repeat-containing_protein_At1g74850,_chloroplastic_OS=Arabidopsis_thaliana_OX=3702_GN=PTAC2_PE=2_SV=1
Mtr_46230	Q9S7Q2	PP124_ARATH_Pentatricopeptide_repeat-containing_protein_At1g74850,_chloroplastic_OS=Arabidopsis_thaliana_OX=3702_GN=PTAC2_PE=2_SV=1
Osa_17682	Q9S7Q2	PP124_ARATH_Pentatricopeptide_repeat-containing_protein_At1g74850,_chloroplastic_OS=Arabidopsis_thaliana_OX=3702_GN=PTAC2_PE=2_SV=1
Ptr_9411	Q9S7Q2	PP124_ARATH_Pentatricopeptide_repeat-containing_protein_At1g74850,_chloroplastic_OS=Arabidopsis_thaliana_OX=3702_GN=PTAC2_PE=2_SV=1
Rco_21878	Q9S7Q2	PP124_ARATH_Pentatricopeptide_repeat-containing_protein_At1g74850,_chloroplastic_OS=Arabidopsis_thaliana_OX=3702_GN=PTAC2_PE=2_SV=1
Tca_3443	Q9S7Q2	PP124_ARATH_Pentatricopeptide_repeat-containing_protein_At1g74850,_chloroplastic_OS=Arabidopsis_thaliana_OX=3702_GN=PTAC2_PE=2_SV=1
Vvi_5845	Q9S7Q2	PP124_ARATH_Pentatricopeptide_repeat-containing_protein_At1g74850,_chloroplastic_OS=Arabidopsis_thaliana_OX=3702_GN=PTAC2_PE=2_SV=1
At_8060	F4JCU0	SUA_ARATH_SUPPRESSOR_OF_ABI3-5_OS=Arabidopsis_thaliana_OX=3702_GN=SUA_PE=1_SV=2
Bol_29961	F4JCU0	SUA_ARATH_SUPPRESSOR_OF_ABI3-5_OS=Arabidopsis_thaliana_OX=3702_GN=SUA_PE=1_SV=2
Car_26123	F4JCU0	SUA_ARATH_SUPPRESSOR_OF_ABI3-5_OS=Arabidopsis_thaliana_OX=3702_GN=SUA_PE=1_SV=2
Car_26123	F4JCU0	SUA_ARATH_SUPPRESSOR_OF_ABI3-5_OS=Arabidopsis_thaliana_OX=3702_GN=SUA_PE=1_SV=2
Cpa_14040	F4JCU0	SUA_ARATH_SUPPRESSOR_OF_ABI3-5_OS=Arabidopsis_thaliana_OX=3702_GN=SUA_PE=1_SV=2
Mtr_2874	F4JCU0	SUA_ARATH_SUPPRESSOR_OF_ABI3-5_OS=Arabidopsis_thaliana_OX=3702_GN=SUA_PE=1_SV=2
Osa_15004	F4JCU0	SUA_ARATH_SUPPRESSOR_OF_ABI3-5_OS=Arabidopsis_thaliana_OX=3702_GN=SUA_PE=1_SV=2
Ptr_10945	F4JCU0	SUA_ARATH_SUPPRESSOR_OF_ABI3-5_OS=Arabidopsis_thaliana_OX=3702_GN=SUA_PE=1_SV=2
Rco_21751	F4JCU0	SUA_ARATH_SUPPRESSOR_OF_ABI3-5_OS=Arabidopsis_thaliana_OX=3702_GN=SUA_PE=1_SV=2
Tca_4179	F4JCU0	SUA_ARATH_SUPPRESSOR_OF_ABI3-5_OS=Arabidopsis_thaliana_OX=3702_GN=SUA_PE=1_SV=2
Vvi_6509	F4JCU0	SUA_ARATH_SUPPRESSOR_OF_ABI3-5_OS=Arabidopsis_thaliana_OX=3702_GN=SUA_PE=1_SV=2
Osa_38586	F4JY11	CAND7_ARATH_Protein_CANDIDATE_G-PROTEIN_COUPLED_RECEPTOR_7_OS=Arabidopsis_thaliana_OX=3702_GN=CAND7_PE=2_SV=1
Vvi_13724	F4JY11	CAND7_ARATH_Protein_CANDIDATE_G-PROTEIN_COUPLED_RECEPTOR_7_OS=Arabidopsis_thaliana_OX=3702_GN=CAND7_PE=2_SV=1
At_14516	Q9SAD9	PPR40_ARATH_Pentatricopeptide_repeat-containing_protein_At1g13040,_mitochondrial_OS=Arabidopsis_thaliana_OX=3702_GN=At1g13040_PE=2_SV=1
Bol_32633	Q9SAD9	PPR40_ARATH_Pentatricopeptide_repeat-containing_protein_At1g13040,_mitochondrial_OS=Arabidopsis_thaliana_OX=3702_GN=At1g13040_PE=2_SV=1
Car_3037	Q9SAD9	PPR40_ARATH_Pentatricopeptide_repeat-containing_protein_At1g13040,_mitochondrial_OS=Arabidopsis_thaliana_OX=3702_GN=At1g13040_PE=2_SV=1
Car_3037	Q9SAD9	PPR40_ARATH_Pentatricopeptide_repeat-containing_protein_At1g13040,_mitochondrial_OS=Arabidopsis_thaliana_OX=3702_GN=At1g13040_PE=2_SV=1
Car_3037	Q9SAD9	PPR40_ARATH_Pentatricopeptide_repeat-containing_protein_At1g13040,_mitochondrial_OS=Arabidopsis_thaliana_OX=3702_GN=At1g13040_PE=2_SV=1
Car_3037	Q9SAD9	PPR40_ARATH_Pentatricopeptide_repeat-containing_protein_At1g13040,_mitochondrial_OS=Arabidopsis_thaliana_OX=3702_GN=At1g13040_PE=2_SV=1
Cpa_13551	Q9SAD9	PPR40_ARATH_Pentatricopeptide_repeat-containing_protein_At1g13040,_mitochondrial_OS=Arabidopsis_thaliana_OX=3702_GN=At1g13040_PE=2_SV=1
Cpa_13551	Q9SAD9	PPR40_ARATH_Pentatricopeptide_repeat-containing_protein_At1g13040,_mitochondrial_OS=Arabidopsis_thaliana_OX=3702_GN=At1g13040_PE=2_SV=1
Cpa_13551	Q9SAD9	PPR40_ARATH_Pentatricopeptide_repeat-containing_protein_At1g13040,_mitochondrial_OS=Arabidopsis_thaliana_OX=3702_GN=At1g13040_PE=2_SV=1
Csi_23402	Q9SAD9	PPR40_ARATH_Pentatricopeptide_repeat-containing_protein_At1g13040,_mitochondrial_OS=Arabidopsis_thaliana_OX=3702_GN=At1g13040_PE=2_SV=1
Csi_23402	Q9SAD9	PPR40_ARATH_Pentatricopeptide_repeat-containing_protein_At1g13040,_mitochondrial_OS=Arabidopsis_thaliana_OX=3702_GN=At1g13040_PE=2_SV=1
Mol_3477	Q9SAD9	PPR40_ARATH_Pentatricopeptide_repeat-containing_protein_At1g13040,_mitochondrial_OS=Arabidopsis_thaliana_OX=3702_GN=At1g13040_PE=2_SV=1
Mol_3477	Q9SAD9	PPR40_ARATH_Pentatricopeptide_repeat-containing_protein_At1g13040,_mitochondrial_OS=Arabidopsis_thaliana_OX=3702_GN=At1g13040_PE=2_SV=1
Mtr_14766	Q9SAD9	PPR40_ARATH_Pentatricopeptide_repeat-containing_protein_At1g13040,_mitochondrial_OS=Arabidopsis_thaliana_OX=3702_GN=At1g13040_PE=2_SV=1
Mtr_14766	Q9SAD9	PPR40_ARATH_Pentatricopeptide_repeat-containing_protein_At1g13040,_mitochondrial_OS=Arabidopsis_thaliana_OX=3702_GN=At1g13040_PE=2_SV=1
Osa_9838	Q9SAD9	PPR40_ARATH_Pentatricopeptide_repeat-containing_protein_At1g13040,_mitochondrial_OS=Arabidopsis_thaliana_OX=3702_GN=At1g13040_PE=2_SV=1
Osa_9838	Q9SAD9	PPR40_ARATH_Pentatricopeptide_repeat-containing_protein_At1g13040,_mitochondrial_OS=Arabidopsis_thaliana_OX=3702_GN=At1g13040_PE=2_SV=1
Ptr_29751	Q9SAD9	PPR40_ARATH_Pentatricopeptide_repeat-containing_protein_At1g13040,_mitochondrial_OS=Arabidopsis_thaliana_OX=3702_GN=At1g13040_PE=2_SV=1
Ptr_29751	Q9SAD9	PPR40_ARATH_Pentatricopeptide_repeat-containing_protein_At1g13040,_mitochondrial_OS=Arabidopsis_thaliana_OX=3702_GN=At1g13040_PE=2_SV=1
Ptr_29751	Q9SAD9	PPR40_ARATH_Pentatricopeptide_repeat-containing_protein_At1g13040,_mitochondrial_OS=Arabidopsis_thaliana_OX=3702_GN=At1g13040_PE=2_SV=1
Rco_10490	Q9SAD9	PPR40_ARATH_Pentatricopeptide_repeat-containing_protein_At1g13040,_mitochondrial_OS=Arabidopsis_thaliana_OX=3702_GN=At1g13040_PE=2_SV=1
Rco_10490	Q9SAD9	PPR40_ARATH_Pentatricopeptide_repeat-containing_protein_At1g13040,_mitochondrial_OS=Arabidopsis_thaliana_OX=3702_GN=At1g13040_PE=2_SV=1
Tca_26321	Q9SAD9	PPR40_ARATH_Pentatricopeptide_repeat-containing_protein_At1g13040,_mitochondrial_OS=Arabidopsis_thaliana_OX=3702_GN=At1g13040_PE=2_SV=1
Vvi_4281	Q9SAD9	PPR40_ARATH_Pentatricopeptide_repeat-containing_protein_At1g13040,_mitochondrial_OS=Arabidopsis_thaliana_OX=3702_GN=At1g13040_PE=2_SV=1
At_26762	Q8GXR9	NDC1_ARATH_Alternative_NAD(P)H-ubiquinone_oxidoreductase_C1,_chloroplastic/mitochondrial_OS=Arabidopsis_thaliana_OX=3702_GN=NDC1_PE=1_SV=2
Bol_9642	Q8GXR9	NDC1_ARATH_Alternative_NAD(P)H-ubiquinone_oxidoreductase_C1,_chloroplastic/mitochondrial_OS=Arabidopsis_thaliana_OX=3702_GN=NDC1_PE=1_SV=2
Car_862	Q8GXR9	NDC1_ARATH_Alternative_NAD(P)H-ubiquinone_oxidoreductase_C1,_chloroplastic/mitochondrial_OS=Arabidopsis_thaliana_OX=3702_GN=NDC1_PE=1_SV=2
Cpa_14541	Q8GXR9	NDC1_ARATH_Alternative_NAD(P)H-ubiquinone_oxidoreductase_C1,_chloroplastic/mitochondrial_OS=Arabidopsis_thaliana_OX=3702_GN=NDC1_PE=1_SV=2
Csi_22535	Q8GXR9	NDC1_ARATH_Alternative_NAD(P)H-ubiquinone_oxidoreductase_C1,_chloroplastic/mitochondrial_OS=Arabidopsis_thaliana_OX=3702_GN=NDC1_PE=1_SV=2
Mol_7749	Q8GXR9	NDC1_ARATH_Alternative_NAD(P)H-ubiquinone_oxidoreductase_C1,_chloroplastic/mitochondrial_OS=Arabidopsis_thaliana_OX=3702_GN=NDC1_PE=1_SV=2
Mtr_17684	Q8GXR9	NDC1_ARATH_Alternative_NAD(P)H-ubiquinone_oxidoreductase_C1,_chloroplastic/mitochondrial_OS=Arabidopsis_thaliana_OX=3702_GN=NDC1_PE=1_SV=2
Osa_27657	Q8GXR9	NDC1_ARATH_Alternative_NAD(P)H-ubiquinone_oxidoreductase_C1,_chloroplastic/mitochondrial_OS=Arabidopsis_thaliana_OX=3702_GN=NDC1_PE=1_SV=2
Ptr_2036	Q8GXR9	NDC1_ARATH_Alternative_NAD(P)H-ubiquinone_oxidoreductase_C1,_chloroplastic/mitochondrial_OS=Arabidopsis_thaliana_OX=3702_GN=NDC1_PE=1_SV=2
Rco_14365	Q8GXR9	NDC1_ARATH_Alternative_NAD(P)H-ubiquinone_oxidoreductase_C1,_chloroplastic/mitochondrial_OS=Arabidopsis_thaliana_OX=3702_GN=NDC1_PE=1_SV=2
Tca_14290	Q8GXR9	NDC1_ARATH_Alternative_NAD(P)H-ubiquinone_oxidoreductase_C1,_chloroplastic/mitochondrial_OS=Arabidopsis_thaliana_OX=3702_GN=NDC1_PE=1_SV=2
Vvi_21321	Q8GXR9	NDC1_ARATH_Alternative_NAD(P)H-ubiquinone_oxidoreductase_C1,_chloroplastic/mitochondrial_OS=Arabidopsis_thaliana_OX=3702_GN=NDC1_PE=1_SV=2
At_18680	Q93VC7	RPS1_ARATH_30S_ribosomal_protein_S1,_chloroplastic_OS=Arabidopsis_thaliana_OX=3702_GN=RPS1_PE=1_SV=1
Bol_34765	Q93VC7	RPS1_ARATH_30S_ribosomal_protein_S1,_chloroplastic_OS=Arabidopsis_thaliana_OX=3702_GN=RPS1_PE=1_SV=1
Car_27612	Q93VC7	RPS1_ARATH_30S_ribosomal_protein_S1,_chloroplastic_OS=Arabidopsis_thaliana_OX=3702_GN=RPS1_PE=1_SV=1
Cpa_25459	Q93VC7	RPS1_ARATH_30S_ribosomal_protein_S1,_chloroplastic_OS=Arabidopsis_thaliana_OX=3702_GN=RPS1_PE=1_SV=1
Csi_3840	Q93VC7	RPS1_ARATH_30S_ribosomal_protein_S1,_chloroplastic_OS=Arabidopsis_thaliana_OX=3702_GN=RPS1_PE=1_SV=1
Mol_1359	Q93VC7	RPS1_ARATH_30S_ribosomal_protein_S1,_chloroplastic_OS=Arabidopsis_thaliana_OX=3702_GN=RPS1_PE=1_SV=1
Mtr_470	Q93VC7	RPS1_ARATH_30S_ribosomal_protein_S1,_chloroplastic_OS=Arabidopsis_thaliana_OX=3702_GN=RPS1_PE=1_SV=1
Osa_17156	Q93VC7	RPS1_ARATH_30S_ribosomal_protein_S1,_chloroplastic_OS=Arabidopsis_thaliana_OX=3702_GN=RPS1_PE=1_SV=1
Ptr_855	Q93VC7	RPS1_ARATH_30S_ribosomal_protein_S1,_chloroplastic_OS=Arabidopsis_thaliana_OX=3702_GN=RPS1_PE=1_SV=1
Rco_18298	Q93VC7	RPS1_ARATH_30S_ribosomal_protein_S1,_chloroplastic_OS=Arabidopsis_thaliana_OX=3702_GN=RPS1_PE=1_SV=1
Tca_17844	Q93VC7	RPS1_ARATH_30S_ribosomal_protein_S1,_chloroplastic_OS=Arabidopsis_thaliana_OX=3702_GN=RPS1_PE=1_SV=1
Vvi_31028	Q93VC7	RPS1_ARATH_30S_ribosomal_protein_S1,_chloroplastic_OS=Arabidopsis_thaliana_OX=3702_GN=RPS1_PE=1_SV=1
At_14207	Q9C552	PUM23_ARATH_Pumilio_homolog_23_OS=Arabidopsis_thaliana_OX=3702_GN=APUM23_PE=1_SV=1
Bol_25339	Q9C552	PUM23_ARATH_Pumilio_homolog_23_OS=Arabidopsis_thaliana_OX=3702_GN=APUM23_PE=1_SV=1
Car_21019	Q9C552	PUM23_ARATH_Pumilio_homolog_23_OS=Arabidopsis_thaliana_OX=3702_GN=APUM23_PE=1_SV=1
Cpa_10732	Q9C552	PUM23_ARATH_Pumilio_homolog_23_OS=Arabidopsis_thaliana_OX=3702_GN=APUM23_PE=1_SV=1
Csi_12619	Q9C552	PUM23_ARATH_Pumilio_homolog_23_OS=Arabidopsis_thaliana_OX=3702_GN=APUM23_PE=1_SV=1
Mol_15784	Q9C552	PUM23_ARATH_Pumilio_homolog_23_OS=Arabidopsis_thaliana_OX=3702_GN=APUM23_PE=1_SV=1
Mtr_19202	Q9C552	PUM23_ARATH_Pumilio_homolog_23_OS=Arabidopsis_thaliana_OX=3702_GN=APUM23_PE=1_SV=1
Osa_490	Q9C552	PUM23_ARATH_Pumilio_homolog_23_OS=Arabidopsis_thaliana_OX=3702_GN=APUM23_PE=1_SV=1
Ptr_16067	Q9C552	PUM23_ARATH_Pumilio_homolog_23_OS=Arabidopsis_thaliana_OX=3702_GN=APUM23_PE=1_SV=1
Rco_3554	Q9C552	PUM23_ARATH_Pumilio_homolog_23_OS=Arabidopsis_thaliana_OX=3702_GN=APUM23_PE=1_SV=1
Tca_7361	Q9C552	PUM23_ARATH_Pumilio_homolog_23_OS=Arabidopsis_thaliana_OX=3702_GN=APUM23_PE=1_SV=1
Vvi_28794	Q9C552	PUM23_ARATH_Pumilio_homolog_23_OS=Arabidopsis_thaliana_OX=3702_GN=APUM23_PE=1_SV=1
At_4529	Q8GX93	CLCE_ARATH_Chloride_channel_protein_CLC-e_OS=Arabidopsis_thaliana_OX=3702_GN=CLC-E_PE=2_SV=2
Bol_30156	Q8GX93	CLCE_ARATH_Chloride_channel_protein_CLC-e_OS=Arabidopsis_thaliana_OX=3702_GN=CLC-E_PE=2_SV=2
Car_24232	Q8GX93	CLCE_ARATH_Chloride_channel_protein_CLC-e_OS=Arabidopsis_thaliana_OX=3702_GN=CLC-E_PE=2_SV=2
Cpa_19848	Q8GX93	CLCE_ARATH_Chloride_channel_protein_CLC-e_OS=Arabidopsis_thaliana_OX=3702_GN=CLC-E_PE=2_SV=2
Csi_23456	Q8GX93	CLCE_ARATH_Chloride_channel_protein_CLC-e_OS=Arabidopsis_thaliana_OX=3702_GN=CLC-E_PE=2_SV=2
Mol_17066	Q8GX93	CLCE_ARATH_Chloride_channel_protein_CLC-e_OS=Arabidopsis_thaliana_OX=3702_GN=CLC-E_PE=2_SV=2
Mtr_30638	Q8GX93	CLCE_ARATH_Chloride_channel_protein_CLC-e_OS=Arabidopsis_thaliana_OX=3702_GN=CLC-E_PE=2_SV=2
Osa_16690	Q8GX93	CLCE_ARATH_Chloride_channel_protein_CLC-e_OS=Arabidopsis_thaliana_OX=3702_GN=CLC-E_PE=2_SV=2
Ptr_21508	Q8GX93	CLCE_ARATH_Chloride_channel_protein_CLC-e_OS=Arabidopsis_thaliana_OX=3702_GN=CLC-E_PE=2_SV=2
Rco_22782	Q8GX93	CLCE_ARATH_Chloride_channel_protein_CLC-e_OS=Arabidopsis_thaliana_OX=3702_GN=CLC-E_PE=2_SV=2
Tca_26950	Q8GX93	CLCE_ARATH_Chloride_channel_protein_CLC-e_OS=Arabidopsis_thaliana_OX=3702_GN=CLC-E_PE=2_SV=2
Vvi_8755	Q8GX93	CLCE_ARATH_Chloride_channel_protein_CLC-e_OS=Arabidopsis_thaliana_OX=3702_GN=CLC-E_PE=2_SV=2
At_2088	Q9SK49	C3H22_ARATH_Zinc_finger_CCCH_domain-containing_protein_22_OS=Arabidopsis_thaliana_OX=3702_GN=At2g24830_PE=2_SV=1
Bol_33365	Q9SK49	C3H22_ARATH_Zinc_finger_CCCH_domain-containing_protein_22_OS=Arabidopsis_thaliana_OX=3702_GN=At2g24830_PE=2_SV=1
Car_4296	Q9SK49	C3H22_ARATH_Zinc_finger_CCCH_domain-containing_protein_22_OS=Arabidopsis_thaliana_OX=3702_GN=At2g24830_PE=2_SV=1
Cpa_5358	Q9SK49	C3H22_ARATH_Zinc_finger_CCCH_domain-containing_protein_22_OS=Arabidopsis_thaliana_OX=3702_GN=At2g24830_PE=2_SV=1
Csi_9162	Q9SK49	C3H22_ARATH_Zinc_finger_CCCH_domain-containing_protein_22_OS=Arabidopsis_thaliana_OX=3702_GN=At2g24830_PE=2_SV=1
Mol_19189	Q9SK49	C3H22_ARATH_Zinc_finger_CCCH_domain-containing_protein_22_OS=Arabidopsis_thaliana_OX=3702_GN=At2g24830_PE=2_SV=1
Mtr_4362	Q9SK49	C3H22_ARATH_Zinc_finger_CCCH_domain-containing_protein_22_OS=Arabidopsis_thaliana_OX=3702_GN=At2g24830_PE=2_SV=1
Osa_23761	Q9SK49	C3H22_ARATH_Zinc_finger_CCCH_domain-containing_protein_22_OS=Arabidopsis_thaliana_OX=3702_GN=At2g24830_PE=2_SV=1
Ptr_26249	Q9SK49	C3H22_ARATH_Zinc_finger_CCCH_domain-containing_protein_22_OS=Arabidopsis_thaliana_OX=3702_GN=At2g24830_PE=2_SV=1
Rco_12997	Q9SK49	C3H22_ARATH_Zinc_finger_CCCH_domain-containing_protein_22_OS=Arabidopsis_thaliana_OX=3702_GN=At2g24830_PE=2_SV=1
Tca_10604	Q9SK49	C3H22_ARATH_Zinc_finger_CCCH_domain-containing_protein_22_OS=Arabidopsis_thaliana_OX=3702_GN=At2g24830_PE=2_SV=1
Vvi_27616	Q9SK49	C3H22_ARATH_Zinc_finger_CCCH_domain-containing_protein_22_OS=Arabidopsis_thaliana_OX=3702_GN=At2g24830_PE=2_SV=1
At_6842	O65607	MSH3_ARATH_DNA_mismatch_repair_protein_MSH3_OS=Arabidopsis_thaliana_OX=3702_GN=MSH3_PE=1_SV=2
Bol_22160	O65607	MSH3_ARATH_DNA_mismatch_repair_protein_MSH3_OS=Arabidopsis_thaliana_OX=3702_GN=MSH3_PE=1_SV=2
Car_9192	O65607	MSH3_ARATH_DNA_mismatch_repair_protein_MSH3_OS=Arabidopsis_thaliana_OX=3702_GN=MSH3_PE=1_SV=2
Cpa_1507	O65607	MSH3_ARATH_DNA_mismatch_repair_protein_MSH3_OS=Arabidopsis_thaliana_OX=3702_GN=MSH3_PE=1_SV=2
Cpa_1507	O65607	MSH3_ARATH_DNA_mismatch_repair_protein_MSH3_OS=Arabidopsis_thaliana_OX=3702_GN=MSH3_PE=1_SV=2
Csi_5249	O65607	MSH3_ARATH_DNA_mismatch_repair_protein_MSH3_OS=Arabidopsis_thaliana_OX=3702_GN=MSH3_PE=1_SV=2
Mol_6654	O65607	MSH3_ARATH_DNA_mismatch_repair_protein_MSH3_OS=Arabidopsis_thaliana_OX=3702_GN=MSH3_PE=1_SV=2
Mtr_34569	O65607	MSH3_ARATH_DNA_mismatch_repair_protein_MSH3_OS=Arabidopsis_thaliana_OX=3702_GN=MSH3_PE=1_SV=2
Osa_5502	O65607	MSH3_ARATH_DNA_mismatch_repair_protein_MSH3_OS=Arabidopsis_thaliana_OX=3702_GN=MSH3_PE=1_SV=2
Ptr_8739	O65607	MSH3_ARATH_DNA_mismatch_repair_protein_MSH3_OS=Arabidopsis_thaliana_OX=3702_GN=MSH3_PE=1_SV=2
Rco_21609	O65607	MSH3_ARATH_DNA_mismatch_repair_protein_MSH3_OS=Arabidopsis_thaliana_OX=3702_GN=MSH3_PE=1_SV=2
Tca_4127	O65607	MSH3_ARATH_DNA_mismatch_repair_protein_MSH3_OS=Arabidopsis_thaliana_OX=3702_GN=MSH3_PE=1_SV=2
Vvi_7741	O65607	MSH3_ARATH_DNA_mismatch_repair_protein_MSH3_OS=Arabidopsis_thaliana_OX=3702_GN=MSH3_PE=1_SV=2
At_2859	P93732	PIP_ARATH_Proline_iminopeptidase_OS=Arabidopsis_thaliana_OX=3702_GN=PIP_PE=2_SV=3
Bol_5422	P93732	PIP_ARATH_Proline_iminopeptidase_OS=Arabidopsis_thaliana_OX=3702_GN=PIP_PE=2_SV=3
Car_16361	P93732	PIP_ARATH_Proline_iminopeptidase_OS=Arabidopsis_thaliana_OX=3702_GN=PIP_PE=2_SV=3
Cpa_9098	P93732	PIP_ARATH_Proline_iminopeptidase_OS=Arabidopsis_thaliana_OX=3702_GN=PIP_PE=2_SV=3
Csi_4329	P93732	PIP_ARATH_Proline_iminopeptidase_OS=Arabidopsis_thaliana_OX=3702_GN=PIP_PE=2_SV=3
Mol_17571	P93732	PIP_ARATH_Proline_iminopeptidase_OS=Arabidopsis_thaliana_OX=3702_GN=PIP_PE=2_SV=3
Mtr_7303	P93732	PIP_ARATH_Proline_iminopeptidase_OS=Arabidopsis_thaliana_OX=3702_GN=PIP_PE=2_SV=3
Osa_34241	P93732	PIP_ARATH_Proline_iminopeptidase_OS=Arabidopsis_thaliana_OX=3702_GN=PIP_PE=2_SV=3
Ptr_19245	P93732	PIP_ARATH_Proline_iminopeptidase_OS=Arabidopsis_thaliana_OX=3702_GN=PIP_PE=2_SV=3
Rco_19483	P93732	PIP_ARATH_Proline_iminopeptidase_OS=Arabidopsis_thaliana_OX=3702_GN=PIP_PE=2_SV=3
Tca_25036	P93732	PIP_ARATH_Proline_iminopeptidase_OS=Arabidopsis_thaliana_OX=3702_GN=PIP_PE=2_SV=3
Vvi_8749	P93732	PIP_ARATH_Proline_iminopeptidase_OS=Arabidopsis_thaliana_OX=3702_GN=PIP_PE=2_SV=3
At_9619	Q6NQK9	CCB4_ARATH_Protein_COFACTOR_ASSEMBLY_OF_COMPLEX_C_SUBUNIT_B_CCB4,_chloroplastic_OS=Arabidopsis_thaliana_OX=3702_GN=CCB4_PE=1_SV=1
Bol_30385	Q6NQK9	CCB4_ARATH_Protein_COFACTOR_ASSEMBLY_OF_COMPLEX_C_SUBUNIT_B_CCB4,_chloroplastic_OS=Arabidopsis_thaliana_OX=3702_GN=CCB4_PE=1_SV=1
Car_13579	Q6NQK9	CCB4_ARATH_Protein_COFACTOR_ASSEMBLY_OF_COMPLEX_C_SUBUNIT_B_CCB4,_chloroplastic_OS=Arabidopsis_thaliana_OX=3702_GN=CCB4_PE=1_SV=1
Cpa_17200	Q6NQK9	CCB4_ARATH_Protein_COFACTOR_ASSEMBLY_OF_COMPLEX_C_SUBUNIT_B_CCB4,_chloroplastic_OS=Arabidopsis_thaliana_OX=3702_GN=CCB4_PE=1_SV=1
Csi_5858	Q6NQK9	CCB4_ARATH_Protein_COFACTOR_ASSEMBLY_OF_COMPLEX_C_SUBUNIT_B_CCB4,_chloroplastic_OS=Arabidopsis_thaliana_OX=3702_GN=CCB4_PE=1_SV=1
Mol_3611	Q6NQK9	CCB4_ARATH_Protein_COFACTOR_ASSEMBLY_OF_COMPLEX_C_SUBUNIT_B_CCB4,_chloroplastic_OS=Arabidopsis_thaliana_OX=3702_GN=CCB4_PE=1_SV=1
Mtr_28212	Q6NQK9	CCB4_ARATH_Protein_COFACTOR_ASSEMBLY_OF_COMPLEX_C_SUBUNIT_B_CCB4,_chloroplastic_OS=Arabidopsis_thaliana_OX=3702_GN=CCB4_PE=1_SV=1
Osa_5250	Q6NQK9	CCB4_ARATH_Protein_COFACTOR_ASSEMBLY_OF_COMPLEX_C_SUBUNIT_B_CCB4,_chloroplastic_OS=Arabidopsis_thaliana_OX=3702_GN=CCB4_PE=1_SV=1
Ptr_29853	Q6NQK9	CCB4_ARATH_Protein_COFACTOR_ASSEMBLY_OF_COMPLEX_C_SUBUNIT_B_CCB4,_chloroplastic_OS=Arabidopsis_thaliana_OX=3702_GN=CCB4_PE=1_SV=1
Rco_9032	Q6NQK9	CCB4_ARATH_Protein_COFACTOR_ASSEMBLY_OF_COMPLEX_C_SUBUNIT_B_CCB4,_chloroplastic_OS=Arabidopsis_thaliana_OX=3702_GN=CCB4_PE=1_SV=1
Tca_25302	Q6NQK9	CCB4_ARATH_Protein_COFACTOR_ASSEMBLY_OF_COMPLEX_C_SUBUNIT_B_CCB4,_chloroplastic_OS=Arabidopsis_thaliana_OX=3702_GN=CCB4_PE=1_SV=1
Vvi_4470	Q6NQK9	CCB4_ARATH_Protein_COFACTOR_ASSEMBLY_OF_COMPLEX_C_SUBUNIT_B_CCB4,_chloroplastic_OS=Arabidopsis_thaliana_OX=3702_GN=CCB4_PE=1_SV=1
At_25613	Q9LZB8	AB29B_ARATH_ABC_transporter_B_family_member_29,_chloroplastic_OS=Arabidopsis_thaliana_OX=3702_GN=ABCB29_PE=1_SV=1
Bol_11516	Q9LZB8	AB29B_ARATH_ABC_transporter_B_family_member_29,_chloroplastic_OS=Arabidopsis_thaliana_OX=3702_GN=ABCB29_PE=1_SV=1
Car_20510	Q9LZB8	AB29B_ARATH_ABC_transporter_B_family_member_29,_chloroplastic_OS=Arabidopsis_thaliana_OX=3702_GN=ABCB29_PE=1_SV=1
Cpa_17285	Q9LZB8	AB29B_ARATH_ABC_transporter_B_family_member_29,_chloroplastic_OS=Arabidopsis_thaliana_OX=3702_GN=ABCB29_PE=1_SV=1
Csi_13982	Q9LZB8	AB29B_ARATH_ABC_transporter_B_family_member_29,_chloroplastic_OS=Arabidopsis_thaliana_OX=3702_GN=ABCB29_PE=1_SV=1
Mol_4101	Q9LZB8	AB29B_ARATH_ABC_transporter_B_family_member_29,_chloroplastic_OS=Arabidopsis_thaliana_OX=3702_GN=ABCB29_PE=1_SV=1
Mol_4101	Q9LZB8	AB29B_ARATH_ABC_transporter_B_family_member_29,_chloroplastic_OS=Arabidopsis_thaliana_OX=3702_GN=ABCB29_PE=1_SV=1
Mtr_36099	Q9LZB8	AB29B_ARATH_ABC_transporter_B_family_member_29,_chloroplastic_OS=Arabidopsis_thaliana_OX=3702_GN=ABCB29_PE=1_SV=1
Osa_7605	Q9LZB8	AB29B_ARATH_ABC_transporter_B_family_member_29,_chloroplastic_OS=Arabidopsis_thaliana_OX=3702_GN=ABCB29_PE=1_SV=1
Ptr_5080	Q9LZB8	AB29B_ARATH_ABC_transporter_B_family_member_29,_chloroplastic_OS=Arabidopsis_thaliana_OX=3702_GN=ABCB29_PE=1_SV=1
Rco_3144	Q9LZB8	AB29B_ARATH_ABC_transporter_B_family_member_29,_chloroplastic_OS=Arabidopsis_thaliana_OX=3702_GN=ABCB29_PE=1_SV=1
Tca_21540	Q9LZB8	AB29B_ARATH_ABC_transporter_B_family_member_29,_chloroplastic_OS=Arabidopsis_thaliana_OX=3702_GN=ABCB29_PE=1_SV=1
Vvi_2308	Q9LZB8	AB29B_ARATH_ABC_transporter_B_family_member_29,_chloroplastic_OS=Arabidopsis_thaliana_OX=3702_GN=ABCB29_PE=1_SV=1
At_18501	Q5HZ60	MCES2_ARATH_mRNA_cap_guanine-N7_methyltransferase_2_OS=Arabidopsis_thaliana_OX=3702_GN=At3g52210_PE=2_SV=1
Bol_33923	Q5HZ60	MCES2_ARATH_mRNA_cap_guanine-N7_methyltransferase_2_OS=Arabidopsis_thaliana_OX=3702_GN=At3g52210_PE=2_SV=1
Car_25063	Q5HZ60	MCES2_ARATH_mRNA_cap_guanine-N7_methyltransferase_2_OS=Arabidopsis_thaliana_OX=3702_GN=At3g52210_PE=2_SV=1
Cpa_3605	Q5HZ60	MCES2_ARATH_mRNA_cap_guanine-N7_methyltransferase_2_OS=Arabidopsis_thaliana_OX=3702_GN=At3g52210_PE=2_SV=1
Csi_9873	Q5HZ60	MCES2_ARATH_mRNA_cap_guanine-N7_methyltransferase_2_OS=Arabidopsis_thaliana_OX=3702_GN=At3g52210_PE=2_SV=1
Mol_21721	Q5HZ60	MCES2_ARATH_mRNA_cap_guanine-N7_methyltransferase_2_OS=Arabidopsis_thaliana_OX=3702_GN=At3g52210_PE=2_SV=1
Mtr_4337	Q5HZ60	MCES2_ARATH_mRNA_cap_guanine-N7_methyltransferase_2_OS=Arabidopsis_thaliana_OX=3702_GN=At3g52210_PE=2_SV=1
Osa_25013	Q5HZ60	MCES2_ARATH_mRNA_cap_guanine-N7_methyltransferase_2_OS=Arabidopsis_thaliana_OX=3702_GN=At3g52210_PE=2_SV=1
Ptr_24795	Q5HZ60	MCES2_ARATH_mRNA_cap_guanine-N7_methyltransferase_2_OS=Arabidopsis_thaliana_OX=3702_GN=At3g52210_PE=2_SV=1
Rco_116	Q5HZ60	MCES2_ARATH_mRNA_cap_guanine-N7_methyltransferase_2_OS=Arabidopsis_thaliana_OX=3702_GN=At3g52210_PE=2_SV=1
Tca_20909	Q5HZ60	MCES2_ARATH_mRNA_cap_guanine-N7_methyltransferase_2_OS=Arabidopsis_thaliana_OX=3702_GN=At3g52210_PE=2_SV=1
Vvi_19483	Q5HZ60	MCES2_ARATH_mRNA_cap_guanine-N7_methyltransferase_2_OS=Arabidopsis_thaliana_OX=3702_GN=At3g52210_PE=2_SV=1
At_3180	F4IV66	RNE_ARATH_Ribonuclease_E/G-like_protein,_chloroplastic_OS=Arabidopsis_thaliana_OX=3702_GN=RNE_PE=1_SV=1
Bol_24049	F4IV66	RNE_ARATH_Ribonuclease_E/G-like_protein,_chloroplastic_OS=Arabidopsis_thaliana_OX=3702_GN=RNE_PE=1_SV=1
Car_24166	F4IV66	RNE_ARATH_Ribonuclease_E/G-like_protein,_chloroplastic_OS=Arabidopsis_thaliana_OX=3702_GN=RNE_PE=1_SV=1
Cpa_4453	F4IV66	RNE_ARATH_Ribonuclease_E/G-like_protein,_chloroplastic_OS=Arabidopsis_thaliana_OX=3702_GN=RNE_PE=1_SV=1
Cpa_4453	F4IV66	RNE_ARATH_Ribonuclease_E/G-like_protein,_chloroplastic_OS=Arabidopsis_thaliana_OX=3702_GN=RNE_PE=1_SV=1
Csi_19016	F4IV66	RNE_ARATH_Ribonuclease_E/G-like_protein,_chloroplastic_OS=Arabidopsis_thaliana_OX=3702_GN=RNE_PE=1_SV=1
Mol_5094	F4IV66	RNE_ARATH_Ribonuclease_E/G-like_protein,_chloroplastic_OS=Arabidopsis_thaliana_OX=3702_GN=RNE_PE=1_SV=1
Mtr_30538	F4IV66	RNE_ARATH_Ribonuclease_E/G-like_protein,_chloroplastic_OS=Arabidopsis_thaliana_OX=3702_GN=RNE_PE=1_SV=1
Osa_2719	F4IV66	RNE_ARATH_Ribonuclease_E/G-like_protein,_chloroplastic_OS=Arabidopsis_thaliana_OX=3702_GN=RNE_PE=1_SV=1
Ptr_334	F4IV66	RNE_ARATH_Ribonuclease_E/G-like_protein,_chloroplastic_OS=Arabidopsis_thaliana_OX=3702_GN=RNE_PE=1_SV=1
Rco_17353	F4IV66	RNE_ARATH_Ribonuclease_E/G-like_protein,_chloroplastic_OS=Arabidopsis_thaliana_OX=3702_GN=RNE_PE=1_SV=1
Tca_15236	F4IV66	RNE_ARATH_Ribonuclease_E/G-like_protein,_chloroplastic_OS=Arabidopsis_thaliana_OX=3702_GN=RNE_PE=1_SV=1
Vvi_13782	F4IV66	RNE_ARATH_Ribonuclease_E/G-like_protein,_chloroplastic_OS=Arabidopsis_thaliana_OX=3702_GN=RNE_PE=1_SV=1
At_25963	Q8VYV7	DHQS_ARATH_3-dehydroquinate_synthase,_chloroplastic_OS=Arabidopsis_thaliana_OX=3702_GN=DHQS_PE=1_SV=1
Bol_12540	Q8VYV7	DHQS_ARATH_3-dehydroquinate_synthase,_chloroplastic_OS=Arabidopsis_thaliana_OX=3702_GN=DHQS_PE=1_SV=1
Car_18109	Q8VYV7	DHQS_ARATH_3-dehydroquinate_synthase,_chloroplastic_OS=Arabidopsis_thaliana_OX=3702_GN=DHQS_PE=1_SV=1
Cpa_19201	Q8VYV7	DHQS_ARATH_3-dehydroquinate_synthase,_chloroplastic_OS=Arabidopsis_thaliana_OX=3702_GN=DHQS_PE=1_SV=1
Csi_4018	Q8VYV7	DHQS_ARATH_3-dehydroquinate_synthase,_chloroplastic_OS=Arabidopsis_thaliana_OX=3702_GN=DHQS_PE=1_SV=1
Mol_7563	Q8VYV7	DHQS_ARATH_3-dehydroquinate_synthase,_chloroplastic_OS=Arabidopsis_thaliana_OX=3702_GN=DHQS_PE=1_SV=1
Mtr_29156	Q8VYV7	DHQS_ARATH_3-dehydroquinate_synthase,_chloroplastic_OS=Arabidopsis_thaliana_OX=3702_GN=DHQS_PE=1_SV=1
Osa_26004	Q8VYV7	DHQS_ARATH_3-dehydroquinate_synthase,_chloroplastic_OS=Arabidopsis_thaliana_OX=3702_GN=DHQS_PE=1_SV=1
Ptr_27875	Q8VYV7	DHQS_ARATH_3-dehydroquinate_synthase,_chloroplastic_OS=Arabidopsis_thaliana_OX=3702_GN=DHQS_PE=1_SV=1
Rco_6766	Q8VYV7	DHQS_ARATH_3-dehydroquinate_synthase,_chloroplastic_OS=Arabidopsis_thaliana_OX=3702_GN=DHQS_PE=1_SV=1
Tca_13012	Q8VYV7	DHQS_ARATH_3-dehydroquinate_synthase,_chloroplastic_OS=Arabidopsis_thaliana_OX=3702_GN=DHQS_PE=1_SV=1
Vvi_28027	Q8VYV7	DHQS_ARATH_3-dehydroquinate_synthase,_chloroplastic_OS=Arabidopsis_thaliana_OX=3702_GN=DHQS_PE=1_SV=1
At_3751	Q64FQ2	PID2_ARATH_Protein_kinase_PINOID_2_OS=Arabidopsis_thaliana_OX=3702_GN=PID2_PE=1_SV=1
Bol_3488	Q64FQ2	PID2_ARATH_Protein_kinase_PINOID_2_OS=Arabidopsis_thaliana_OX=3702_GN=PID2_PE=1_SV=1
Car_6171	Q64FQ2	PID2_ARATH_Protein_kinase_PINOID_2_OS=Arabidopsis_thaliana_OX=3702_GN=PID2_PE=1_SV=1
Cpa_21575	Q64FQ2	PID2_ARATH_Protein_kinase_PINOID_2_OS=Arabidopsis_thaliana_OX=3702_GN=PID2_PE=1_SV=1
Csi_2748	Q64FQ2	PID2_ARATH_Protein_kinase_PINOID_2_OS=Arabidopsis_thaliana_OX=3702_GN=PID2_PE=1_SV=1
Mol_18487	Q64FQ2	PID2_ARATH_Protein_kinase_PINOID_2_OS=Arabidopsis_thaliana_OX=3702_GN=PID2_PE=1_SV=1
Mtr_47243	Q64FQ2	PID2_ARATH_Protein_kinase_PINOID_2_OS=Arabidopsis_thaliana_OX=3702_GN=PID2_PE=1_SV=1
Osa_13842	Q64FQ2	PID2_ARATH_Protein_kinase_PINOID_2_OS=Arabidopsis_thaliana_OX=3702_GN=PID2_PE=1_SV=1
Ptr_9414	Q64FQ2	PID2_ARATH_Protein_kinase_PINOID_2_OS=Arabidopsis_thaliana_OX=3702_GN=PID2_PE=1_SV=1
Rco_2379	Q64FQ2	PID2_ARATH_Protein_kinase_PINOID_2_OS=Arabidopsis_thaliana_OX=3702_GN=PID2_PE=1_SV=1
Tca_11317	Q64FQ2	PID2_ARATH_Protein_kinase_PINOID_2_OS=Arabidopsis_thaliana_OX=3702_GN=PID2_PE=1_SV=1
Vvi_26645	Q64FQ2	PID2_ARATH_Protein_kinase_PINOID_2_OS=Arabidopsis_thaliana_OX=3702_GN=PID2_PE=1_SV=1
At_2158	Q7Y0S0	URED_ARATH_Urease_accessory_protein_D_OS=Arabidopsis_thaliana_OX=3702_GN=URED_PE=2_SV=1
Bol_856	Q7Y0S0	URED_ARATH_Urease_accessory_protein_D_OS=Arabidopsis_thaliana_OX=3702_GN=URED_PE=2_SV=1
Car_17386	Q7Y0S0	URED_ARATH_Urease_accessory_protein_D_OS=Arabidopsis_thaliana_OX=3702_GN=URED_PE=2_SV=1
Cpa_12822	Q7Y0S0	URED_ARATH_Urease_accessory_protein_D_OS=Arabidopsis_thaliana_OX=3702_GN=URED_PE=2_SV=1
Csi_25010	Q7Y0S0	URED_ARATH_Urease_accessory_protein_D_OS=Arabidopsis_thaliana_OX=3702_GN=URED_PE=2_SV=1
Mol_16312	Q7Y0S0	URED_ARATH_Urease_accessory_protein_D_OS=Arabidopsis_thaliana_OX=3702_GN=URED_PE=2_SV=1
Mtr_35330	Q7Y0S0	URED_ARATH_Urease_accessory_protein_D_OS=Arabidopsis_thaliana_OX=3702_GN=URED_PE=2_SV=1
Osa_23585	Q7Y0S0	URED_ARATH_Urease_accessory_protein_D_OS=Arabidopsis_thaliana_OX=3702_GN=URED_PE=2_SV=1
Ptr_19850	Q7Y0S0	URED_ARATH_Urease_accessory_protein_D_OS=Arabidopsis_thaliana_OX=3702_GN=URED_PE=2_SV=1
Rco_819	Q7Y0S0	URED_ARATH_Urease_accessory_protein_D_OS=Arabidopsis_thaliana_OX=3702_GN=URED_PE=2_SV=1
Tca_26710	Q7Y0S0	URED_ARATH_Urease_accessory_protein_D_OS=Arabidopsis_thaliana_OX=3702_GN=URED_PE=2_SV=1
Vvi_4110	Q7Y0S0	URED_ARATH_Urease_accessory_protein_D_OS=Arabidopsis_thaliana_OX=3702_GN=URED_PE=2_SV=1
At_2510	Q8L607	SIN2_ARATH_Short_integuments_2,_mitochondrial_OS=Arabidopsis_thaliana_OX=3702_GN=SIN2_PE=1_SV=1
Bol_1979	Q8L607	SIN2_ARATH_Short_integuments_2,_mitochondrial_OS=Arabidopsis_thaliana_OX=3702_GN=SIN2_PE=1_SV=1
Car_21621	Q8L607	SIN2_ARATH_Short_integuments_2,_mitochondrial_OS=Arabidopsis_thaliana_OX=3702_GN=SIN2_PE=1_SV=1
Cpa_25663	Q8L607	SIN2_ARATH_Short_integuments_2,_mitochondrial_OS=Arabidopsis_thaliana_OX=3702_GN=SIN2_PE=1_SV=1
Csi_25300	Q8L607	SIN2_ARATH_Short_integuments_2,_mitochondrial_OS=Arabidopsis_thaliana_OX=3702_GN=SIN2_PE=1_SV=1
Mol_4694	Q8L607	SIN2_ARATH_Short_integuments_2,_mitochondrial_OS=Arabidopsis_thaliana_OX=3702_GN=SIN2_PE=1_SV=1
Mol_4694	Q8L607	SIN2_ARATH_Short_integuments_2,_mitochondrial_OS=Arabidopsis_thaliana_OX=3702_GN=SIN2_PE=1_SV=1
Mtr_24105	Q8L607	SIN2_ARATH_Short_integuments_2,_mitochondrial_OS=Arabidopsis_thaliana_OX=3702_GN=SIN2_PE=1_SV=1
Osa_38524	Q8L607	SIN2_ARATH_Short_integuments_2,_mitochondrial_OS=Arabidopsis_thaliana_OX=3702_GN=SIN2_PE=1_SV=1
Ptr_3839	Q8L607	SIN2_ARATH_Short_integuments_2,_mitochondrial_OS=Arabidopsis_thaliana_OX=3702_GN=SIN2_PE=1_SV=1
Rco_10143	Q8L607	SIN2_ARATH_Short_integuments_2,_mitochondrial_OS=Arabidopsis_thaliana_OX=3702_GN=SIN2_PE=1_SV=1
Tca_21952	Q8L607	SIN2_ARATH_Short_integuments_2,_mitochondrial_OS=Arabidopsis_thaliana_OX=3702_GN=SIN2_PE=1_SV=1
Vvi_3596	Q8L607	SIN2_ARATH_Short_integuments_2,_mitochondrial_OS=Arabidopsis_thaliana_OX=3702_GN=SIN2_PE=1_SV=1
At_19078	F4JCU0	SUA_ARATH_SUPPRESSOR_OF_ABI3-5_OS=Arabidopsis_thaliana_OX=3702_GN=SUA_PE=1_SV=2
Bol_25899	F4JCU0	SUA_ARATH_SUPPRESSOR_OF_ABI3-5_OS=Arabidopsis_thaliana_OX=3702_GN=SUA_PE=1_SV=2
Car_12411	F4JCU0	SUA_ARATH_SUPPRESSOR_OF_ABI3-5_OS=Arabidopsis_thaliana_OX=3702_GN=SUA_PE=1_SV=2
Csi_23495	F4JCU0	SUA_ARATH_SUPPRESSOR_OF_ABI3-5_OS=Arabidopsis_thaliana_OX=3702_GN=SUA_PE=1_SV=2
Mol_20071	F4JCU0	SUA_ARATH_SUPPRESSOR_OF_ABI3-5_OS=Arabidopsis_thaliana_OX=3702_GN=SUA_PE=1_SV=2
Mtr_36456	F4JCU0	SUA_ARATH_SUPPRESSOR_OF_ABI3-5_OS=Arabidopsis_thaliana_OX=3702_GN=SUA_PE=1_SV=2
Ptr_31509	F4JCU0	SUA_ARATH_SUPPRESSOR_OF_ABI3-5_OS=Arabidopsis_thaliana_OX=3702_GN=SUA_PE=1_SV=2
Tca_22636	F4JCU0	SUA_ARATH_SUPPRESSOR_OF_ABI3-5_OS=Arabidopsis_thaliana_OX=3702_GN=SUA_PE=1_SV=2
Vvi_3393	F4JCU0	SUA_ARATH_SUPPRESSOR_OF_ABI3-5_OS=Arabidopsis_thaliana_OX=3702_GN=SUA_PE=1_SV=2
At_13127	Q9LN50	PMTS_ARATH_Probable_methyltransferase_PMT28_OS=Arabidopsis_thaliana_OX=3702_GN=At1g19430_PE=2_SV=1
Bol_16018	Q9LN50	PMTS_ARATH_Probable_methyltransferase_PMT28_OS=Arabidopsis_thaliana_OX=3702_GN=At1g19430_PE=2_SV=1
Car_11417	Q9LN50	PMTS_ARATH_Probable_methyltransferase_PMT28_OS=Arabidopsis_thaliana_OX=3702_GN=At1g19430_PE=2_SV=1
Cpa_14301	Q9LN50	PMTS_ARATH_Probable_methyltransferase_PMT28_OS=Arabidopsis_thaliana_OX=3702_GN=At1g19430_PE=2_SV=1
Csi_473	Q9LN50	PMTS_ARATH_Probable_methyltransferase_PMT28_OS=Arabidopsis_thaliana_OX=3702_GN=At1g19430_PE=2_SV=1
Mol_7973	Q9LN50	PMTS_ARATH_Probable_methyltransferase_PMT28_OS=Arabidopsis_thaliana_OX=3702_GN=At1g19430_PE=2_SV=1
Mtr_36689	Q9LN50	PMTS_ARATH_Probable_methyltransferase_PMT28_OS=Arabidopsis_thaliana_OX=3702_GN=At1g19430_PE=2_SV=1
Osa_17909	Q9LN50	PMTS_ARATH_Probable_methyltransferase_PMT28_OS=Arabidopsis_thaliana_OX=3702_GN=At1g19430_PE=2_SV=1
Ptr_11835	Q9LN50	PMTS_ARATH_Probable_methyltransferase_PMT28_OS=Arabidopsis_thaliana_OX=3702_GN=At1g19430_PE=2_SV=1
Rco_23711	Q9LN50	PMTS_ARATH_Probable_methyltransferase_PMT28_OS=Arabidopsis_thaliana_OX=3702_GN=At1g19430_PE=2_SV=1
Tca_5090	Q9LN50	PMTS_ARATH_Probable_methyltransferase_PMT28_OS=Arabidopsis_thaliana_OX=3702_GN=At1g19430_PE=2_SV=1
Vvi_10490	Q9LN50	PMTS_ARATH_Probable_methyltransferase_PMT28_OS=Arabidopsis_thaliana_OX=3702_GN=At1g19430_PE=2_SV=1
At_18780	Q8H0T9	KTN84_ARATH_Katanin_p80_WD40_repeat-containing_subunit_B1_homolog_KTN80.4_OS=Arabidopsis_thaliana_OX=3702_GN=KTN80.4_PE=1_SV=3
At_18780	Q8H0T9	KTN84_ARATH_Katanin_p80_WD40_repeat-containing_subunit_B1_homolog_KTN80.4_OS=Arabidopsis_thaliana_OX=3702_GN=KTN80.4_PE=1_SV=3
Bol_4077	Q9M2Z2	WDR5A_ARATH_COMPASS-like_H3K4_histone_methylase_component_WDR5A_OS=Arabidopsis_thaliana_OX=3702_GN=WDR5A_PE=1_SV=1
Car_24857	Q9M2Z2	WDR5A_ARATH_COMPASS-like_H3K4_histone_methylase_component_WDR5A_OS=Arabidopsis_thaliana_OX=3702_GN=WDR5A_PE=1_SV=1
Car_24857	Q9M2Z2	WDR5A_ARATH_COMPASS-like_H3K4_histone_methylase_component_WDR5A_OS=Arabidopsis_thaliana_OX=3702_GN=WDR5A_PE=1_SV=1
Car_24857	Q9M2Z2	WDR5A_ARATH_COMPASS-like_H3K4_histone_methylase_component_WDR5A_OS=Arabidopsis_thaliana_OX=3702_GN=WDR5A_PE=1_SV=1
Cpa_12389	Q9FN19	HOS15_ARATH_WD40_repeat-containing_protein_HOS15_OS=Arabidopsis_thaliana_OX=3702_GN=HOS15_PE=2_SV=1
Cpa_12389	Q9FN19	HOS15_ARATH_WD40_repeat-containing_protein_HOS15_OS=Arabidopsis_thaliana_OX=3702_GN=HOS15_PE=2_SV=1
Csi_22361	Q9FN19	HOS15_ARATH_WD40_repeat-containing_protein_HOS15_OS=Arabidopsis_thaliana_OX=3702_GN=HOS15_PE=2_SV=1
Csi_22361	Q9FN19	HOS15_ARATH_WD40_repeat-containing_protein_HOS15_OS=Arabidopsis_thaliana_OX=3702_GN=HOS15_PE=2_SV=1
Csi_22361	Q9FN19	HOS15_ARATH_WD40_repeat-containing_protein_HOS15_OS=Arabidopsis_thaliana_OX=3702_GN=HOS15_PE=2_SV=1
Mol_14394	Q9FN19	HOS15_ARATH_WD40_repeat-containing_protein_HOS15_OS=Arabidopsis_thaliana_OX=3702_GN=HOS15_PE=2_SV=1
Mol_14394	Q9FN19	HOS15_ARATH_WD40_repeat-containing_protein_HOS15_OS=Arabidopsis_thaliana_OX=3702_GN=HOS15_PE=2_SV=1
Mtr_9525	Q9FN19	HOS15_ARATH_WD40_repeat-containing_protein_HOS15_OS=Arabidopsis_thaliana_OX=3702_GN=HOS15_PE=2_SV=1
Mtr_9525	Q9FN19	HOS15_ARATH_WD40_repeat-containing_protein_HOS15_OS=Arabidopsis_thaliana_OX=3702_GN=HOS15_PE=2_SV=1
Osa_25589	Q9FN19	HOS15_ARATH_WD40_repeat-containing_protein_HOS15_OS=Arabidopsis_thaliana_OX=3702_GN=HOS15_PE=2_SV=1
Osa_25589	Q9FN19	HOS15_ARATH_WD40_repeat-containing_protein_HOS15_OS=Arabidopsis_thaliana_OX=3702_GN=HOS15_PE=2_SV=1
Ptr_14468	Q9SY00	WDR5B_ARATH_COMPASS-like_H3K4_histone_methylase_component_WDR5B_OS=Arabidopsis_thaliana_OX=3702_GN=WDR5B_PE=1_SV=1
Ptr_14468	Q9SY00	WDR5B_ARATH_COMPASS-like_H3K4_histone_methylase_component_WDR5B_OS=Arabidopsis_thaliana_OX=3702_GN=WDR5B_PE=1_SV=1
Ptr_14468	Q9SY00	WDR5B_ARATH_COMPASS-like_H3K4_histone_methylase_component_WDR5B_OS=Arabidopsis_thaliana_OX=3702_GN=WDR5B_PE=1_SV=1
Rco_16360	Q9FN19	HOS15_ARATH_WD40_repeat-containing_protein_HOS15_OS=Arabidopsis_thaliana_OX=3702_GN=HOS15_PE=2_SV=1
Rco_16360	Q9FN19	HOS15_ARATH_WD40_repeat-containing_protein_HOS15_OS=Arabidopsis_thaliana_OX=3702_GN=HOS15_PE=2_SV=1
Rco_16360	Q9FN19	HOS15_ARATH_WD40_repeat-containing_protein_HOS15_OS=Arabidopsis_thaliana_OX=3702_GN=HOS15_PE=2_SV=1
Tca_4006	Q9FN19	HOS15_ARATH_WD40_repeat-containing_protein_HOS15_OS=Arabidopsis_thaliana_OX=3702_GN=HOS15_PE=2_SV=1
Tca_4006	Q9FN19	HOS15_ARATH_WD40_repeat-containing_protein_HOS15_OS=Arabidopsis_thaliana_OX=3702_GN=HOS15_PE=2_SV=1
At_17871	A1L4V7	DCYD2_ARATH_D-cysteine_desulfhydrase_2,_mitochondrial_OS=Arabidopsis_thaliana_OX=3702_GN=At3g26115_PE=2_SV=1
Bol_24095	A1L4V7	DCYD2_ARATH_D-cysteine_desulfhydrase_2,_mitochondrial_OS=Arabidopsis_thaliana_OX=3702_GN=At3g26115_PE=2_SV=1
Car_26784	A1L4V7	DCYD2_ARATH_D-cysteine_desulfhydrase_2,_mitochondrial_OS=Arabidopsis_thaliana_OX=3702_GN=At3g26115_PE=2_SV=1
Cpa_13584	A1L4V7	DCYD2_ARATH_D-cysteine_desulfhydrase_2,_mitochondrial_OS=Arabidopsis_thaliana_OX=3702_GN=At3g26115_PE=2_SV=1
Cpa_13584	A1L4V7	DCYD2_ARATH_D-cysteine_desulfhydrase_2,_mitochondrial_OS=Arabidopsis_thaliana_OX=3702_GN=At3g26115_PE=2_SV=1
Csi_5476	A1L4V7	DCYD2_ARATH_D-cysteine_desulfhydrase_2,_mitochondrial_OS=Arabidopsis_thaliana_OX=3702_GN=At3g26115_PE=2_SV=1
Mol_3455	A1L4V7	DCYD2_ARATH_D-cysteine_desulfhydrase_2,_mitochondrial_OS=Arabidopsis_thaliana_OX=3702_GN=At3g26115_PE=2_SV=1
Mtr_6704	A1L4V7	DCYD2_ARATH_D-cysteine_desulfhydrase_2,_mitochondrial_OS=Arabidopsis_thaliana_OX=3702_GN=At3g26115_PE=2_SV=1
Osa_12959	A1L4V7	DCYD2_ARATH_D-cysteine_desulfhydrase_2,_mitochondrial_OS=Arabidopsis_thaliana_OX=3702_GN=At3g26115_PE=2_SV=1
Osa_12959	A1L4V7	DCYD2_ARATH_D-cysteine_desulfhydrase_2,_mitochondrial_OS=Arabidopsis_thaliana_OX=3702_GN=At3g26115_PE=2_SV=1
Ptr_24096	A1L4V7	DCYD2_ARATH_D-cysteine_desulfhydrase_2,_mitochondrial_OS=Arabidopsis_thaliana_OX=3702_GN=At3g26115_PE=2_SV=1
Rco_15855	A1L4V7	DCYD2_ARATH_D-cysteine_desulfhydrase_2,_mitochondrial_OS=Arabidopsis_thaliana_OX=3702_GN=At3g26115_PE=2_SV=1
Tca_26182	A1L4V7	DCYD2_ARATH_D-cysteine_desulfhydrase_2,_mitochondrial_OS=Arabidopsis_thaliana_OX=3702_GN=At3g26115_PE=2_SV=1
Vvi_5475	A1L4V7	DCYD2_ARATH_D-cysteine_desulfhydrase_2,_mitochondrial_OS=Arabidopsis_thaliana_OX=3702_GN=At3g26115_PE=2_SV=1
At_5714	Q9XEA0	SYLM_ARATH_Leucine--tRNA_ligase,_chloroplastic/mitochondrial_OS=Arabidopsis_thaliana_OX=3702_GN=EMB2369_PE=2_SV=1
Bol_7945	Q9XEA0	SYLM_ARATH_Leucine--tRNA_ligase,_chloroplastic/mitochondrial_OS=Arabidopsis_thaliana_OX=3702_GN=EMB2369_PE=2_SV=1
Car_5575	Q9XEA0	SYLM_ARATH_Leucine--tRNA_ligase,_chloroplastic/mitochondrial_OS=Arabidopsis_thaliana_OX=3702_GN=EMB2369_PE=2_SV=1
Cpa_5716	Q9XEA0	SYLM_ARATH_Leucine--tRNA_ligase,_chloroplastic/mitochondrial_OS=Arabidopsis_thaliana_OX=3702_GN=EMB2369_PE=2_SV=1
Csi_10965	Q9XEA0	SYLM_ARATH_Leucine--tRNA_ligase,_chloroplastic/mitochondrial_OS=Arabidopsis_thaliana_OX=3702_GN=EMB2369_PE=2_SV=1
Mol_13639	Q9XEA0	SYLM_ARATH_Leucine--tRNA_ligase,_chloroplastic/mitochondrial_OS=Arabidopsis_thaliana_OX=3702_GN=EMB2369_PE=2_SV=1
Mtr_43970	Q9XEA0	SYLM_ARATH_Leucine--tRNA_ligase,_chloroplastic/mitochondrial_OS=Arabidopsis_thaliana_OX=3702_GN=EMB2369_PE=2_SV=1
Osa_12908	Q9XEA0	SYLM_ARATH_Leucine--tRNA_ligase,_chloroplastic/mitochondrial_OS=Arabidopsis_thaliana_OX=3702_GN=EMB2369_PE=2_SV=1
Ptr_12870	Q9XEA0	SYLM_ARATH_Leucine--tRNA_ligase,_chloroplastic/mitochondrial_OS=Arabidopsis_thaliana_OX=3702_GN=EMB2369_PE=2_SV=1
Rco_12514	Q9XEA0	SYLM_ARATH_Leucine--tRNA_ligase,_chloroplastic/mitochondrial_OS=Arabidopsis_thaliana_OX=3702_GN=EMB2369_PE=2_SV=1
Tca_7020	Q9XEA0	SYLM_ARATH_Leucine--tRNA_ligase,_chloroplastic/mitochondrial_OS=Arabidopsis_thaliana_OX=3702_GN=EMB2369_PE=2_SV=1
Vvi_20694	Q9XEA0	SYLM_ARATH_Leucine--tRNA_ligase,_chloroplastic/mitochondrial_OS=Arabidopsis_thaliana_OX=3702_GN=EMB2369_PE=2_SV=1
At_10775	Q5XVJ4	FAN1_ARATH_Fanconi-associated_nuclease_1_homolog_OS=Arabidopsis_thaliana_OX=3702_GN=FAN1_PE=2_SV=2
Bol_31648	Q5XVJ4	FAN1_ARATH_Fanconi-associated_nuclease_1_homolog_OS=Arabidopsis_thaliana_OX=3702_GN=FAN1_PE=2_SV=2
Car_20447	Q5XVJ4	FAN1_ARATH_Fanconi-associated_nuclease_1_homolog_OS=Arabidopsis_thaliana_OX=3702_GN=FAN1_PE=2_SV=2
Cpa_22270	Q5XVJ4	FAN1_ARATH_Fanconi-associated_nuclease_1_homolog_OS=Arabidopsis_thaliana_OX=3702_GN=FAN1_PE=2_SV=2
Cpa_22270	Q5XVJ4	FAN1_ARATH_Fanconi-associated_nuclease_1_homolog_OS=Arabidopsis_thaliana_OX=3702_GN=FAN1_PE=2_SV=2
Csi_18411	Q5XVJ4	FAN1_ARATH_Fanconi-associated_nuclease_1_homolog_OS=Arabidopsis_thaliana_OX=3702_GN=FAN1_PE=2_SV=2
Mol_1365	Q5XVJ4	FAN1_ARATH_Fanconi-associated_nuclease_1_homolog_OS=Arabidopsis_thaliana_OX=3702_GN=FAN1_PE=2_SV=2
Mtr_23908	Q5XVJ4	FAN1_ARATH_Fanconi-associated_nuclease_1_homolog_OS=Arabidopsis_thaliana_OX=3702_GN=FAN1_PE=2_SV=2
Osa_28152	Q5XVJ4	FAN1_ARATH_Fanconi-associated_nuclease_1_homolog_OS=Arabidopsis_thaliana_OX=3702_GN=FAN1_PE=2_SV=2
Ptr_10156	Q5XVJ4	FAN1_ARATH_Fanconi-associated_nuclease_1_homolog_OS=Arabidopsis_thaliana_OX=3702_GN=FAN1_PE=2_SV=2
Ptr_10156	Q5XVJ4	FAN1_ARATH_Fanconi-associated_nuclease_1_homolog_OS=Arabidopsis_thaliana_OX=3702_GN=FAN1_PE=2_SV=2
Rco_25934	Q5XVJ4	FAN1_ARATH_Fanconi-associated_nuclease_1_homolog_OS=Arabidopsis_thaliana_OX=3702_GN=FAN1_PE=2_SV=2
Tca_18411	Q5XVJ4	FAN1_ARATH_Fanconi-associated_nuclease_1_homolog_OS=Arabidopsis_thaliana_OX=3702_GN=FAN1_PE=2_SV=2
Vvi_30267	Q5XVJ4	FAN1_ARATH_Fanconi-associated_nuclease_1_homolog_OS=Arabidopsis_thaliana_OX=3702_GN=FAN1_PE=2_SV=2
At_25318	C0LGF4	FEI1_ARATH_LRR_receptor-like_serine/threonine-protein_kinase_FEI_1_OS=Arabidopsis_thaliana_OX=3702_GN=FEI1_PE=1_SV=1
Bol_26173	C0LGF4	FEI1_ARATH_LRR_receptor-like_serine/threonine-protein_kinase_FEI_1_OS=Arabidopsis_thaliana_OX=3702_GN=FEI1_PE=1_SV=1
Car_6275	C0LGF4	FEI1_ARATH_LRR_receptor-like_serine/threonine-protein_kinase_FEI_1_OS=Arabidopsis_thaliana_OX=3702_GN=FEI1_PE=1_SV=1
Cpa_20568	C0LGL9	FEI2_ARATH_LRR_receptor-like_serine/threonine-protein_kinase_FEI_2_OS=Arabidopsis_thaliana_OX=3702_GN=FEI2_PE=1_SV=1
Csi_14319	C0LGF4	FEI1_ARATH_LRR_receptor-like_serine/threonine-protein_kinase_FEI_1_OS=Arabidopsis_thaliana_OX=3702_GN=FEI1_PE=1_SV=1
Mol_13862	C0LGF4	FEI1_ARATH_LRR_receptor-like_serine/threonine-protein_kinase_FEI_1_OS=Arabidopsis_thaliana_OX=3702_GN=FEI1_PE=1_SV=1
Mtr_45149	C0LGF4	FEI1_ARATH_LRR_receptor-like_serine/threonine-protein_kinase_FEI_1_OS=Arabidopsis_thaliana_OX=3702_GN=FEI1_PE=1_SV=1
Osa_31431	C0LGF4	FEI1_ARATH_LRR_receptor-like_serine/threonine-protein_kinase_FEI_1_OS=Arabidopsis_thaliana_OX=3702_GN=FEI1_PE=1_SV=1
Ptr_14600	C0LGF4	FEI1_ARATH_LRR_receptor-like_serine/threonine-protein_kinase_FEI_1_OS=Arabidopsis_thaliana_OX=3702_GN=FEI1_PE=1_SV=1
Rco_21912	C0LGF4	FEI1_ARATH_LRR_receptor-like_serine/threonine-protein_kinase_FEI_1_OS=Arabidopsis_thaliana_OX=3702_GN=FEI1_PE=1_SV=1
Tca_4665	C0LGF4	FEI1_ARATH_LRR_receptor-like_serine/threonine-protein_kinase_FEI_1_OS=Arabidopsis_thaliana_OX=3702_GN=FEI1_PE=1_SV=1
Vvi_6214	C0LGF4	FEI1_ARATH_LRR_receptor-like_serine/threonine-protein_kinase_FEI_1_OS=Arabidopsis_thaliana_OX=3702_GN=FEI1_PE=1_SV=1
At_16721	F4JVH1	CFM3B_ARATH_CRM-domain_containing_factor_CFM3B,_chloroplastic_OS=Arabidopsis_thaliana_OX=3702_GN=CFM3B_PE=3_SV=1
Bol_8462	F4JVH1	CFM3B_ARATH_CRM-domain_containing_factor_CFM3B,_chloroplastic_OS=Arabidopsis_thaliana_OX=3702_GN=CFM3B_PE=3_SV=1
Car_18032	F4JVH1	CFM3B_ARATH_CRM-domain_containing_factor_CFM3B,_chloroplastic_OS=Arabidopsis_thaliana_OX=3702_GN=CFM3B_PE=3_SV=1
Cpa_12713	F4JVH1	CFM3B_ARATH_CRM-domain_containing_factor_CFM3B,_chloroplastic_OS=Arabidopsis_thaliana_OX=3702_GN=CFM3B_PE=3_SV=1
Csi_17230	F4J2U9	CFM3A_ARATH_CRM-domain_containing_factor_CFM3A,_chloroplastic/mitochondrial_OS=Arabidopsis_thaliana_OX=3702_GN=CFM3A_PE=2_SV=1
Mol_14320	F4JVH1	CFM3B_ARATH_CRM-domain_containing_factor_CFM3B,_chloroplastic_OS=Arabidopsis_thaliana_OX=3702_GN=CFM3B_PE=3_SV=1
Mtr_40402	F4JVH1	CFM3B_ARATH_CRM-domain_containing_factor_CFM3B,_chloroplastic_OS=Arabidopsis_thaliana_OX=3702_GN=CFM3B_PE=3_SV=1
Osa_34361	Q8L7C2	CFM2_ARATH_CRM-domain_containing_factor_CFM2,_chloroplastic_OS=Arabidopsis_thaliana_OX=3702_GN=CFM2_PE=1_SV=1
Ptr_13496	Q8L7C2	CFM2_ARATH_CRM-domain_containing_factor_CFM2,_chloroplastic_OS=Arabidopsis_thaliana_OX=3702_GN=CFM2_PE=1_SV=1
Rco_16595	F4J2U9	CFM3A_ARATH_CRM-domain_containing_factor_CFM3A,_chloroplastic/mitochondrial_OS=Arabidopsis_thaliana_OX=3702_GN=CFM3A_PE=2_SV=1
Tca_4180	F4JVH1	CFM3B_ARATH_CRM-domain_containing_factor_CFM3B,_chloroplastic_OS=Arabidopsis_thaliana_OX=3702_GN=CFM3B_PE=3_SV=1
Vvi_6077	F4J2U9	CFM3A_ARATH_CRM-domain_containing_factor_CFM3A,_chloroplastic/mitochondrial_OS=Arabidopsis_thaliana_OX=3702_GN=CFM3A_PE=2_SV=1
At_8405	Q94A52	RH2_ARATH_Eukaryotic_initiation_factor_4A-III_homolog_OS=Arabidopsis_thaliana_OX=3702_GN=EIF4A3_PE=1_SV=2
Bol_4997	Q94A52	RH2_ARATH_Eukaryotic_initiation_factor_4A-III_homolog_OS=Arabidopsis_thaliana_OX=3702_GN=EIF4A3_PE=1_SV=2
Car_17753	Q94A52	RH2_ARATH_Eukaryotic_initiation_factor_4A-III_homolog_OS=Arabidopsis_thaliana_OX=3702_GN=EIF4A3_PE=1_SV=2
Cpa_18296	Q94A52	RH2_ARATH_Eukaryotic_initiation_factor_4A-III_homolog_OS=Arabidopsis_thaliana_OX=3702_GN=EIF4A3_PE=1_SV=2
Csi_17676	Q94A52	RH2_ARATH_Eukaryotic_initiation_factor_4A-III_homolog_OS=Arabidopsis_thaliana_OX=3702_GN=EIF4A3_PE=1_SV=2
Mol_7339	Q94A52	RH2_ARATH_Eukaryotic_initiation_factor_4A-III_homolog_OS=Arabidopsis_thaliana_OX=3702_GN=EIF4A3_PE=1_SV=2
Mtr_27720	Q94A52	RH2_ARATH_Eukaryotic_initiation_factor_4A-III_homolog_OS=Arabidopsis_thaliana_OX=3702_GN=EIF4A3_PE=1_SV=2
Ptr_2749	Q94A52	RH2_ARATH_Eukaryotic_initiation_factor_4A-III_homolog_OS=Arabidopsis_thaliana_OX=3702_GN=EIF4A3_PE=1_SV=2
Rco_19807	Q94A52	RH2_ARATH_Eukaryotic_initiation_factor_4A-III_homolog_OS=Arabidopsis_thaliana_OX=3702_GN=EIF4A3_PE=1_SV=2
Tca_15532	Q94A52	RH2_ARATH_Eukaryotic_initiation_factor_4A-III_homolog_OS=Arabidopsis_thaliana_OX=3702_GN=EIF4A3_PE=1_SV=2
Vvi_21449	Q94A52	RH2_ARATH_Eukaryotic_initiation_factor_4A-III_homolog_OS=Arabidopsis_thaliana_OX=3702_GN=EIF4A3_PE=1_SV=2
At_24556	Q84K25	COG8_ARATH_Conserved_oligomeric_Golgi_complex_subunit_8_OS=Arabidopsis_thaliana_OX=3702_GN=COG8_PE=1_SV=1
Bol_16347	Q84K25	COG8_ARATH_Conserved_oligomeric_Golgi_complex_subunit_8_OS=Arabidopsis_thaliana_OX=3702_GN=COG8_PE=1_SV=1
Car_6041	Q84K25	COG8_ARATH_Conserved_oligomeric_Golgi_complex_subunit_8_OS=Arabidopsis_thaliana_OX=3702_GN=COG8_PE=1_SV=1
Cpa_9961	Q84K25	COG8_ARATH_Conserved_oligomeric_Golgi_complex_subunit_8_OS=Arabidopsis_thaliana_OX=3702_GN=COG8_PE=1_SV=1
Csi_18035	Q84K25	COG8_ARATH_Conserved_oligomeric_Golgi_complex_subunit_8_OS=Arabidopsis_thaliana_OX=3702_GN=COG8_PE=1_SV=1
Mol_18897	Q84K25	COG8_ARATH_Conserved_oligomeric_Golgi_complex_subunit_8_OS=Arabidopsis_thaliana_OX=3702_GN=COG8_PE=1_SV=1
Mol_18897	Q84K25	COG8_ARATH_Conserved_oligomeric_Golgi_complex_subunit_8_OS=Arabidopsis_thaliana_OX=3702_GN=COG8_PE=1_SV=1
Mtr_14195	Q84K25	COG8_ARATH_Conserved_oligomeric_Golgi_complex_subunit_8_OS=Arabidopsis_thaliana_OX=3702_GN=COG8_PE=1_SV=1
Osa_32265	Q84K25	COG8_ARATH_Conserved_oligomeric_Golgi_complex_subunit_8_OS=Arabidopsis_thaliana_OX=3702_GN=COG8_PE=1_SV=1
Ptr_4103	Q84K25	COG8_ARATH_Conserved_oligomeric_Golgi_complex_subunit_8_OS=Arabidopsis_thaliana_OX=3702_GN=COG8_PE=1_SV=1
Rco_9192	Q84K25	COG8_ARATH_Conserved_oligomeric_Golgi_complex_subunit_8_OS=Arabidopsis_thaliana_OX=3702_GN=COG8_PE=1_SV=1
Tca_11023	Q84K25	COG8_ARATH_Conserved_oligomeric_Golgi_complex_subunit_8_OS=Arabidopsis_thaliana_OX=3702_GN=COG8_PE=1_SV=1
Vvi_28279	Q84K25	COG8_ARATH_Conserved_oligomeric_Golgi_complex_subunit_8_OS=Arabidopsis_thaliana_OX=3702_GN=COG8_PE=1_SV=1
At_25189	Q9FEA2	SYEM_ARATH_Glutamate--tRNA_ligase,_chloroplastic/mitochondrial_OS=Arabidopsis_thaliana_OX=3702_GN=OVA3_PE=1_SV=1
Bol_4505	Q9FEA2	SYEM_ARATH_Glutamate--tRNA_ligase,_chloroplastic/mitochondrial_OS=Arabidopsis_thaliana_OX=3702_GN=OVA3_PE=1_SV=1
Car_5497	Q9FEA2	SYEM_ARATH_Glutamate--tRNA_ligase,_chloroplastic/mitochondrial_OS=Arabidopsis_thaliana_OX=3702_GN=OVA3_PE=1_SV=1
Cpa_25277	Q9FEA2	SYEM_ARATH_Glutamate--tRNA_ligase,_chloroplastic/mitochondrial_OS=Arabidopsis_thaliana_OX=3702_GN=OVA3_PE=1_SV=1
Csi_4293	Q9FEA2	SYEM_ARATH_Glutamate--tRNA_ligase,_chloroplastic/mitochondrial_OS=Arabidopsis_thaliana_OX=3702_GN=OVA3_PE=1_SV=1
Mol_17078	Q9FEA2	SYEM_ARATH_Glutamate--tRNA_ligase,_chloroplastic/mitochondrial_OS=Arabidopsis_thaliana_OX=3702_GN=OVA3_PE=1_SV=1
Mtr_18089	Q9FEA2	SYEM_ARATH_Glutamate--tRNA_ligase,_chloroplastic/mitochondrial_OS=Arabidopsis_thaliana_OX=3702_GN=OVA3_PE=1_SV=1
Osa_24090	Q9FEA2	SYEM_ARATH_Glutamate--tRNA_ligase,_chloroplastic/mitochondrial_OS=Arabidopsis_thaliana_OX=3702_GN=OVA3_PE=1_SV=1
Ptr_5923	Q9FEA2	SYEM_ARATH_Glutamate--tRNA_ligase,_chloroplastic/mitochondrial_OS=Arabidopsis_thaliana_OX=3702_GN=OVA3_PE=1_SV=1
Rco_3017	Q9FEA2	SYEM_ARATH_Glutamate--tRNA_ligase,_chloroplastic/mitochondrial_OS=Arabidopsis_thaliana_OX=3702_GN=OVA3_PE=1_SV=1
Tca_25099	Q9FEA2	SYEM_ARATH_Glutamate--tRNA_ligase,_chloroplastic/mitochondrial_OS=Arabidopsis_thaliana_OX=3702_GN=OVA3_PE=1_SV=1
Vvi_9327	Q9FEA2	SYEM_ARATH_Glutamate--tRNA_ligase,_chloroplastic/mitochondrial_OS=Arabidopsis_thaliana_OX=3702_GN=OVA3_PE=1_SV=1
Bol_13692	Q9C969	ISS1_ARATH_Aromatic_aminotransferase_ISS1_OS=Arabidopsis_thaliana_OX=3702_GN=ISS1_PE=1_SV=1
At_7761	O81791	RKD5_ARATH_Protein_RKD5_OS=Arabidopsis_thaliana_OX=3702_GN=RKD5_PE=3_SV=1
Bol_29299	O81791	RKD5_ARATH_Protein_RKD5_OS=Arabidopsis_thaliana_OX=3702_GN=RKD5_PE=3_SV=1
Car_18305	O81791	RKD5_ARATH_Protein_RKD5_OS=Arabidopsis_thaliana_OX=3702_GN=RKD5_PE=3_SV=1
Cpa_19268	O81791	RKD5_ARATH_Protein_RKD5_OS=Arabidopsis_thaliana_OX=3702_GN=RKD5_PE=3_SV=1
Csi_3863	O81791	RKD5_ARATH_Protein_RKD5_OS=Arabidopsis_thaliana_OX=3702_GN=RKD5_PE=3_SV=1
Mol_13548	O81791	RKD5_ARATH_Protein_RKD5_OS=Arabidopsis_thaliana_OX=3702_GN=RKD5_PE=3_SV=1
Mtr_31174	O81791	RKD5_ARATH_Protein_RKD5_OS=Arabidopsis_thaliana_OX=3702_GN=RKD5_PE=3_SV=1
Osa_6659	O81791	RKD5_ARATH_Protein_RKD5_OS=Arabidopsis_thaliana_OX=3702_GN=RKD5_PE=3_SV=1
Ptr_28312	O81791	RKD5_ARATH_Protein_RKD5_OS=Arabidopsis_thaliana_OX=3702_GN=RKD5_PE=3_SV=1
Rco_12022	O81791	RKD5_ARATH_Protein_RKD5_OS=Arabidopsis_thaliana_OX=3702_GN=RKD5_PE=3_SV=1
Tca_15780	O81791	RKD5_ARATH_Protein_RKD5_OS=Arabidopsis_thaliana_OX=3702_GN=RKD5_PE=3_SV=1
Vvi_27325	O81791	RKD5_ARATH_Protein_RKD5_OS=Arabidopsis_thaliana_OX=3702_GN=RKD5_PE=3_SV=1
At_1540	Q9ZUG4	MTNA_ARATH_Methylthioribose-1-phosphate_isomerase_OS=Arabidopsis_thaliana_OX=3702_GN=At2g05830_PE=1_SV=2
Bol_23340	Q9ZUG4	MTNA_ARATH_Methylthioribose-1-phosphate_isomerase_OS=Arabidopsis_thaliana_OX=3702_GN=At2g05830_PE=1_SV=2
Car_16768	Q9ZUG4	MTNA_ARATH_Methylthioribose-1-phosphate_isomerase_OS=Arabidopsis_thaliana_OX=3702_GN=At2g05830_PE=1_SV=2
Cpa_11823	Q9ZUG4	MTNA_ARATH_Methylthioribose-1-phosphate_isomerase_OS=Arabidopsis_thaliana_OX=3702_GN=At2g05830_PE=1_SV=2
Csi_18049	Q9ZUG4	MTNA_ARATH_Methylthioribose-1-phosphate_isomerase_OS=Arabidopsis_thaliana_OX=3702_GN=At2g05830_PE=1_SV=2
Mol_18780	Q9ZUG4	MTNA_ARATH_Methylthioribose-1-phosphate_isomerase_OS=Arabidopsis_thaliana_OX=3702_GN=At2g05830_PE=1_SV=2
Mtr_7408	Q9ZUG4	MTNA_ARATH_Methylthioribose-1-phosphate_isomerase_OS=Arabidopsis_thaliana_OX=3702_GN=At2g05830_PE=1_SV=2
Osa_38665	Q9ZUG4	MTNA_ARATH_Methylthioribose-1-phosphate_isomerase_OS=Arabidopsis_thaliana_OX=3702_GN=At2g05830_PE=1_SV=2
Ptr_5084	Q9ZUG4	MTNA_ARATH_Methylthioribose-1-phosphate_isomerase_OS=Arabidopsis_thaliana_OX=3702_GN=At2g05830_PE=1_SV=2
Rco_9355	Q9ZUG4	MTNA_ARATH_Methylthioribose-1-phosphate_isomerase_OS=Arabidopsis_thaliana_OX=3702_GN=At2g05830_PE=1_SV=2
Tca_9762	Q9ZUG4	MTNA_ARATH_Methylthioribose-1-phosphate_isomerase_OS=Arabidopsis_thaliana_OX=3702_GN=At2g05830_PE=1_SV=2
Vvi_26269	Q9ZUG4	MTNA_ARATH_Methylthioribose-1-phosphate_isomerase_OS=Arabidopsis_thaliana_OX=3702_GN=At2g05830_PE=1_SV=2
At_7026	Q9M0E5	VPS15_ARATH_Serine/threonine-protein_kinase_VPS15_OS=Arabidopsis_thaliana_OX=3702_GN=VPS15_PE=1_SV=1
Bol_29493	Q9M0E5	VPS15_ARATH_Serine/threonine-protein_kinase_VPS15_OS=Arabidopsis_thaliana_OX=3702_GN=VPS15_PE=1_SV=1
Car_18826	Q9M0E5	VPS15_ARATH_Serine/threonine-protein_kinase_VPS15_OS=Arabidopsis_thaliana_OX=3702_GN=VPS15_PE=1_SV=1
Cpa_21869	Q9M0E5	VPS15_ARATH_Serine/threonine-protein_kinase_VPS15_OS=Arabidopsis_thaliana_OX=3702_GN=VPS15_PE=1_SV=1
Cpa_21869	Q9M0E5	VPS15_ARATH_Serine/threonine-protein_kinase_VPS15_OS=Arabidopsis_thaliana_OX=3702_GN=VPS15_PE=1_SV=1
Csi_13034	Q9M0E5	VPS15_ARATH_Serine/threonine-protein_kinase_VPS15_OS=Arabidopsis_thaliana_OX=3702_GN=VPS15_PE=1_SV=1
Mol_18634	Q9M0E5	VPS15_ARATH_Serine/threonine-protein_kinase_VPS15_OS=Arabidopsis_thaliana_OX=3702_GN=VPS15_PE=1_SV=1
Mtr_42872	Q9M0E5	VPS15_ARATH_Serine/threonine-protein_kinase_VPS15_OS=Arabidopsis_thaliana_OX=3702_GN=VPS15_PE=1_SV=1
Osa_21967	Q9M0E5	VPS15_ARATH_Serine/threonine-protein_kinase_VPS15_OS=Arabidopsis_thaliana_OX=3702_GN=VPS15_PE=1_SV=1
Osa_21967	Q9M0E5	VPS15_ARATH_Serine/threonine-protein_kinase_VPS15_OS=Arabidopsis_thaliana_OX=3702_GN=VPS15_PE=1_SV=1
Ptr_4307	Q9M0E5	VPS15_ARATH_Serine/threonine-protein_kinase_VPS15_OS=Arabidopsis_thaliana_OX=3702_GN=VPS15_PE=1_SV=1
Rco_15137	Q9M0E5	VPS15_ARATH_Serine/threonine-protein_kinase_VPS15_OS=Arabidopsis_thaliana_OX=3702_GN=VPS15_PE=1_SV=1
Tca_12158	Q9M0E5	VPS15_ARATH_Serine/threonine-protein_kinase_VPS15_OS=Arabidopsis_thaliana_OX=3702_GN=VPS15_PE=1_SV=1
Vvi_25983	Q9M0E5	VPS15_ARATH_Serine/threonine-protein_kinase_VPS15_OS=Arabidopsis_thaliana_OX=3702_GN=VPS15_PE=1_SV=1
Mol_17111	F4KI56	SERCL_ARATH_Metal-independent_phosphoserine_phosphatase_OS=Arabidopsis_thaliana_OX=3702_GN=IPSP_PE=1_SV=1
Ptr_5696	F4KI56	SERCL_ARATH_Metal-independent_phosphoserine_phosphatase_OS=Arabidopsis_thaliana_OX=3702_GN=IPSP_PE=1_SV=1
Rco_19938	F4KI56	SERCL_ARATH_Metal-independent_phosphoserine_phosphatase_OS=Arabidopsis_thaliana_OX=3702_GN=IPSP_PE=1_SV=1
At_26949	Q8RXK8	SYIM_ARATH_Isoleucine--tRNA_ligase,_chloroplastic/mitochondrial_OS=Arabidopsis_thaliana_OX=3702_GN=OVA2_PE=2_SV=1
Bol_18009	Q8RXK8	SYIM_ARATH_Isoleucine--tRNA_ligase,_chloroplastic/mitochondrial_OS=Arabidopsis_thaliana_OX=3702_GN=OVA2_PE=2_SV=1
Car_14269	Q8RXK8	SYIM_ARATH_Isoleucine--tRNA_ligase,_chloroplastic/mitochondrial_OS=Arabidopsis_thaliana_OX=3702_GN=OVA2_PE=2_SV=1
Cpa_6088	Q8RXK8	SYIM_ARATH_Isoleucine--tRNA_ligase,_chloroplastic/mitochondrial_OS=Arabidopsis_thaliana_OX=3702_GN=OVA2_PE=2_SV=1
Cpa_6088	Q8RXK8	SYIM_ARATH_Isoleucine--tRNA_ligase,_chloroplastic/mitochondrial_OS=Arabidopsis_thaliana_OX=3702_GN=OVA2_PE=2_SV=1
Csi_9419	Q8RXK8	SYIM_ARATH_Isoleucine--tRNA_ligase,_chloroplastic/mitochondrial_OS=Arabidopsis_thaliana_OX=3702_GN=OVA2_PE=2_SV=1
Csi_9419	Q8RXK8	SYIM_ARATH_Isoleucine--tRNA_ligase,_chloroplastic/mitochondrial_OS=Arabidopsis_thaliana_OX=3702_GN=OVA2_PE=2_SV=1
Mol_5336	Q8RXK8	SYIM_ARATH_Isoleucine--tRNA_ligase,_chloroplastic/mitochondrial_OS=Arabidopsis_thaliana_OX=3702_GN=OVA2_PE=2_SV=1
Mtr_11950	Q8RXK8	SYIM_ARATH_Isoleucine--tRNA_ligase,_chloroplastic/mitochondrial_OS=Arabidopsis_thaliana_OX=3702_GN=OVA2_PE=2_SV=1
Osa_24651	Q8RXK8	SYIM_ARATH_Isoleucine--tRNA_ligase,_chloroplastic/mitochondrial_OS=Arabidopsis_thaliana_OX=3702_GN=OVA2_PE=2_SV=1
Ptr_23135	Q8RXK8	SYIM_ARATH_Isoleucine--tRNA_ligase,_chloroplastic/mitochondrial_OS=Arabidopsis_thaliana_OX=3702_GN=OVA2_PE=2_SV=1
Rco_8590	Q8RXK8	SYIM_ARATH_Isoleucine--tRNA_ligase,_chloroplastic/mitochondrial_OS=Arabidopsis_thaliana_OX=3702_GN=OVA2_PE=2_SV=1
Tca_25959	Q8RXK8	SYIM_ARATH_Isoleucine--tRNA_ligase,_chloroplastic/mitochondrial_OS=Arabidopsis_thaliana_OX=3702_GN=OVA2_PE=2_SV=1
Vvi_31146	Q8RXK8	SYIM_ARATH_Isoleucine--tRNA_ligase,_chloroplastic/mitochondrial_OS=Arabidopsis_thaliana_OX=3702_GN=OVA2_PE=2_SV=1
Mol_3189	P49227	RL52_ARATH_60S_ribosomal_protein_L5-2_OS=Arabidopsis_thaliana_OX=3702_GN=RPL5B_PE=2_SV=3
At_9409	Q8L6Z7	EXO1_ARATH_Exonuclease_1_OS=Arabidopsis_thaliana_OX=3702_GN=EXO1_PE=2_SV=2
Bol_20021	Q8L6Z7	EXO1_ARATH_Exonuclease_1_OS=Arabidopsis_thaliana_OX=3702_GN=EXO1_PE=2_SV=2
Car_3307	Q8L6Z7	EXO1_ARATH_Exonuclease_1_OS=Arabidopsis_thaliana_OX=3702_GN=EXO1_PE=2_SV=2
Cpa_6710	Q8L6Z7	EXO1_ARATH_Exonuclease_1_OS=Arabidopsis_thaliana_OX=3702_GN=EXO1_PE=2_SV=2
Csi_10798	Q8L6Z7	EXO1_ARATH_Exonuclease_1_OS=Arabidopsis_thaliana_OX=3702_GN=EXO1_PE=2_SV=2
Mol_16438	Q8L6Z7	EXO1_ARATH_Exonuclease_1_OS=Arabidopsis_thaliana_OX=3702_GN=EXO1_PE=2_SV=2
Mtr_15531	Q8L6Z7	EXO1_ARATH_Exonuclease_1_OS=Arabidopsis_thaliana_OX=3702_GN=EXO1_PE=2_SV=2
Mtr_15531	Q8L6Z7	EXO1_ARATH_Exonuclease_1_OS=Arabidopsis_thaliana_OX=3702_GN=EXO1_PE=2_SV=2
Osa_16605	Q8L6Z7	EXO1_ARATH_Exonuclease_1_OS=Arabidopsis_thaliana_OX=3702_GN=EXO1_PE=2_SV=2
Osa_16605	Q8L6Z7	EXO1_ARATH_Exonuclease_1_OS=Arabidopsis_thaliana_OX=3702_GN=EXO1_PE=2_SV=2
Ptr_13025	Q8L6Z7	EXO1_ARATH_Exonuclease_1_OS=Arabidopsis_thaliana_OX=3702_GN=EXO1_PE=2_SV=2
Rco_17735	Q8L6Z7	EXO1_ARATH_Exonuclease_1_OS=Arabidopsis_thaliana_OX=3702_GN=EXO1_PE=2_SV=2
Rco_17735	Q8L6Z7	EXO1_ARATH_Exonuclease_1_OS=Arabidopsis_thaliana_OX=3702_GN=EXO1_PE=2_SV=2
Tca_8611	Q8L6Z7	EXO1_ARATH_Exonuclease_1_OS=Arabidopsis_thaliana_OX=3702_GN=EXO1_PE=2_SV=2
Tca_8611	Q8L6Z7	EXO1_ARATH_Exonuclease_1_OS=Arabidopsis_thaliana_OX=3702_GN=EXO1_PE=2_SV=2
Vvi_20564	Q8L6Z7	EXO1_ARATH_Exonuclease_1_OS=Arabidopsis_thaliana_OX=3702_GN=EXO1_PE=2_SV=2
Vvi_20564	Q8L6Z7	EXO1_ARATH_Exonuclease_1_OS=Arabidopsis_thaliana_OX=3702_GN=EXO1_PE=2_SV=2
At_17322	Q8LB17	RBL15_ARATH_Rhomboid-like_protein_15_OS=Arabidopsis_thaliana_OX=3702_GN=RBL15_PE=1_SV=2
Bol_31857	Q8LB17	RBL15_ARATH_Rhomboid-like_protein_15_OS=Arabidopsis_thaliana_OX=3702_GN=RBL15_PE=1_SV=2
Car_19885	Q8LB17	RBL15_ARATH_Rhomboid-like_protein_15_OS=Arabidopsis_thaliana_OX=3702_GN=RBL15_PE=1_SV=2
Cpa_23139	Q8LB17	RBL15_ARATH_Rhomboid-like_protein_15_OS=Arabidopsis_thaliana_OX=3702_GN=RBL15_PE=1_SV=2
Csi_13966	Q8LB17	RBL15_ARATH_Rhomboid-like_protein_15_OS=Arabidopsis_thaliana_OX=3702_GN=RBL15_PE=1_SV=2
Mol_23614	Q8LB17	RBL15_ARATH_Rhomboid-like_protein_15_OS=Arabidopsis_thaliana_OX=3702_GN=RBL15_PE=1_SV=2
Mtr_20294	Q8LB17	RBL15_ARATH_Rhomboid-like_protein_15_OS=Arabidopsis_thaliana_OX=3702_GN=RBL15_PE=1_SV=2
Osa_17466	Q8LB17	RBL15_ARATH_Rhomboid-like_protein_15_OS=Arabidopsis_thaliana_OX=3702_GN=RBL15_PE=1_SV=2
Ptr_5169	Q8LB17	RBL15_ARATH_Rhomboid-like_protein_15_OS=Arabidopsis_thaliana_OX=3702_GN=RBL15_PE=1_SV=2
Rco_517	Q8LB17	RBL15_ARATH_Rhomboid-like_protein_15_OS=Arabidopsis_thaliana_OX=3702_GN=RBL15_PE=1_SV=2
Tca_22172	Q8LB17	RBL15_ARATH_Rhomboid-like_protein_15_OS=Arabidopsis_thaliana_OX=3702_GN=RBL15_PE=1_SV=2
Vvi_3399	Q8LB17	RBL15_ARATH_Rhomboid-like_protein_15_OS=Arabidopsis_thaliana_OX=3702_GN=RBL15_PE=1_SV=2
At_5479	Q941I6	PMS1_ARATH_DNA_mismatch_repair_protein_PMS1_OS=Arabidopsis_thaliana_OX=3702_GN=PMS1_PE=1_SV=1
Bol_19656	Q941I6	PMS1_ARATH_DNA_mismatch_repair_protein_PMS1_OS=Arabidopsis_thaliana_OX=3702_GN=PMS1_PE=1_SV=1
Car_11934	Q941I6	PMS1_ARATH_DNA_mismatch_repair_protein_PMS1_OS=Arabidopsis_thaliana_OX=3702_GN=PMS1_PE=1_SV=1
Cpa_23756	Q941I6	PMS1_ARATH_DNA_mismatch_repair_protein_PMS1_OS=Arabidopsis_thaliana_OX=3702_GN=PMS1_PE=1_SV=1
Cpa_23756	Q941I6	PMS1_ARATH_DNA_mismatch_repair_protein_PMS1_OS=Arabidopsis_thaliana_OX=3702_GN=PMS1_PE=1_SV=1
Csi_23891	Q941I6	PMS1_ARATH_DNA_mismatch_repair_protein_PMS1_OS=Arabidopsis_thaliana_OX=3702_GN=PMS1_PE=1_SV=1
Csi_23891	Q941I6	PMS1_ARATH_DNA_mismatch_repair_protein_PMS1_OS=Arabidopsis_thaliana_OX=3702_GN=PMS1_PE=1_SV=1
Mol_20776	Q941I6	PMS1_ARATH_DNA_mismatch_repair_protein_PMS1_OS=Arabidopsis_thaliana_OX=3702_GN=PMS1_PE=1_SV=1
Mol_20776	Q941I6	PMS1_ARATH_DNA_mismatch_repair_protein_PMS1_OS=Arabidopsis_thaliana_OX=3702_GN=PMS1_PE=1_SV=1
Mtr_38467	Q941I6	PMS1_ARATH_DNA_mismatch_repair_protein_PMS1_OS=Arabidopsis_thaliana_OX=3702_GN=PMS1_PE=1_SV=1
Osa_23392	Q941I6	PMS1_ARATH_DNA_mismatch_repair_protein_PMS1_OS=Arabidopsis_thaliana_OX=3702_GN=PMS1_PE=1_SV=1
Ptr_1592	Q941I6	PMS1_ARATH_DNA_mismatch_repair_protein_PMS1_OS=Arabidopsis_thaliana_OX=3702_GN=PMS1_PE=1_SV=1
Rco_16921	Q941I6	PMS1_ARATH_DNA_mismatch_repair_protein_PMS1_OS=Arabidopsis_thaliana_OX=3702_GN=PMS1_PE=1_SV=1
Tca_12905	Q941I6	PMS1_ARATH_DNA_mismatch_repair_protein_PMS1_OS=Arabidopsis_thaliana_OX=3702_GN=PMS1_PE=1_SV=1
Vvi_22329	Q941I6	PMS1_ARATH_DNA_mismatch_repair_protein_PMS1_OS=Arabidopsis_thaliana_OX=3702_GN=PMS1_PE=1_SV=1
At_10676	Q9C509	SGPL_ARATH_Sphingosine-1-phosphate_lyase_OS=Arabidopsis_thaliana_OX=3702_GN=DPL1_PE=1_SV=1
Bol_6193	Q9C509	SGPL_ARATH_Sphingosine-1-phosphate_lyase_OS=Arabidopsis_thaliana_OX=3702_GN=DPL1_PE=1_SV=1
Car_19521	Q9C509	SGPL_ARATH_Sphingosine-1-phosphate_lyase_OS=Arabidopsis_thaliana_OX=3702_GN=DPL1_PE=1_SV=1
Cpa_26113	Q9C509	SGPL_ARATH_Sphingosine-1-phosphate_lyase_OS=Arabidopsis_thaliana_OX=3702_GN=DPL1_PE=1_SV=1
Csi_5697	Q9C509	SGPL_ARATH_Sphingosine-1-phosphate_lyase_OS=Arabidopsis_thaliana_OX=3702_GN=DPL1_PE=1_SV=1
Mol_5669	Q9C509	SGPL_ARATH_Sphingosine-1-phosphate_lyase_OS=Arabidopsis_thaliana_OX=3702_GN=DPL1_PE=1_SV=1
Mtr_19377	Q9C509	SGPL_ARATH_Sphingosine-1-phosphate_lyase_OS=Arabidopsis_thaliana_OX=3702_GN=DPL1_PE=1_SV=1
Osa_13180	Q9C509	SGPL_ARATH_Sphingosine-1-phosphate_lyase_OS=Arabidopsis_thaliana_OX=3702_GN=DPL1_PE=1_SV=1
Ptr_15848	Q9C509	SGPL_ARATH_Sphingosine-1-phosphate_lyase_OS=Arabidopsis_thaliana_OX=3702_GN=DPL1_PE=1_SV=1
Rco_15698	Q9C509	SGPL_ARATH_Sphingosine-1-phosphate_lyase_OS=Arabidopsis_thaliana_OX=3702_GN=DPL1_PE=1_SV=1
Tca_25213	Q9C509	SGPL_ARATH_Sphingosine-1-phosphate_lyase_OS=Arabidopsis_thaliana_OX=3702_GN=DPL1_PE=1_SV=1
Vvi_5541	Q9C509	SGPL_ARATH_Sphingosine-1-phosphate_lyase_OS=Arabidopsis_thaliana_OX=3702_GN=DPL1_PE=1_SV=1
At_9967	Q39249	VDE_ARATH_Violaxanthin_de-epoxidase,_chloroplastic_OS=Arabidopsis_thaliana_OX=3702_GN=VDE1_PE=1_SV=1
Bol_14216	Q39249	VDE_ARATH_Violaxanthin_de-epoxidase,_chloroplastic_OS=Arabidopsis_thaliana_OX=3702_GN=VDE1_PE=1_SV=1
Car_19595	Q39249	VDE_ARATH_Violaxanthin_de-epoxidase,_chloroplastic_OS=Arabidopsis_thaliana_OX=3702_GN=VDE1_PE=1_SV=1
Cpa_17656	Q39249	VDE_ARATH_Violaxanthin_de-epoxidase,_chloroplastic_OS=Arabidopsis_thaliana_OX=3702_GN=VDE1_PE=1_SV=1
Csi_17920	Q39249	VDE_ARATH_Violaxanthin_de-epoxidase,_chloroplastic_OS=Arabidopsis_thaliana_OX=3702_GN=VDE1_PE=1_SV=1
Mol_22276	Q39249	VDE_ARATH_Violaxanthin_de-epoxidase,_chloroplastic_OS=Arabidopsis_thaliana_OX=3702_GN=VDE1_PE=1_SV=1
Mtr_21542	Q39249	VDE_ARATH_Violaxanthin_de-epoxidase,_chloroplastic_OS=Arabidopsis_thaliana_OX=3702_GN=VDE1_PE=1_SV=1
Osa_8271	Q39249	VDE_ARATH_Violaxanthin_de-epoxidase,_chloroplastic_OS=Arabidopsis_thaliana_OX=3702_GN=VDE1_PE=1_SV=1
Ptr_32011	Q39249	VDE_ARATH_Violaxanthin_de-epoxidase,_chloroplastic_OS=Arabidopsis_thaliana_OX=3702_GN=VDE1_PE=1_SV=1
Rco_16289	Q39249	VDE_ARATH_Violaxanthin_de-epoxidase,_chloroplastic_OS=Arabidopsis_thaliana_OX=3702_GN=VDE1_PE=1_SV=1
Tca_21517	Q39249	VDE_ARATH_Violaxanthin_de-epoxidase,_chloroplastic_OS=Arabidopsis_thaliana_OX=3702_GN=VDE1_PE=1_SV=1
Vvi_27725	Q39249	VDE_ARATH_Violaxanthin_de-epoxidase,_chloroplastic_OS=Arabidopsis_thaliana_OX=3702_GN=VDE1_PE=1_SV=1
At_13648	F4HYF3	DCYD1_ARATH_Bifunctional_D-cysteine_desulfhydrase/1-aminocyclopropane-1-carboxylate_deaminase,_mitochondrial_OS=Arabidopsis_thaliana_OX=3702_GN=DCD_PE=1_SV=1
Bol_27565	F4HYF3	DCYD1_ARATH_Bifunctional_D-cysteine_desulfhydrase/1-aminocyclopropane-1-carboxylate_deaminase,_mitochondrial_OS=Arabidopsis_thaliana_OX=3702_GN=DCD_PE=1_SV=1
Car_3641	F4HYF3	DCYD1_ARATH_Bifunctional_D-cysteine_desulfhydrase/1-aminocyclopropane-1-carboxylate_deaminase,_mitochondrial_OS=Arabidopsis_thaliana_OX=3702_GN=DCD_PE=1_SV=1
Cpa_20737	F4HYF3	DCYD1_ARATH_Bifunctional_D-cysteine_desulfhydrase/1-aminocyclopropane-1-carboxylate_deaminase,_mitochondrial_OS=Arabidopsis_thaliana_OX=3702_GN=DCD_PE=1_SV=1
Csi_4707	F4HYF3	DCYD1_ARATH_Bifunctional_D-cysteine_desulfhydrase/1-aminocyclopropane-1-carboxylate_deaminase,_mitochondrial_OS=Arabidopsis_thaliana_OX=3702_GN=DCD_PE=1_SV=1
Mol_2978	F4HYF3	DCYD1_ARATH_Bifunctional_D-cysteine_desulfhydrase/1-aminocyclopropane-1-carboxylate_deaminase,_mitochondrial_OS=Arabidopsis_thaliana_OX=3702_GN=DCD_PE=1_SV=1
Mtr_16788	F4HYF3	DCYD1_ARATH_Bifunctional_D-cysteine_desulfhydrase/1-aminocyclopropane-1-carboxylate_deaminase,_mitochondrial_OS=Arabidopsis_thaliana_OX=3702_GN=DCD_PE=1_SV=1
Osa_23171	F4HYF3	DCYD1_ARATH_Bifunctional_D-cysteine_desulfhydrase/1-aminocyclopropane-1-carboxylate_deaminase,_mitochondrial_OS=Arabidopsis_thaliana_OX=3702_GN=DCD_PE=1_SV=1
Ptr_14327	F4HYF3	DCYD1_ARATH_Bifunctional_D-cysteine_desulfhydrase/1-aminocyclopropane-1-carboxylate_deaminase,_mitochondrial_OS=Arabidopsis_thaliana_OX=3702_GN=DCD_PE=1_SV=1
Rco_6934	F4HYF3	DCYD1_ARATH_Bifunctional_D-cysteine_desulfhydrase/1-aminocyclopropane-1-carboxylate_deaminase,_mitochondrial_OS=Arabidopsis_thaliana_OX=3702_GN=DCD_PE=1_SV=1
Tca_3390	F4HYF3	DCYD1_ARATH_Bifunctional_D-cysteine_desulfhydrase/1-aminocyclopropane-1-carboxylate_deaminase,_mitochondrial_OS=Arabidopsis_thaliana_OX=3702_GN=DCD_PE=1_SV=1
Vvi_24079	F4HYF3	DCYD1_ARATH_Bifunctional_D-cysteine_desulfhydrase/1-aminocyclopropane-1-carboxylate_deaminase,_mitochondrial_OS=Arabidopsis_thaliana_OX=3702_GN=DCD_PE=1_SV=1
At_7248	Q9M153	GDL61_ARATH_GDSL_esterase/lipase_At4g01130_OS=Arabidopsis_thaliana_OX=3702_GN=At4g01130_PE=2_SV=1
Bol_7028	Q9M153	GDL61_ARATH_GDSL_esterase/lipase_At4g01130_OS=Arabidopsis_thaliana_OX=3702_GN=At4g01130_PE=2_SV=1
Car_21195	Q9M153	GDL61_ARATH_GDSL_esterase/lipase_At4g01130_OS=Arabidopsis_thaliana_OX=3702_GN=At4g01130_PE=2_SV=1
Cpa_7659	Q9M153	GDL61_ARATH_GDSL_esterase/lipase_At4g01130_OS=Arabidopsis_thaliana_OX=3702_GN=At4g01130_PE=2_SV=1
Csi_24246	Q9M153	GDL61_ARATH_GDSL_esterase/lipase_At4g01130_OS=Arabidopsis_thaliana_OX=3702_GN=At4g01130_PE=2_SV=1
Mol_20473	Q9M153	GDL61_ARATH_GDSL_esterase/lipase_At4g01130_OS=Arabidopsis_thaliana_OX=3702_GN=At4g01130_PE=2_SV=1
Mtr_19138	Q9M153	GDL61_ARATH_GDSL_esterase/lipase_At4g01130_OS=Arabidopsis_thaliana_OX=3702_GN=At4g01130_PE=2_SV=1
Osa_27876	Q9M153	GDL61_ARATH_GDSL_esterase/lipase_At4g01130_OS=Arabidopsis_thaliana_OX=3702_GN=At4g01130_PE=2_SV=1
Ptr_1298	Q9M153	GDL61_ARATH_GDSL_esterase/lipase_At4g01130_OS=Arabidopsis_thaliana_OX=3702_GN=At4g01130_PE=2_SV=1
Rco_24179	Q9M153	GDL61_ARATH_GDSL_esterase/lipase_At4g01130_OS=Arabidopsis_thaliana_OX=3702_GN=At4g01130_PE=2_SV=1
Tca_13581	Q9M153	GDL61_ARATH_GDSL_esterase/lipase_At4g01130_OS=Arabidopsis_thaliana_OX=3702_GN=At4g01130_PE=2_SV=1
Vvi_11764	Q9M153	GDL61_ARATH_GDSL_esterase/lipase_At4g01130_OS=Arabidopsis_thaliana_OX=3702_GN=At4g01130_PE=2_SV=1
At_19229	Q9LZZ7	SKA1_ARATH_Spindle_and_kinetochore-associated_protein_1_homolog_OS=Arabidopsis_thaliana_OX=3702_GN=At3g60660_PE=2_SV=1
Bol_33651	Q9LZZ7	SKA1_ARATH_Spindle_and_kinetochore-associated_protein_1_homolog_OS=Arabidopsis_thaliana_OX=3702_GN=At3g60660_PE=2_SV=1
Car_14014	Q9LZZ7	SKA1_ARATH_Spindle_and_kinetochore-associated_protein_1_homolog_OS=Arabidopsis_thaliana_OX=3702_GN=At3g60660_PE=2_SV=1
Cpa_16845	Q9LZZ7	SKA1_ARATH_Spindle_and_kinetochore-associated_protein_1_homolog_OS=Arabidopsis_thaliana_OX=3702_GN=At3g60660_PE=2_SV=1
Csi_23535	Q9LZZ7	SKA1_ARATH_Spindle_and_kinetochore-associated_protein_1_homolog_OS=Arabidopsis_thaliana_OX=3702_GN=At3g60660_PE=2_SV=1
Mol_5540	Q9LZZ7	SKA1_ARATH_Spindle_and_kinetochore-associated_protein_1_homolog_OS=Arabidopsis_thaliana_OX=3702_GN=At3g60660_PE=2_SV=1
Mtr_50184	Q9LZZ7	SKA1_ARATH_Spindle_and_kinetochore-associated_protein_1_homolog_OS=Arabidopsis_thaliana_OX=3702_GN=At3g60660_PE=2_SV=1
Osa_11299	Q9LZZ7	SKA1_ARATH_Spindle_and_kinetochore-associated_protein_1_homolog_OS=Arabidopsis_thaliana_OX=3702_GN=At3g60660_PE=2_SV=1
Ptr_360	Q9LZZ7	SKA1_ARATH_Spindle_and_kinetochore-associated_protein_1_homolog_OS=Arabidopsis_thaliana_OX=3702_GN=At3g60660_PE=2_SV=1
Rco_24312	Q9LZZ7	SKA1_ARATH_Spindle_and_kinetochore-associated_protein_1_homolog_OS=Arabidopsis_thaliana_OX=3702_GN=At3g60660_PE=2_SV=1
Tca_12537	Q9LZZ7	SKA1_ARATH_Spindle_and_kinetochore-associated_protein_1_homolog_OS=Arabidopsis_thaliana_OX=3702_GN=At3g60660_PE=2_SV=1
Vvi_12052	Q9LZZ7	SKA1_ARATH_Spindle_and_kinetochore-associated_protein_1_homolog_OS=Arabidopsis_thaliana_OX=3702_GN=At3g60660_PE=2_SV=1
At_6751	O65155	KELP_ARATH_RNA_polymerase_II_transcriptional_coactivator_KELP_OS=Arabidopsis_thaliana_OX=3702_GN=KELP_PE=1_SV=1
Bol_6662	O65155	KELP_ARATH_RNA_polymerase_II_transcriptional_coactivator_KELP_OS=Arabidopsis_thaliana_OX=3702_GN=KELP_PE=1_SV=1
Car_1803	O65155	KELP_ARATH_RNA_polymerase_II_transcriptional_coactivator_KELP_OS=Arabidopsis_thaliana_OX=3702_GN=KELP_PE=1_SV=1
Cpa_19874	O65155	KELP_ARATH_RNA_polymerase_II_transcriptional_coactivator_KELP_OS=Arabidopsis_thaliana_OX=3702_GN=KELP_PE=1_SV=1
Csi_14223	O65155	KELP_ARATH_RNA_polymerase_II_transcriptional_coactivator_KELP_OS=Arabidopsis_thaliana_OX=3702_GN=KELP_PE=1_SV=1
Mol_5941	O65155	KELP_ARATH_RNA_polymerase_II_transcriptional_coactivator_KELP_OS=Arabidopsis_thaliana_OX=3702_GN=KELP_PE=1_SV=1
Mtr_18612	O65155	KELP_ARATH_RNA_polymerase_II_transcriptional_coactivator_KELP_OS=Arabidopsis_thaliana_OX=3702_GN=KELP_PE=1_SV=1
Osa_14293	O65155	KELP_ARATH_RNA_polymerase_II_transcriptional_coactivator_KELP_OS=Arabidopsis_thaliana_OX=3702_GN=KELP_PE=1_SV=1
Ptr_18865	O65155	KELP_ARATH_RNA_polymerase_II_transcriptional_coactivator_KELP_OS=Arabidopsis_thaliana_OX=3702_GN=KELP_PE=1_SV=1
Rco_25068	O65155	KELP_ARATH_RNA_polymerase_II_transcriptional_coactivator_KELP_OS=Arabidopsis_thaliana_OX=3702_GN=KELP_PE=1_SV=1
Tca_3182	O65155	KELP_ARATH_RNA_polymerase_II_transcriptional_coactivator_KELP_OS=Arabidopsis_thaliana_OX=3702_GN=KELP_PE=1_SV=1
Vvi_14935	O65155	KELP_ARATH_RNA_polymerase_II_transcriptional_coactivator_KELP_OS=Arabidopsis_thaliana_OX=3702_GN=KELP_PE=1_SV=1
At_1189	Q8GXP4	Y2991_ARATH_Uncharacterized_protein_At2g39910_OS=Arabidopsis_thaliana_OX=3702_GN=At2g39910_PE=2_SV=2
Bol_5314	Q8GXP4	Y2991_ARATH_Uncharacterized_protein_At2g39910_OS=Arabidopsis_thaliana_OX=3702_GN=At2g39910_PE=2_SV=2
Car_3604	Q8GXP4	Y2991_ARATH_Uncharacterized_protein_At2g39910_OS=Arabidopsis_thaliana_OX=3702_GN=At2g39910_PE=2_SV=2
Cpa_7986	Q8GXP4	Y2991_ARATH_Uncharacterized_protein_At2g39910_OS=Arabidopsis_thaliana_OX=3702_GN=At2g39910_PE=2_SV=2
Cpa_7986	Q8GXP4	Y2991_ARATH_Uncharacterized_protein_At2g39910_OS=Arabidopsis_thaliana_OX=3702_GN=At2g39910_PE=2_SV=2
Csi_24513	Q8GXP4	Y2991_ARATH_Uncharacterized_protein_At2g39910_OS=Arabidopsis_thaliana_OX=3702_GN=At2g39910_PE=2_SV=2
Mol_19431	Q8GXP4	Y2991_ARATH_Uncharacterized_protein_At2g39910_OS=Arabidopsis_thaliana_OX=3702_GN=At2g39910_PE=2_SV=2
Mtr_2103	Q8GXP4	Y2991_ARATH_Uncharacterized_protein_At2g39910_OS=Arabidopsis_thaliana_OX=3702_GN=At2g39910_PE=2_SV=2
Osa_27945	Q8GXP4	Y2991_ARATH_Uncharacterized_protein_At2g39910_OS=Arabidopsis_thaliana_OX=3702_GN=At2g39910_PE=2_SV=2
Ptr_28992	Q8GXP4	Y2991_ARATH_Uncharacterized_protein_At2g39910_OS=Arabidopsis_thaliana_OX=3702_GN=At2g39910_PE=2_SV=2
Rco_5491	Q8GXP4	Y2991_ARATH_Uncharacterized_protein_At2g39910_OS=Arabidopsis_thaliana_OX=3702_GN=At2g39910_PE=2_SV=2
Tca_20054	Q8GXP4	Y2991_ARATH_Uncharacterized_protein_At2g39910_OS=Arabidopsis_thaliana_OX=3702_GN=At2g39910_PE=2_SV=2
Vvi_18853	Q8GXP4	Y2991_ARATH_Uncharacterized_protein_At2g39910_OS=Arabidopsis_thaliana_OX=3702_GN=At2g39910_PE=2_SV=2
At_23753	Q9FNP1	PEX1_ARATH_Peroxisome_biogenesis_protein_1_OS=Arabidopsis_thaliana_OX=3702_GN=PEX1_PE=1_SV=2
Bol_9655	Q9FNP1	PEX1_ARATH_Peroxisome_biogenesis_protein_1_OS=Arabidopsis_thaliana_OX=3702_GN=PEX1_PE=1_SV=2
Car_665	Q9FNP1	PEX1_ARATH_Peroxisome_biogenesis_protein_1_OS=Arabidopsis_thaliana_OX=3702_GN=PEX1_PE=1_SV=2
Cpa_4574	Q9FNP1	PEX1_ARATH_Peroxisome_biogenesis_protein_1_OS=Arabidopsis_thaliana_OX=3702_GN=PEX1_PE=1_SV=2
Csi_24925	Q9FNP1	PEX1_ARATH_Peroxisome_biogenesis_protein_1_OS=Arabidopsis_thaliana_OX=3702_GN=PEX1_PE=1_SV=2
Mol_8910	Q9FNP1	PEX1_ARATH_Peroxisome_biogenesis_protein_1_OS=Arabidopsis_thaliana_OX=3702_GN=PEX1_PE=1_SV=2
Mol_8910	Q9FNP1	PEX1_ARATH_Peroxisome_biogenesis_protein_1_OS=Arabidopsis_thaliana_OX=3702_GN=PEX1_PE=1_SV=2
Mol_8910	Q9FNP1	PEX1_ARATH_Peroxisome_biogenesis_protein_1_OS=Arabidopsis_thaliana_OX=3702_GN=PEX1_PE=1_SV=2
Mol_8910	Q9FNP1	PEX1_ARATH_Peroxisome_biogenesis_protein_1_OS=Arabidopsis_thaliana_OX=3702_GN=PEX1_PE=1_SV=2
Mtr_47612	Q9FNP1	PEX1_ARATH_Peroxisome_biogenesis_protein_1_OS=Arabidopsis_thaliana_OX=3702_GN=PEX1_PE=1_SV=2
Osa_3866	Q9FNP1	PEX1_ARATH_Peroxisome_biogenesis_protein_1_OS=Arabidopsis_thaliana_OX=3702_GN=PEX1_PE=1_SV=2
Ptr_18243	Q9FNP1	PEX1_ARATH_Peroxisome_biogenesis_protein_1_OS=Arabidopsis_thaliana_OX=3702_GN=PEX1_PE=1_SV=2
Rco_12341	Q9FNP1	PEX1_ARATH_Peroxisome_biogenesis_protein_1_OS=Arabidopsis_thaliana_OX=3702_GN=PEX1_PE=1_SV=2
Tca_7338	Q9FNP1	PEX1_ARATH_Peroxisome_biogenesis_protein_1_OS=Arabidopsis_thaliana_OX=3702_GN=PEX1_PE=1_SV=2
Vvi_15948	Q9FNP1	PEX1_ARATH_Peroxisome_biogenesis_protein_1_OS=Arabidopsis_thaliana_OX=3702_GN=PEX1_PE=1_SV=2
At_16986	Q94K71	CBBY_ARATH_CBBY-like_protein_OS=Arabidopsis_thaliana_OX=3702_GN=CBBY_PE=1_SV=1
Bol_32770	Q94K71	CBBY_ARATH_CBBY-like_protein_OS=Arabidopsis_thaliana_OX=3702_GN=CBBY_PE=1_SV=1
Car_27710	Q94K71	CBBY_ARATH_CBBY-like_protein_OS=Arabidopsis_thaliana_OX=3702_GN=CBBY_PE=1_SV=1
Cpa_15145	Q94K71	CBBY_ARATH_CBBY-like_protein_OS=Arabidopsis_thaliana_OX=3702_GN=CBBY_PE=1_SV=1
Csi_21661	Q94K71	CBBY_ARATH_CBBY-like_protein_OS=Arabidopsis_thaliana_OX=3702_GN=CBBY_PE=1_SV=1
Mol_14038	Q94K71	CBBY_ARATH_CBBY-like_protein_OS=Arabidopsis_thaliana_OX=3702_GN=CBBY_PE=1_SV=1
Mtr_30	Q94K71	CBBY_ARATH_CBBY-like_protein_OS=Arabidopsis_thaliana_OX=3702_GN=CBBY_PE=1_SV=1
Osa_18360	Q94K71	CBBY_ARATH_CBBY-like_protein_OS=Arabidopsis_thaliana_OX=3702_GN=CBBY_PE=1_SV=1
Ptr_8762	Q94K71	CBBY_ARATH_CBBY-like_protein_OS=Arabidopsis_thaliana_OX=3702_GN=CBBY_PE=1_SV=1
Rco_21669	Q94K71	CBBY_ARATH_CBBY-like_protein_OS=Arabidopsis_thaliana_OX=3702_GN=CBBY_PE=1_SV=1
Tca_2002	Q94K71	CBBY_ARATH_CBBY-like_protein_OS=Arabidopsis_thaliana_OX=3702_GN=CBBY_PE=1_SV=1
Vvi_6422	Q94K71	CBBY_ARATH_CBBY-like_protein_OS=Arabidopsis_thaliana_OX=3702_GN=CBBY_PE=1_SV=1
At_21130	Q9FK93	PP406_ARATH_Pentatricopeptide_repeat-containing_protein_At5g39680_OS=Arabidopsis_thaliana_OX=3702_GN=EMB2744_PE=1_SV=1
Bol_1503	Q9FK93	PP406_ARATH_Pentatricopeptide_repeat-containing_protein_At5g39680_OS=Arabidopsis_thaliana_OX=3702_GN=EMB2744_PE=1_SV=1
Bol_1503	Q9FK93	PP406_ARATH_Pentatricopeptide_repeat-containing_protein_At5g39680_OS=Arabidopsis_thaliana_OX=3702_GN=EMB2744_PE=1_SV=1
Car_21718	Q9FK93	PP406_ARATH_Pentatricopeptide_repeat-containing_protein_At5g39680_OS=Arabidopsis_thaliana_OX=3702_GN=EMB2744_PE=1_SV=1
Cpa_10569	Q9FK93	PP406_ARATH_Pentatricopeptide_repeat-containing_protein_At5g39680_OS=Arabidopsis_thaliana_OX=3702_GN=EMB2744_PE=1_SV=1
Csi_23223	Q9FK93	PP406_ARATH_Pentatricopeptide_repeat-containing_protein_At5g39680_OS=Arabidopsis_thaliana_OX=3702_GN=EMB2744_PE=1_SV=1
Mol_586	Q9FK93	PP406_ARATH_Pentatricopeptide_repeat-containing_protein_At5g39680_OS=Arabidopsis_thaliana_OX=3702_GN=EMB2744_PE=1_SV=1
Mtr_21359	Q9FK93	PP406_ARATH_Pentatricopeptide_repeat-containing_protein_At5g39680_OS=Arabidopsis_thaliana_OX=3702_GN=EMB2744_PE=1_SV=1
Osa_34404	Q9FK93	PP406_ARATH_Pentatricopeptide_repeat-containing_protein_At5g39680_OS=Arabidopsis_thaliana_OX=3702_GN=EMB2744_PE=1_SV=1
Ptr_34604	Q9FK93	PP406_ARATH_Pentatricopeptide_repeat-containing_protein_At5g39680_OS=Arabidopsis_thaliana_OX=3702_GN=EMB2744_PE=1_SV=1
Rco_7733	Q9FK93	PP406_ARATH_Pentatricopeptide_repeat-containing_protein_At5g39680_OS=Arabidopsis_thaliana_OX=3702_GN=EMB2744_PE=1_SV=1
Rco_7733	Q9FK93	PP406_ARATH_Pentatricopeptide_repeat-containing_protein_At5g39680_OS=Arabidopsis_thaliana_OX=3702_GN=EMB2744_PE=1_SV=1
Rco_7733	Q9FK93	PP406_ARATH_Pentatricopeptide_repeat-containing_protein_At5g39680_OS=Arabidopsis_thaliana_OX=3702_GN=EMB2744_PE=1_SV=1
Rco_7733	Q9FK93	PP406_ARATH_Pentatricopeptide_repeat-containing_protein_At5g39680_OS=Arabidopsis_thaliana_OX=3702_GN=EMB2744_PE=1_SV=1
Tca_16993	Q9FK93	PP406_ARATH_Pentatricopeptide_repeat-containing_protein_At5g39680_OS=Arabidopsis_thaliana_OX=3702_GN=EMB2744_PE=1_SV=1
Vvi_29318	Q9FK93	PP406_ARATH_Pentatricopeptide_repeat-containing_protein_At5g39680_OS=Arabidopsis_thaliana_OX=3702_GN=EMB2744_PE=1_SV=1
Vvi_29318	Q9FK93	PP406_ARATH_Pentatricopeptide_repeat-containing_protein_At5g39680_OS=Arabidopsis_thaliana_OX=3702_GN=EMB2744_PE=1_SV=1
Vvi_29318	Q9FK93	PP406_ARATH_Pentatricopeptide_repeat-containing_protein_At5g39680_OS=Arabidopsis_thaliana_OX=3702_GN=EMB2744_PE=1_SV=1
At_13336	Q9XIR4	APO1_ARATH_APO_protein_1,_chloroplastic_OS=Arabidopsis_thaliana_OX=3702_GN=APO1_PE=2_SV=1
Bol_34217	Q9XIR4	APO1_ARATH_APO_protein_1,_chloroplastic_OS=Arabidopsis_thaliana_OX=3702_GN=APO1_PE=2_SV=1
Car_18080	Q9XIR4	APO1_ARATH_APO_protein_1,_chloroplastic_OS=Arabidopsis_thaliana_OX=3702_GN=APO1_PE=2_SV=1
Cpa_11488	Q9XIR4	APO1_ARATH_APO_protein_1,_chloroplastic_OS=Arabidopsis_thaliana_OX=3702_GN=APO1_PE=2_SV=1
Csi_10839	Q9XIR4	APO1_ARATH_APO_protein_1,_chloroplastic_OS=Arabidopsis_thaliana_OX=3702_GN=APO1_PE=2_SV=1
Mol_21168	Q9XIR4	APO1_ARATH_APO_protein_1,_chloroplastic_OS=Arabidopsis_thaliana_OX=3702_GN=APO1_PE=2_SV=1
Mtr_41095	Q9XIR4	APO1_ARATH_APO_protein_1,_chloroplastic_OS=Arabidopsis_thaliana_OX=3702_GN=APO1_PE=2_SV=1
Osa_7356	Q9XIR4	APO1_ARATH_APO_protein_1,_chloroplastic_OS=Arabidopsis_thaliana_OX=3702_GN=APO1_PE=2_SV=1
Ptr_31312	Q9XIR4	APO1_ARATH_APO_protein_1,_chloroplastic_OS=Arabidopsis_thaliana_OX=3702_GN=APO1_PE=2_SV=1
Rco_8810	Q9XIR4	APO1_ARATH_APO_protein_1,_chloroplastic_OS=Arabidopsis_thaliana_OX=3702_GN=APO1_PE=2_SV=1
Tca_459	Q9XIR4	APO1_ARATH_APO_protein_1,_chloroplastic_OS=Arabidopsis_thaliana_OX=3702_GN=APO1_PE=2_SV=1
Vvi_11746	Q9XIR4	APO1_ARATH_APO_protein_1,_chloroplastic_OS=Arabidopsis_thaliana_OX=3702_GN=APO1_PE=2_SV=1
At_11428	O23038	PME8_ARATH_Probable_pectinesterase_8_OS=Arabidopsis_thaliana_OX=3702_GN=PME8_PE=2_SV=2
Bol_34789	O23038	PME8_ARATH_Probable_pectinesterase_8_OS=Arabidopsis_thaliana_OX=3702_GN=PME8_PE=2_SV=2
Car_21553	O23038	PME8_ARATH_Probable_pectinesterase_8_OS=Arabidopsis_thaliana_OX=3702_GN=PME8_PE=2_SV=2
Cpa_22242	O23038	PME8_ARATH_Probable_pectinesterase_8_OS=Arabidopsis_thaliana_OX=3702_GN=PME8_PE=2_SV=2
Csi_8147	O23038	PME8_ARATH_Probable_pectinesterase_8_OS=Arabidopsis_thaliana_OX=3702_GN=PME8_PE=2_SV=2
Mol_1390	O23038	PME8_ARATH_Probable_pectinesterase_8_OS=Arabidopsis_thaliana_OX=3702_GN=PME8_PE=2_SV=2
Mtr_21549	O23038	PME8_ARATH_Probable_pectinesterase_8_OS=Arabidopsis_thaliana_OX=3702_GN=PME8_PE=2_SV=2
Osa_4529	O23038	PME8_ARATH_Probable_pectinesterase_8_OS=Arabidopsis_thaliana_OX=3702_GN=PME8_PE=2_SV=2
Ptr_31017	O23038	PME8_ARATH_Probable_pectinesterase_8_OS=Arabidopsis_thaliana_OX=3702_GN=PME8_PE=2_SV=2
Rco_19657	O23038	PME8_ARATH_Probable_pectinesterase_8_OS=Arabidopsis_thaliana_OX=3702_GN=PME8_PE=2_SV=2
Tca_15626	O23038	PME8_ARATH_Probable_pectinesterase_8_OS=Arabidopsis_thaliana_OX=3702_GN=PME8_PE=2_SV=2
Vvi_9170	O23038	PME8_ARATH_Probable_pectinesterase_8_OS=Arabidopsis_thaliana_OX=3702_GN=PME8_PE=2_SV=2
At_16783	Q9SWG0	IVD_ARATH_Isovaleryl-CoA_dehydrogenase,_mitochondrial_OS=Arabidopsis_thaliana_OX=3702_GN=IVD_PE=1_SV=2
Bol_8389	Q9SWG0	IVD_ARATH_Isovaleryl-CoA_dehydrogenase,_mitochondrial_OS=Arabidopsis_thaliana_OX=3702_GN=IVD_PE=1_SV=2
Car_1319	Q9SWG0	IVD_ARATH_Isovaleryl-CoA_dehydrogenase,_mitochondrial_OS=Arabidopsis_thaliana_OX=3702_GN=IVD_PE=1_SV=2
Cpa_4689	Q9SWG0	IVD_ARATH_Isovaleryl-CoA_dehydrogenase,_mitochondrial_OS=Arabidopsis_thaliana_OX=3702_GN=IVD_PE=1_SV=2
Csi_3187	Q9SWG0	IVD_ARATH_Isovaleryl-CoA_dehydrogenase,_mitochondrial_OS=Arabidopsis_thaliana_OX=3702_GN=IVD_PE=1_SV=2
Mol_15146	Q9SWG0	IVD_ARATH_Isovaleryl-CoA_dehydrogenase,_mitochondrial_OS=Arabidopsis_thaliana_OX=3702_GN=IVD_PE=1_SV=2
Mtr_49638	Q9SWG0	IVD_ARATH_Isovaleryl-CoA_dehydrogenase,_mitochondrial_OS=Arabidopsis_thaliana_OX=3702_GN=IVD_PE=1_SV=2
Osa_34745	Q9SWG0	IVD_ARATH_Isovaleryl-CoA_dehydrogenase,_mitochondrial_OS=Arabidopsis_thaliana_OX=3702_GN=IVD_PE=1_SV=2
Ptr_5763	Q9SWG0	IVD_ARATH_Isovaleryl-CoA_dehydrogenase,_mitochondrial_OS=Arabidopsis_thaliana_OX=3702_GN=IVD_PE=1_SV=2
Rco_19726	Q9SWG0	IVD_ARATH_Isovaleryl-CoA_dehydrogenase,_mitochondrial_OS=Arabidopsis_thaliana_OX=3702_GN=IVD_PE=1_SV=2
Tca_11918	Q9SWG0	IVD_ARATH_Isovaleryl-CoA_dehydrogenase,_mitochondrial_OS=Arabidopsis_thaliana_OX=3702_GN=IVD_PE=1_SV=2
Vvi_25272	Q9SWG0	IVD_ARATH_Isovaleryl-CoA_dehydrogenase,_mitochondrial_OS=Arabidopsis_thaliana_OX=3702_GN=IVD_PE=1_SV=2
At_1391	O82279	CG160_ARATH_Protein_CONSERVED_ONLY_IN_THE_GREEN_LINEAGE_160,_chloroplastic_OS=Arabidopsis_thaliana_OX=3702_GN=CGL160_PE=1_SV=1
Bol_101	O82279	CG160_ARATH_Protein_CONSERVED_ONLY_IN_THE_GREEN_LINEAGE_160,_chloroplastic_OS=Arabidopsis_thaliana_OX=3702_GN=CGL160_PE=1_SV=1
Car_728	O82279	CG160_ARATH_Protein_CONSERVED_ONLY_IN_THE_GREEN_LINEAGE_160,_chloroplastic_OS=Arabidopsis_thaliana_OX=3702_GN=CGL160_PE=1_SV=1
Cpa_17788	O82279	CG160_ARATH_Protein_CONSERVED_ONLY_IN_THE_GREEN_LINEAGE_160,_chloroplastic_OS=Arabidopsis_thaliana_OX=3702_GN=CGL160_PE=1_SV=1
Csi_18911	O82279	CG160_ARATH_Protein_CONSERVED_ONLY_IN_THE_GREEN_LINEAGE_160,_chloroplastic_OS=Arabidopsis_thaliana_OX=3702_GN=CGL160_PE=1_SV=1
Mol_21084	O82279	CG160_ARATH_Protein_CONSERVED_ONLY_IN_THE_GREEN_LINEAGE_160,_chloroplastic_OS=Arabidopsis_thaliana_OX=3702_GN=CGL160_PE=1_SV=1
Mtr_49370	O82279	CG160_ARATH_Protein_CONSERVED_ONLY_IN_THE_GREEN_LINEAGE_160,_chloroplastic_OS=Arabidopsis_thaliana_OX=3702_GN=CGL160_PE=1_SV=1
Osa_15322	O82279	CG160_ARATH_Protein_CONSERVED_ONLY_IN_THE_GREEN_LINEAGE_160,_chloroplastic_OS=Arabidopsis_thaliana_OX=3702_GN=CGL160_PE=1_SV=1
Ptr_1109	O82279	CG160_ARATH_Protein_CONSERVED_ONLY_IN_THE_GREEN_LINEAGE_160,_chloroplastic_OS=Arabidopsis_thaliana_OX=3702_GN=CGL160_PE=1_SV=1
Rco_7519	O82279	CG160_ARATH_Protein_CONSERVED_ONLY_IN_THE_GREEN_LINEAGE_160,_chloroplastic_OS=Arabidopsis_thaliana_OX=3702_GN=CGL160_PE=1_SV=1
Tca_14492	O82279	CG160_ARATH_Protein_CONSERVED_ONLY_IN_THE_GREEN_LINEAGE_160,_chloroplastic_OS=Arabidopsis_thaliana_OX=3702_GN=CGL160_PE=1_SV=1
Vvi_13535	O82279	CG160_ARATH_Protein_CONSERVED_ONLY_IN_THE_GREEN_LINEAGE_160,_chloroplastic_OS=Arabidopsis_thaliana_OX=3702_GN=CGL160_PE=1_SV=1
At_17699	Q9CAY1	PP223_ARATH_Putative_pentatricopeptide_repeat-containing_protein_At3g11460,_mitochondrial_OS=Arabidopsis_thaliana_OX=3702_GN=PCMP-H52_PE=1_SV=1
Bol_15051	Q9CAY1	PP223_ARATH_Putative_pentatricopeptide_repeat-containing_protein_At3g11460,_mitochondrial_OS=Arabidopsis_thaliana_OX=3702_GN=PCMP-H52_PE=1_SV=1
Car_21752	Q9CAY1	PP223_ARATH_Putative_pentatricopeptide_repeat-containing_protein_At3g11460,_mitochondrial_OS=Arabidopsis_thaliana_OX=3702_GN=PCMP-H52_PE=1_SV=1
Cpa_17252	Q9CAY1	PP223_ARATH_Putative_pentatricopeptide_repeat-containing_protein_At3g11460,_mitochondrial_OS=Arabidopsis_thaliana_OX=3702_GN=PCMP-H52_PE=1_SV=1
Cpa_17252	Q9CAY1	PP223_ARATH_Putative_pentatricopeptide_repeat-containing_protein_At3g11460,_mitochondrial_OS=Arabidopsis_thaliana_OX=3702_GN=PCMP-H52_PE=1_SV=1
Csi_13986	Q9CAY1	PP223_ARATH_Putative_pentatricopeptide_repeat-containing_protein_At3g11460,_mitochondrial_OS=Arabidopsis_thaliana_OX=3702_GN=PCMP-H52_PE=1_SV=1
Csi_13986	Q9CAY1	PP223_ARATH_Putative_pentatricopeptide_repeat-containing_protein_At3g11460,_mitochondrial_OS=Arabidopsis_thaliana_OX=3702_GN=PCMP-H52_PE=1_SV=1
Mol_4099	Q9CAY1	PP223_ARATH_Putative_pentatricopeptide_repeat-containing_protein_At3g11460,_mitochondrial_OS=Arabidopsis_thaliana_OX=3702_GN=PCMP-H52_PE=1_SV=1
Mtr_33128	Q9CAY1	PP223_ARATH_Putative_pentatricopeptide_repeat-containing_protein_At3g11460,_mitochondrial_OS=Arabidopsis_thaliana_OX=3702_GN=PCMP-H52_PE=1_SV=1
Osa_14951	Q9CAY1	PP223_ARATH_Putative_pentatricopeptide_repeat-containing_protein_At3g11460,_mitochondrial_OS=Arabidopsis_thaliana_OX=3702_GN=PCMP-H52_PE=1_SV=1
Ptr_5145	Q9CAY1	PP223_ARATH_Putative_pentatricopeptide_repeat-containing_protein_At3g11460,_mitochondrial_OS=Arabidopsis_thaliana_OX=3702_GN=PCMP-H52_PE=1_SV=1
Rco_3147	Q9CAY1	PP223_ARATH_Putative_pentatricopeptide_repeat-containing_protein_At3g11460,_mitochondrial_OS=Arabidopsis_thaliana_OX=3702_GN=PCMP-H52_PE=1_SV=1
Rco_3147	Q9CAY1	PP223_ARATH_Putative_pentatricopeptide_repeat-containing_protein_At3g11460,_mitochondrial_OS=Arabidopsis_thaliana_OX=3702_GN=PCMP-H52_PE=1_SV=1
Tca_22184	Q9CAY1	PP223_ARATH_Putative_pentatricopeptide_repeat-containing_protein_At3g11460,_mitochondrial_OS=Arabidopsis_thaliana_OX=3702_GN=PCMP-H52_PE=1_SV=1
Vvi_3878	Q9CAY1	PP223_ARATH_Putative_pentatricopeptide_repeat-containing_protein_At3g11460,_mitochondrial_OS=Arabidopsis_thaliana_OX=3702_GN=PCMP-H52_PE=1_SV=1
At_7795	Q9LU21	PNSB3_ARATH_Photosynthetic_NDH_subunit_of_subcomplex_B_3,_chloroplastic_OS=Arabidopsis_thaliana_OX=3702_GN=PNSB3_PE=2_SV=1
Bol_28167	Q9LU21	PNSB3_ARATH_Photosynthetic_NDH_subunit_of_subcomplex_B_3,_chloroplastic_OS=Arabidopsis_thaliana_OX=3702_GN=PNSB3_PE=2_SV=1
Car_12613	Q9LU21	PNSB3_ARATH_Photosynthetic_NDH_subunit_of_subcomplex_B_3,_chloroplastic_OS=Arabidopsis_thaliana_OX=3702_GN=PNSB3_PE=2_SV=1
Cpa_24104	Q9LU21	PNSB3_ARATH_Photosynthetic_NDH_subunit_of_subcomplex_B_3,_chloroplastic_OS=Arabidopsis_thaliana_OX=3702_GN=PNSB3_PE=2_SV=1
Csi_2788	Q9LU21	PNSB3_ARATH_Photosynthetic_NDH_subunit_of_subcomplex_B_3,_chloroplastic_OS=Arabidopsis_thaliana_OX=3702_GN=PNSB3_PE=2_SV=1
Mol_19055	Q9LU21	PNSB3_ARATH_Photosynthetic_NDH_subunit_of_subcomplex_B_3,_chloroplastic_OS=Arabidopsis_thaliana_OX=3702_GN=PNSB3_PE=2_SV=1
Mtr_35485	Q9LU21	PNSB3_ARATH_Photosynthetic_NDH_subunit_of_subcomplex_B_3,_chloroplastic_OS=Arabidopsis_thaliana_OX=3702_GN=PNSB3_PE=2_SV=1
Osa_34725	Q9LU21	PNSB3_ARATH_Photosynthetic_NDH_subunit_of_subcomplex_B_3,_chloroplastic_OS=Arabidopsis_thaliana_OX=3702_GN=PNSB3_PE=2_SV=1
Ptr_3860	Q9LU21	PNSB3_ARATH_Photosynthetic_NDH_subunit_of_subcomplex_B_3,_chloroplastic_OS=Arabidopsis_thaliana_OX=3702_GN=PNSB3_PE=2_SV=1
Rco_10692	Q9LU21	PNSB3_ARATH_Photosynthetic_NDH_subunit_of_subcomplex_B_3,_chloroplastic_OS=Arabidopsis_thaliana_OX=3702_GN=PNSB3_PE=2_SV=1
Tca_10658	Q9LU21	PNSB3_ARATH_Photosynthetic_NDH_subunit_of_subcomplex_B_3,_chloroplastic_OS=Arabidopsis_thaliana_OX=3702_GN=PNSB3_PE=2_SV=1
Vvi_27432	Q9LU21	PNSB3_ARATH_Photosynthetic_NDH_subunit_of_subcomplex_B_3,_chloroplastic_OS=Arabidopsis_thaliana_OX=3702_GN=PNSB3_PE=2_SV=1
At_20678	Q1ACB3	HSTC_ARATH_Homogentisate_solanesyltransferase,_chloroplastic_OS=Arabidopsis_thaliana_OX=3702_GN=HST_PE=1_SV=1
Bol_15915	Q1ACB3	HSTC_ARATH_Homogentisate_solanesyltransferase,_chloroplastic_OS=Arabidopsis_thaliana_OX=3702_GN=HST_PE=1_SV=1
Car_6214	Q1ACB3	HSTC_ARATH_Homogentisate_solanesyltransferase,_chloroplastic_OS=Arabidopsis_thaliana_OX=3702_GN=HST_PE=1_SV=1
Cpa_23073	Q1ACB3	HSTC_ARATH_Homogentisate_solanesyltransferase,_chloroplastic_OS=Arabidopsis_thaliana_OX=3702_GN=HST_PE=1_SV=1
Csi_14000	Q1ACB3	HSTC_ARATH_Homogentisate_solanesyltransferase,_chloroplastic_OS=Arabidopsis_thaliana_OX=3702_GN=HST_PE=1_SV=1
Mol_23616	Q1ACB3	HSTC_ARATH_Homogentisate_solanesyltransferase,_chloroplastic_OS=Arabidopsis_thaliana_OX=3702_GN=HST_PE=1_SV=1
Mtr_34632	Q1ACB3	HSTC_ARATH_Homogentisate_solanesyltransferase,_chloroplastic_OS=Arabidopsis_thaliana_OX=3702_GN=HST_PE=1_SV=1
Osa_10436	Q1ACB3	HSTC_ARATH_Homogentisate_solanesyltransferase,_chloroplastic_OS=Arabidopsis_thaliana_OX=3702_GN=HST_PE=1_SV=1
Ptr_4854	Q1ACB3	HSTC_ARATH_Homogentisate_solanesyltransferase,_chloroplastic_OS=Arabidopsis_thaliana_OX=3702_GN=HST_PE=1_SV=1
Rco_510	Q1ACB3	HSTC_ARATH_Homogentisate_solanesyltransferase,_chloroplastic_OS=Arabidopsis_thaliana_OX=3702_GN=HST_PE=1_SV=1
Tca_22365	Q1ACB3	HSTC_ARATH_Homogentisate_solanesyltransferase,_chloroplastic_OS=Arabidopsis_thaliana_OX=3702_GN=HST_PE=1_SV=1
Vvi_3028	Q1ACB3	HSTC_ARATH_Homogentisate_solanesyltransferase,_chloroplastic_OS=Arabidopsis_thaliana_OX=3702_GN=HST_PE=1_SV=1
At_22255	F4KHG6	CTPA1_ARATH_Carboxyl-terminal-processing_peptidase_1,_chloroplastic_OS=Arabidopsis_thaliana_OX=3702_GN=CTPA1_PE=1_SV=1
Bol_10661	F4KHG6	CTPA1_ARATH_Carboxyl-terminal-processing_peptidase_1,_chloroplastic_OS=Arabidopsis_thaliana_OX=3702_GN=CTPA1_PE=1_SV=1
Car_2117	F4KHG6	CTPA1_ARATH_Carboxyl-terminal-processing_peptidase_1,_chloroplastic_OS=Arabidopsis_thaliana_OX=3702_GN=CTPA1_PE=1_SV=1
Cpa_6663	F4KHG6	CTPA1_ARATH_Carboxyl-terminal-processing_peptidase_1,_chloroplastic_OS=Arabidopsis_thaliana_OX=3702_GN=CTPA1_PE=1_SV=1
Csi_11108	F4KHG6	CTPA1_ARATH_Carboxyl-terminal-processing_peptidase_1,_chloroplastic_OS=Arabidopsis_thaliana_OX=3702_GN=CTPA1_PE=1_SV=1
Mol_16413	F4KHG6	CTPA1_ARATH_Carboxyl-terminal-processing_peptidase_1,_chloroplastic_OS=Arabidopsis_thaliana_OX=3702_GN=CTPA1_PE=1_SV=1
Mtr_15171	F4KHG6	CTPA1_ARATH_Carboxyl-terminal-processing_peptidase_1,_chloroplastic_OS=Arabidopsis_thaliana_OX=3702_GN=CTPA1_PE=1_SV=1
Osa_14200	F4KHG6	CTPA1_ARATH_Carboxyl-terminal-processing_peptidase_1,_chloroplastic_OS=Arabidopsis_thaliana_OX=3702_GN=CTPA1_PE=1_SV=1
Ptr_12523	F4KHG6	CTPA1_ARATH_Carboxyl-terminal-processing_peptidase_1,_chloroplastic_OS=Arabidopsis_thaliana_OX=3702_GN=CTPA1_PE=1_SV=1
Rco_7876	F4KHG6	CTPA1_ARATH_Carboxyl-terminal-processing_peptidase_1,_chloroplastic_OS=Arabidopsis_thaliana_OX=3702_GN=CTPA1_PE=1_SV=1
Tca_8797	F4KHG6	CTPA1_ARATH_Carboxyl-terminal-processing_peptidase_1,_chloroplastic_OS=Arabidopsis_thaliana_OX=3702_GN=CTPA1_PE=1_SV=1
Vvi_20160	F4KHG6	CTPA1_ARATH_Carboxyl-terminal-processing_peptidase_1,_chloroplastic_OS=Arabidopsis_thaliana_OX=3702_GN=CTPA1_PE=1_SV=1
At_20073	P25864	RK9_ARATH_50S_ribosomal_protein_L9,_chloroplastic_OS=Arabidopsis_thaliana_OX=3702_GN=RPL9_PE=2_SV=1
Bol_30087	P25864	RK9_ARATH_50S_ribosomal_protein_L9,_chloroplastic_OS=Arabidopsis_thaliana_OX=3702_GN=RPL9_PE=2_SV=1
Car_1135	P25864	RK9_ARATH_50S_ribosomal_protein_L9,_chloroplastic_OS=Arabidopsis_thaliana_OX=3702_GN=RPL9_PE=2_SV=1
Cpa_16380	P25864	RK9_ARATH_50S_ribosomal_protein_L9,_chloroplastic_OS=Arabidopsis_thaliana_OX=3702_GN=RPL9_PE=2_SV=1
Csi_6792	P25864	RK9_ARATH_50S_ribosomal_protein_L9,_chloroplastic_OS=Arabidopsis_thaliana_OX=3702_GN=RPL9_PE=2_SV=1
Mol_14556	P25864	RK9_ARATH_50S_ribosomal_protein_L9,_chloroplastic_OS=Arabidopsis_thaliana_OX=3702_GN=RPL9_PE=2_SV=1
Mtr_44315	P25864	RK9_ARATH_50S_ribosomal_protein_L9,_chloroplastic_OS=Arabidopsis_thaliana_OX=3702_GN=RPL9_PE=2_SV=1
Osa_23014	P25864	RK9_ARATH_50S_ribosomal_protein_L9,_chloroplastic_OS=Arabidopsis_thaliana_OX=3702_GN=RPL9_PE=2_SV=1
Ptr_20914	P25864	RK9_ARATH_50S_ribosomal_protein_L9,_chloroplastic_OS=Arabidopsis_thaliana_OX=3702_GN=RPL9_PE=2_SV=1
Rco_5144	P25864	RK9_ARATH_50S_ribosomal_protein_L9,_chloroplastic_OS=Arabidopsis_thaliana_OX=3702_GN=RPL9_PE=2_SV=1
Tca_10732	P25864	RK9_ARATH_50S_ribosomal_protein_L9,_chloroplastic_OS=Arabidopsis_thaliana_OX=3702_GN=RPL9_PE=2_SV=1
Vvi_24187	P25864	RK9_ARATH_50S_ribosomal_protein_L9,_chloroplastic_OS=Arabidopsis_thaliana_OX=3702_GN=RPL9_PE=2_SV=1
At_5863	Q9SMZ4	AASS_ARATH_Alpha-aminoadipic_semialdehyde_synthase_OS=Arabidopsis_thaliana_OX=3702_GN=LKR/SDH_PE=1_SV=1
Bol_28869	Q9SMZ4	AASS_ARATH_Alpha-aminoadipic_semialdehyde_synthase_OS=Arabidopsis_thaliana_OX=3702_GN=LKR/SDH_PE=1_SV=1
Car_5864	Q9SMZ4	AASS_ARATH_Alpha-aminoadipic_semialdehyde_synthase_OS=Arabidopsis_thaliana_OX=3702_GN=LKR/SDH_PE=1_SV=1
Cpa_22740	Q9SMZ4	AASS_ARATH_Alpha-aminoadipic_semialdehyde_synthase_OS=Arabidopsis_thaliana_OX=3702_GN=LKR/SDH_PE=1_SV=1
Csi_18031	Q9SMZ4	AASS_ARATH_Alpha-aminoadipic_semialdehyde_synthase_OS=Arabidopsis_thaliana_OX=3702_GN=LKR/SDH_PE=1_SV=1
Mol_18824	Q9SMZ4	AASS_ARATH_Alpha-aminoadipic_semialdehyde_synthase_OS=Arabidopsis_thaliana_OX=3702_GN=LKR/SDH_PE=1_SV=1
Mtr_47717	Q9SMZ4	AASS_ARATH_Alpha-aminoadipic_semialdehyde_synthase_OS=Arabidopsis_thaliana_OX=3702_GN=LKR/SDH_PE=1_SV=1
Osa_24209	Q9SMZ4	AASS_ARATH_Alpha-aminoadipic_semialdehyde_synthase_OS=Arabidopsis_thaliana_OX=3702_GN=LKR/SDH_PE=1_SV=1
Ptr_4308	Q9SMZ4	AASS_ARATH_Alpha-aminoadipic_semialdehyde_synthase_OS=Arabidopsis_thaliana_OX=3702_GN=LKR/SDH_PE=1_SV=1
Rco_9283	Q9SMZ4	AASS_ARATH_Alpha-aminoadipic_semialdehyde_synthase_OS=Arabidopsis_thaliana_OX=3702_GN=LKR/SDH_PE=1_SV=1
Tca_11551	Q9SMZ4	AASS_ARATH_Alpha-aminoadipic_semialdehyde_synthase_OS=Arabidopsis_thaliana_OX=3702_GN=LKR/SDH_PE=1_SV=1
Vvi_25764	Q9SMZ4	AASS_ARATH_Alpha-aminoadipic_semialdehyde_synthase_OS=Arabidopsis_thaliana_OX=3702_GN=LKR/SDH_PE=1_SV=1
At_15646	Q8L774	SLP1_ARATH_Shewanella-like_protein_phosphatase_1_OS=Arabidopsis_thaliana_OX=3702_GN=SLP1_PE=1_SV=1
Bol_15667	Q8L774	SLP1_ARATH_Shewanella-like_protein_phosphatase_1_OS=Arabidopsis_thaliana_OX=3702_GN=SLP1_PE=1_SV=1
Car_22709	Q8L774	SLP1_ARATH_Shewanella-like_protein_phosphatase_1_OS=Arabidopsis_thaliana_OX=3702_GN=SLP1_PE=1_SV=1
Cpa_8745	Q8L774	SLP1_ARATH_Shewanella-like_protein_phosphatase_1_OS=Arabidopsis_thaliana_OX=3702_GN=SLP1_PE=1_SV=1
Csi_10363	Q8L774	SLP1_ARATH_Shewanella-like_protein_phosphatase_1_OS=Arabidopsis_thaliana_OX=3702_GN=SLP1_PE=1_SV=1
Mol_14862	Q8L774	SLP1_ARATH_Shewanella-like_protein_phosphatase_1_OS=Arabidopsis_thaliana_OX=3702_GN=SLP1_PE=1_SV=1
Mtr_30722	Q8L774	SLP1_ARATH_Shewanella-like_protein_phosphatase_1_OS=Arabidopsis_thaliana_OX=3702_GN=SLP1_PE=1_SV=1
Osa_631	Q8L774	SLP1_ARATH_Shewanella-like_protein_phosphatase_1_OS=Arabidopsis_thaliana_OX=3702_GN=SLP1_PE=1_SV=1
Ptr_5910	Q8L774	SLP1_ARATH_Shewanella-like_protein_phosphatase_1_OS=Arabidopsis_thaliana_OX=3702_GN=SLP1_PE=1_SV=1
Rco_20282	Q8RXK7	PME41_ARATH_Probable_pectinesterase/pectinesterase_inhibitor_41_OS=Arabidopsis_thaliana_OX=3702_GN=PME41_PE=2_SV=2
Tca_9149	Q8L774	SLP1_ARATH_Shewanella-like_protein_phosphatase_1_OS=Arabidopsis_thaliana_OX=3702_GN=SLP1_PE=1_SV=1
Vvi_24469	Q8L774	SLP1_ARATH_Shewanella-like_protein_phosphatase_1_OS=Arabidopsis_thaliana_OX=3702_GN=SLP1_PE=1_SV=1
At_3117	Q0WNN7	PP176_ARATH_Pentatricopeptide_repeat-containing_protein_At2g30100,_chloroplastic_OS=Arabidopsis_thaliana_OX=3702_GN=At2g30100_PE=2_SV=2
Bol_2457	Q0WNN7	PP176_ARATH_Pentatricopeptide_repeat-containing_protein_At2g30100,_chloroplastic_OS=Arabidopsis_thaliana_OX=3702_GN=At2g30100_PE=2_SV=2
Car_25690	Q0WNN7	PP176_ARATH_Pentatricopeptide_repeat-containing_protein_At2g30100,_chloroplastic_OS=Arabidopsis_thaliana_OX=3702_GN=At2g30100_PE=2_SV=2
Cpa_8782	Q0WNN7	PP176_ARATH_Pentatricopeptide_repeat-containing_protein_At2g30100,_chloroplastic_OS=Arabidopsis_thaliana_OX=3702_GN=At2g30100_PE=2_SV=2
Csi_10312	Q0WNN7	PP176_ARATH_Pentatricopeptide_repeat-containing_protein_At2g30100,_chloroplastic_OS=Arabidopsis_thaliana_OX=3702_GN=At2g30100_PE=2_SV=2
Mol_14884	Q0WNN7	PP176_ARATH_Pentatricopeptide_repeat-containing_protein_At2g30100,_chloroplastic_OS=Arabidopsis_thaliana_OX=3702_GN=At2g30100_PE=2_SV=2
Mtr_1577	Q0WNN7	PP176_ARATH_Pentatricopeptide_repeat-containing_protein_At2g30100,_chloroplastic_OS=Arabidopsis_thaliana_OX=3702_GN=At2g30100_PE=2_SV=2
Osa_34916	Q0WNN7	PP176_ARATH_Pentatricopeptide_repeat-containing_protein_At2g30100,_chloroplastic_OS=Arabidopsis_thaliana_OX=3702_GN=At2g30100_PE=2_SV=2
Ptr_6631	Q0WNN7	PP176_ARATH_Pentatricopeptide_repeat-containing_protein_At2g30100,_chloroplastic_OS=Arabidopsis_thaliana_OX=3702_GN=At2g30100_PE=2_SV=2
Rco_19309	Q0WNN7	PP176_ARATH_Pentatricopeptide_repeat-containing_protein_At2g30100,_chloroplastic_OS=Arabidopsis_thaliana_OX=3702_GN=At2g30100_PE=2_SV=2
Tca_11998	Q0WNN7	PP176_ARATH_Pentatricopeptide_repeat-containing_protein_At2g30100,_chloroplastic_OS=Arabidopsis_thaliana_OX=3702_GN=At2g30100_PE=2_SV=2
Vvi_24847	Q0WNN7	PP176_ARATH_Pentatricopeptide_repeat-containing_protein_At2g30100,_chloroplastic_OS=Arabidopsis_thaliana_OX=3702_GN=At2g30100_PE=2_SV=2
At_18945	Q7X6P3	RUS1_ARATH_Protein_root_UVB_sensitive_1,_chloroplastic_OS=Arabidopsis_thaliana_OX=3702_GN=RUS1_PE=1_SV=1
Bol_8337	Q7X6P3	RUS1_ARATH_Protein_root_UVB_sensitive_1,_chloroplastic_OS=Arabidopsis_thaliana_OX=3702_GN=RUS1_PE=1_SV=1
Car_17879	Q7X6P3	RUS1_ARATH_Protein_root_UVB_sensitive_1,_chloroplastic_OS=Arabidopsis_thaliana_OX=3702_GN=RUS1_PE=1_SV=1
Cpa_18170	Q7X6P3	RUS1_ARATH_Protein_root_UVB_sensitive_1,_chloroplastic_OS=Arabidopsis_thaliana_OX=3702_GN=RUS1_PE=1_SV=1
Csi_23181	Q7X6P3	RUS1_ARATH_Protein_root_UVB_sensitive_1,_chloroplastic_OS=Arabidopsis_thaliana_OX=3702_GN=RUS1_PE=1_SV=1
Mol_9252	Q7X6P3	RUS1_ARATH_Protein_root_UVB_sensitive_1,_chloroplastic_OS=Arabidopsis_thaliana_OX=3702_GN=RUS1_PE=1_SV=1
Mtr_27077	Q7X6P3	RUS1_ARATH_Protein_root_UVB_sensitive_1,_chloroplastic_OS=Arabidopsis_thaliana_OX=3702_GN=RUS1_PE=1_SV=1
Osa_5985	Q7X6P3	RUS1_ARATH_Protein_root_UVB_sensitive_1,_chloroplastic_OS=Arabidopsis_thaliana_OX=3702_GN=RUS1_PE=1_SV=1
Ptr_19820	Q7X6P3	RUS1_ARATH_Protein_root_UVB_sensitive_1,_chloroplastic_OS=Arabidopsis_thaliana_OX=3702_GN=RUS1_PE=1_SV=1
Rco_11938	Q7X6P3	RUS1_ARATH_Protein_root_UVB_sensitive_1,_chloroplastic_OS=Arabidopsis_thaliana_OX=3702_GN=RUS1_PE=1_SV=1
Tca_3578	Q7X6P3	RUS1_ARATH_Protein_root_UVB_sensitive_1,_chloroplastic_OS=Arabidopsis_thaliana_OX=3702_GN=RUS1_PE=1_SV=1
Vvi_23985	Q7X6P3	RUS1_ARATH_Protein_root_UVB_sensitive_1,_chloroplastic_OS=Arabidopsis_thaliana_OX=3702_GN=RUS1_PE=1_SV=1
At_11518	Q9LNJ9	FKGP_ARATH_Bifunctional_fucokinase/fucose_pyrophosphorylase_OS=Arabidopsis_thaliana_OX=3702_GN=FKGP_PE=1_SV=2
Bol_31999	Q9LNJ9	FKGP_ARATH_Bifunctional_fucokinase/fucose_pyrophosphorylase_OS=Arabidopsis_thaliana_OX=3702_GN=FKGP_PE=1_SV=2
Car_21771	Q9LNJ9	FKGP_ARATH_Bifunctional_fucokinase/fucose_pyrophosphorylase_OS=Arabidopsis_thaliana_OX=3702_GN=FKGP_PE=1_SV=2
Cpa_4679	Q9LNJ9	FKGP_ARATH_Bifunctional_fucokinase/fucose_pyrophosphorylase_OS=Arabidopsis_thaliana_OX=3702_GN=FKGP_PE=1_SV=2
Csi_23561	Q9LNJ9	FKGP_ARATH_Bifunctional_fucokinase/fucose_pyrophosphorylase_OS=Arabidopsis_thaliana_OX=3702_GN=FKGP_PE=1_SV=2
Mol_20537	Q9LNJ9	FKGP_ARATH_Bifunctional_fucokinase/fucose_pyrophosphorylase_OS=Arabidopsis_thaliana_OX=3702_GN=FKGP_PE=1_SV=2
Mtr_24043	Q9LNJ9	FKGP_ARATH_Bifunctional_fucokinase/fucose_pyrophosphorylase_OS=Arabidopsis_thaliana_OX=3702_GN=FKGP_PE=1_SV=2
Osa_17136	Q9LNJ9	FKGP_ARATH_Bifunctional_fucokinase/fucose_pyrophosphorylase_OS=Arabidopsis_thaliana_OX=3702_GN=FKGP_PE=1_SV=2
Ptr_1062	Q9LNJ9	FKGP_ARATH_Bifunctional_fucokinase/fucose_pyrophosphorylase_OS=Arabidopsis_thaliana_OX=3702_GN=FKGP_PE=1_SV=2
Rco_9442	Q9LNJ9	FKGP_ARATH_Bifunctional_fucokinase/fucose_pyrophosphorylase_OS=Arabidopsis_thaliana_OX=3702_GN=FKGP_PE=1_SV=2
Tca_14261	Q9LNJ9	FKGP_ARATH_Bifunctional_fucokinase/fucose_pyrophosphorylase_OS=Arabidopsis_thaliana_OX=3702_GN=FKGP_PE=1_SV=2
Vvi_12457	Q9LNJ9	FKGP_ARATH_Bifunctional_fucokinase/fucose_pyrophosphorylase_OS=Arabidopsis_thaliana_OX=3702_GN=FKGP_PE=1_SV=2
At_22261	Q9LVS3	PP422_ARATH_Pentatricopeptide_repeat-containing_protein_At5g47360_OS=Arabidopsis_thaliana_OX=3702_GN=At5g47360_PE=2_SV=1
Bol_22770	Q9LVS3	PP422_ARATH_Pentatricopeptide_repeat-containing_protein_At5g47360_OS=Arabidopsis_thaliana_OX=3702_GN=At5g47360_PE=2_SV=1
Car_17251	Q9LVS3	PP422_ARATH_Pentatricopeptide_repeat-containing_protein_At5g47360_OS=Arabidopsis_thaliana_OX=3702_GN=At5g47360_PE=2_SV=1
Cpa_23586	Q9LVS3	PP422_ARATH_Pentatricopeptide_repeat-containing_protein_At5g47360_OS=Arabidopsis_thaliana_OX=3702_GN=At5g47360_PE=2_SV=1
Csi_1701	Q9LVS3	PP422_ARATH_Pentatricopeptide_repeat-containing_protein_At5g47360_OS=Arabidopsis_thaliana_OX=3702_GN=At5g47360_PE=2_SV=1
Mol_6250	Q9LVS3	PP422_ARATH_Pentatricopeptide_repeat-containing_protein_At5g47360_OS=Arabidopsis_thaliana_OX=3702_GN=At5g47360_PE=2_SV=1
Mtr_45548	Q9LVS3	PP422_ARATH_Pentatricopeptide_repeat-containing_protein_At5g47360_OS=Arabidopsis_thaliana_OX=3702_GN=At5g47360_PE=2_SV=1
Osa_17412	Q9LVS3	PP422_ARATH_Pentatricopeptide_repeat-containing_protein_At5g47360_OS=Arabidopsis_thaliana_OX=3702_GN=At5g47360_PE=2_SV=1
Ptr_17317	Q9LVS3	PP422_ARATH_Pentatricopeptide_repeat-containing_protein_At5g47360_OS=Arabidopsis_thaliana_OX=3702_GN=At5g47360_PE=2_SV=1
Rco_89	Q9LVS3	PP422_ARATH_Pentatricopeptide_repeat-containing_protein_At5g47360_OS=Arabidopsis_thaliana_OX=3702_GN=At5g47360_PE=2_SV=1
Tca_1880	Q9LVS3	PP422_ARATH_Pentatricopeptide_repeat-containing_protein_At5g47360_OS=Arabidopsis_thaliana_OX=3702_GN=At5g47360_PE=2_SV=1
Vvi_15322	Q9LVS3	PP422_ARATH_Pentatricopeptide_repeat-containing_protein_At5g47360_OS=Arabidopsis_thaliana_OX=3702_GN=At5g47360_PE=2_SV=1
At_468	O22944	NTAQ1_ARATH_Protein_N-terminal_glutamine_amidohydrolase_OS=Arabidopsis_thaliana_OX=3702_GN=NTAQ1_PE=1_SV=1
Bol_8319	O22944	NTAQ1_ARATH_Protein_N-terminal_glutamine_amidohydrolase_OS=Arabidopsis_thaliana_OX=3702_GN=NTAQ1_PE=1_SV=1
Car_9147	O22944	NTAQ1_ARATH_Protein_N-terminal_glutamine_amidohydrolase_OS=Arabidopsis_thaliana_OX=3702_GN=NTAQ1_PE=1_SV=1
Cpa_24261	O22944	NTAQ1_ARATH_Protein_N-terminal_glutamine_amidohydrolase_OS=Arabidopsis_thaliana_OX=3702_GN=NTAQ1_PE=1_SV=1
Csi_21264	O22944	NTAQ1_ARATH_Protein_N-terminal_glutamine_amidohydrolase_OS=Arabidopsis_thaliana_OX=3702_GN=NTAQ1_PE=1_SV=1
Mol_23689	O22944	NTAQ1_ARATH_Protein_N-terminal_glutamine_amidohydrolase_OS=Arabidopsis_thaliana_OX=3702_GN=NTAQ1_PE=1_SV=1
Mtr_21133	O22944	NTAQ1_ARATH_Protein_N-terminal_glutamine_amidohydrolase_OS=Arabidopsis_thaliana_OX=3702_GN=NTAQ1_PE=1_SV=1
Osa_33432	O22944	NTAQ1_ARATH_Protein_N-terminal_glutamine_amidohydrolase_OS=Arabidopsis_thaliana_OX=3702_GN=NTAQ1_PE=1_SV=1
Ptr_4134	O22944	NTAQ1_ARATH_Protein_N-terminal_glutamine_amidohydrolase_OS=Arabidopsis_thaliana_OX=3702_GN=NTAQ1_PE=1_SV=1
Rco_9932	O22944	NTAQ1_ARATH_Protein_N-terminal_glutamine_amidohydrolase_OS=Arabidopsis_thaliana_OX=3702_GN=NTAQ1_PE=1_SV=1
Tca_21586	O22944	NTAQ1_ARATH_Protein_N-terminal_glutamine_amidohydrolase_OS=Arabidopsis_thaliana_OX=3702_GN=NTAQ1_PE=1_SV=1
Vvi_3890	O22944	NTAQ1_ARATH_Protein_N-terminal_glutamine_amidohydrolase_OS=Arabidopsis_thaliana_OX=3702_GN=NTAQ1_PE=1_SV=1
At_18266	P82869	CYP37_ARATH_Peptidyl-prolyl_cis-trans_isomerase_CYP37,_chloroplastic_OS=Arabidopsis_thaliana_OX=3702_GN=CYP37_PE=1_SV=3
Bol_14906	P82869	CYP37_ARATH_Peptidyl-prolyl_cis-trans_isomerase_CYP37,_chloroplastic_OS=Arabidopsis_thaliana_OX=3702_GN=CYP37_PE=1_SV=3
Car_4389	P82869	CYP37_ARATH_Peptidyl-prolyl_cis-trans_isomerase_CYP37,_chloroplastic_OS=Arabidopsis_thaliana_OX=3702_GN=CYP37_PE=1_SV=3
Cpa_22490	P82869	CYP37_ARATH_Peptidyl-prolyl_cis-trans_isomerase_CYP37,_chloroplastic_OS=Arabidopsis_thaliana_OX=3702_GN=CYP37_PE=1_SV=3
Csi_20920	P82869	CYP37_ARATH_Peptidyl-prolyl_cis-trans_isomerase_CYP37,_chloroplastic_OS=Arabidopsis_thaliana_OX=3702_GN=CYP37_PE=1_SV=3
Mol_1222	P82869	CYP37_ARATH_Peptidyl-prolyl_cis-trans_isomerase_CYP37,_chloroplastic_OS=Arabidopsis_thaliana_OX=3702_GN=CYP37_PE=1_SV=3
Mtr_14569	P82869	CYP37_ARATH_Peptidyl-prolyl_cis-trans_isomerase_CYP37,_chloroplastic_OS=Arabidopsis_thaliana_OX=3702_GN=CYP37_PE=1_SV=3
Osa_10598	P82869	CYP37_ARATH_Peptidyl-prolyl_cis-trans_isomerase_CYP37,_chloroplastic_OS=Arabidopsis_thaliana_OX=3702_GN=CYP37_PE=1_SV=3
Ptr_16719	P82869	CYP37_ARATH_Peptidyl-prolyl_cis-trans_isomerase_CYP37,_chloroplastic_OS=Arabidopsis_thaliana_OX=3702_GN=CYP37_PE=1_SV=3
Rco_8326	P82869	CYP37_ARATH_Peptidyl-prolyl_cis-trans_isomerase_CYP37,_chloroplastic_OS=Arabidopsis_thaliana_OX=3702_GN=CYP37_PE=1_SV=3
Tca_578	P82869	CYP37_ARATH_Peptidyl-prolyl_cis-trans_isomerase_CYP37,_chloroplastic_OS=Arabidopsis_thaliana_OX=3702_GN=CYP37_PE=1_SV=3
Vvi_22730	P82869	CYP37_ARATH_Peptidyl-prolyl_cis-trans_isomerase_CYP37,_chloroplastic_OS=Arabidopsis_thaliana_OX=3702_GN=CYP37_PE=1_SV=3
At_17535	Q9LSQ2	PP239_ARATH_Putative_pentatricopeptide_repeat-containing_protein_At3g16890,_mitochondrial_OS=Arabidopsis_thaliana_OX=3702_GN=PPR40_PE=3_SV=1
Bol_29106	Q9LSQ2	PP239_ARATH_Putative_pentatricopeptide_repeat-containing_protein_At3g16890,_mitochondrial_OS=Arabidopsis_thaliana_OX=3702_GN=PPR40_PE=3_SV=1
Car_7237	Q9LSQ2	PP239_ARATH_Putative_pentatricopeptide_repeat-containing_protein_At3g16890,_mitochondrial_OS=Arabidopsis_thaliana_OX=3702_GN=PPR40_PE=3_SV=1
Car_7237	Q9LSQ2	PP239_ARATH_Putative_pentatricopeptide_repeat-containing_protein_At3g16890,_mitochondrial_OS=Arabidopsis_thaliana_OX=3702_GN=PPR40_PE=3_SV=1
Cpa_24003	Q9LSQ2	PP239_ARATH_Putative_pentatricopeptide_repeat-containing_protein_At3g16890,_mitochondrial_OS=Arabidopsis_thaliana_OX=3702_GN=PPR40_PE=3_SV=1
Cpa_24003	Q9LSQ2	PP239_ARATH_Putative_pentatricopeptide_repeat-containing_protein_At3g16890,_mitochondrial_OS=Arabidopsis_thaliana_OX=3702_GN=PPR40_PE=3_SV=1
Cpa_24003	Q9LSQ2	PP239_ARATH_Putative_pentatricopeptide_repeat-containing_protein_At3g16890,_mitochondrial_OS=Arabidopsis_thaliana_OX=3702_GN=PPR40_PE=3_SV=1
Cpa_24003	Q9LSQ2	PP239_ARATH_Putative_pentatricopeptide_repeat-containing_protein_At3g16890,_mitochondrial_OS=Arabidopsis_thaliana_OX=3702_GN=PPR40_PE=3_SV=1
Csi_9469	Q9LSQ2	PP239_ARATH_Putative_pentatricopeptide_repeat-containing_protein_At3g16890,_mitochondrial_OS=Arabidopsis_thaliana_OX=3702_GN=PPR40_PE=3_SV=1
Csi_9469	Q9LSQ2	PP239_ARATH_Putative_pentatricopeptide_repeat-containing_protein_At3g16890,_mitochondrial_OS=Arabidopsis_thaliana_OX=3702_GN=PPR40_PE=3_SV=1
Csi_9469	Q9LSQ2	PP239_ARATH_Putative_pentatricopeptide_repeat-containing_protein_At3g16890,_mitochondrial_OS=Arabidopsis_thaliana_OX=3702_GN=PPR40_PE=3_SV=1
Mol_5277	Q9LSQ2	PP239_ARATH_Putative_pentatricopeptide_repeat-containing_protein_At3g16890,_mitochondrial_OS=Arabidopsis_thaliana_OX=3702_GN=PPR40_PE=3_SV=1
Mol_5277	Q9LSQ2	PP239_ARATH_Putative_pentatricopeptide_repeat-containing_protein_At3g16890,_mitochondrial_OS=Arabidopsis_thaliana_OX=3702_GN=PPR40_PE=3_SV=1
Mol_5277	Q9LSQ2	PP239_ARATH_Putative_pentatricopeptide_repeat-containing_protein_At3g16890,_mitochondrial_OS=Arabidopsis_thaliana_OX=3702_GN=PPR40_PE=3_SV=1
Mtr_13517	Q9LSQ2	PP239_ARATH_Putative_pentatricopeptide_repeat-containing_protein_At3g16890,_mitochondrial_OS=Arabidopsis_thaliana_OX=3702_GN=PPR40_PE=3_SV=1
Osa_30996	Q9LSQ2	PP239_ARATH_Putative_pentatricopeptide_repeat-containing_protein_At3g16890,_mitochondrial_OS=Arabidopsis_thaliana_OX=3702_GN=PPR40_PE=3_SV=1
Ptr_29500	Q9LSQ2	PP239_ARATH_Putative_pentatricopeptide_repeat-containing_protein_At3g16890,_mitochondrial_OS=Arabidopsis_thaliana_OX=3702_GN=PPR40_PE=3_SV=1
Ptr_29500	Q9LSQ2	PP239_ARATH_Putative_pentatricopeptide_repeat-containing_protein_At3g16890,_mitochondrial_OS=Arabidopsis_thaliana_OX=3702_GN=PPR40_PE=3_SV=1
Rco_14045	Q9LSQ2	PP239_ARATH_Putative_pentatricopeptide_repeat-containing_protein_At3g16890,_mitochondrial_OS=Arabidopsis_thaliana_OX=3702_GN=PPR40_PE=3_SV=1
Rco_14045	Q9LSQ2	PP239_ARATH_Putative_pentatricopeptide_repeat-containing_protein_At3g16890,_mitochondrial_OS=Arabidopsis_thaliana_OX=3702_GN=PPR40_PE=3_SV=1
Rco_14045	Q9LSQ2	PP239_ARATH_Putative_pentatricopeptide_repeat-containing_protein_At3g16890,_mitochondrial_OS=Arabidopsis_thaliana_OX=3702_GN=PPR40_PE=3_SV=1
Rco_14045	Q9LSQ2	PP239_ARATH_Putative_pentatricopeptide_repeat-containing_protein_At3g16890,_mitochondrial_OS=Arabidopsis_thaliana_OX=3702_GN=PPR40_PE=3_SV=1
Tca_16629	Q9LSQ2	PP239_ARATH_Putative_pentatricopeptide_repeat-containing_protein_At3g16890,_mitochondrial_OS=Arabidopsis_thaliana_OX=3702_GN=PPR40_PE=3_SV=1
Tca_16629	Q9LSQ2	PP239_ARATH_Putative_pentatricopeptide_repeat-containing_protein_At3g16890,_mitochondrial_OS=Arabidopsis_thaliana_OX=3702_GN=PPR40_PE=3_SV=1
Tca_16629	Q9LSQ2	PP239_ARATH_Putative_pentatricopeptide_repeat-containing_protein_At3g16890,_mitochondrial_OS=Arabidopsis_thaliana_OX=3702_GN=PPR40_PE=3_SV=1
Tca_16629	Q9LSQ2	PP239_ARATH_Putative_pentatricopeptide_repeat-containing_protein_At3g16890,_mitochondrial_OS=Arabidopsis_thaliana_OX=3702_GN=PPR40_PE=3_SV=1
Tca_16629	Q9LSQ2	PP239_ARATH_Putative_pentatricopeptide_repeat-containing_protein_At3g16890,_mitochondrial_OS=Arabidopsis_thaliana_OX=3702_GN=PPR40_PE=3_SV=1
Vvi_30358	Q9LSQ2	PP239_ARATH_Putative_pentatricopeptide_repeat-containing_protein_At3g16890,_mitochondrial_OS=Arabidopsis_thaliana_OX=3702_GN=PPR40_PE=3_SV=1
Vvi_30358	Q9LSQ2	PP239_ARATH_Putative_pentatricopeptide_repeat-containing_protein_At3g16890,_mitochondrial_OS=Arabidopsis_thaliana_OX=3702_GN=PPR40_PE=3_SV=1
Vvi_30358	Q9LSQ2	PP239_ARATH_Putative_pentatricopeptide_repeat-containing_protein_At3g16890,_mitochondrial_OS=Arabidopsis_thaliana_OX=3702_GN=PPR40_PE=3_SV=1
Vvi_30358	Q9LSQ2	PP239_ARATH_Putative_pentatricopeptide_repeat-containing_protein_At3g16890,_mitochondrial_OS=Arabidopsis_thaliana_OX=3702_GN=PPR40_PE=3_SV=1
At_2397	Q7XJS0	ASHR1_ARATH_Histone-lysine_N-methyltransferase_ASHR1_OS=Arabidopsis_thaliana_OX=3702_GN=ASHR1_PE=1_SV=2
Bol_20492	Q7XJS0	ASHR1_ARATH_Histone-lysine_N-methyltransferase_ASHR1_OS=Arabidopsis_thaliana_OX=3702_GN=ASHR1_PE=1_SV=2
Car_28195	Q7XJS0	ASHR1_ARATH_Histone-lysine_N-methyltransferase_ASHR1_OS=Arabidopsis_thaliana_OX=3702_GN=ASHR1_PE=1_SV=2
Cpa_14119	Q7XJS0	ASHR1_ARATH_Histone-lysine_N-methyltransferase_ASHR1_OS=Arabidopsis_thaliana_OX=3702_GN=ASHR1_PE=1_SV=2
Csi_8431	Q7XJS0	ASHR1_ARATH_Histone-lysine_N-methyltransferase_ASHR1_OS=Arabidopsis_thaliana_OX=3702_GN=ASHR1_PE=1_SV=2
Mol_2478	Q7XJS0	ASHR1_ARATH_Histone-lysine_N-methyltransferase_ASHR1_OS=Arabidopsis_thaliana_OX=3702_GN=ASHR1_PE=1_SV=2
Mtr_157	Q7XJS0	ASHR1_ARATH_Histone-lysine_N-methyltransferase_ASHR1_OS=Arabidopsis_thaliana_OX=3702_GN=ASHR1_PE=1_SV=2
Osa_19407	Q7XJS0	ASHR1_ARATH_Histone-lysine_N-methyltransferase_ASHR1_OS=Arabidopsis_thaliana_OX=3702_GN=ASHR1_PE=1_SV=2
Ptr_27995	Q7XJS0	ASHR1_ARATH_Histone-lysine_N-methyltransferase_ASHR1_OS=Arabidopsis_thaliana_OX=3702_GN=ASHR1_PE=1_SV=2
Rco_14848	Q7XJS0	ASHR1_ARATH_Histone-lysine_N-methyltransferase_ASHR1_OS=Arabidopsis_thaliana_OX=3702_GN=ASHR1_PE=1_SV=2
Tca_5947	Q7XJS0	ASHR1_ARATH_Histone-lysine_N-methyltransferase_ASHR1_OS=Arabidopsis_thaliana_OX=3702_GN=ASHR1_PE=1_SV=2
Vvi_9770	Q7XJS0	ASHR1_ARATH_Histone-lysine_N-methyltransferase_ASHR1_OS=Arabidopsis_thaliana_OX=3702_GN=ASHR1_PE=1_SV=2
At_21908	Q9LVP1	TOP3A_ARATH_DNA_topoisomerase_3-alpha_OS=Arabidopsis_thaliana_OX=3702_GN=TOP3A_PE=1_SV=1
Bol_30054	Q9LVP1	TOP3A_ARATH_DNA_topoisomerase_3-alpha_OS=Arabidopsis_thaliana_OX=3702_GN=TOP3A_PE=1_SV=1
Car_27877	Q9LVP1	TOP3A_ARATH_DNA_topoisomerase_3-alpha_OS=Arabidopsis_thaliana_OX=3702_GN=TOP3A_PE=1_SV=1
Cpa_14544	Q9LVP1	TOP3A_ARATH_DNA_topoisomerase_3-alpha_OS=Arabidopsis_thaliana_OX=3702_GN=TOP3A_PE=1_SV=1
Csi_18468	Q9LVP1	TOP3A_ARATH_DNA_topoisomerase_3-alpha_OS=Arabidopsis_thaliana_OX=3702_GN=TOP3A_PE=1_SV=1
Mol_7716	Q9LVP1	TOP3A_ARATH_DNA_topoisomerase_3-alpha_OS=Arabidopsis_thaliana_OX=3702_GN=TOP3A_PE=1_SV=1
Mol_7716	Q9LVP1	TOP3A_ARATH_DNA_topoisomerase_3-alpha_OS=Arabidopsis_thaliana_OX=3702_GN=TOP3A_PE=1_SV=1
Mtr_2050	Q9LVP1	TOP3A_ARATH_DNA_topoisomerase_3-alpha_OS=Arabidopsis_thaliana_OX=3702_GN=TOP3A_PE=1_SV=1
Osa_20182	Q9LVP1	TOP3A_ARATH_DNA_topoisomerase_3-alpha_OS=Arabidopsis_thaliana_OX=3702_GN=TOP3A_PE=1_SV=1
Ptr_26449	Q9LVP1	TOP3A_ARATH_DNA_topoisomerase_3-alpha_OS=Arabidopsis_thaliana_OX=3702_GN=TOP3A_PE=1_SV=1
Rco_22480	Q9LVP1	TOP3A_ARATH_DNA_topoisomerase_3-alpha_OS=Arabidopsis_thaliana_OX=3702_GN=TOP3A_PE=1_SV=1
Tca_15638	Q9LVP1	TOP3A_ARATH_DNA_topoisomerase_3-alpha_OS=Arabidopsis_thaliana_OX=3702_GN=TOP3A_PE=1_SV=1
Vvi_28317	Q9LVP1	TOP3A_ARATH_DNA_topoisomerase_3-alpha_OS=Arabidopsis_thaliana_OX=3702_GN=TOP3A_PE=1_SV=1
At_9957	Q9C501	PPR70_ARATH_Pentatricopeptide_repeat-containing_protein_At1g33350_OS=Arabidopsis_thaliana_OX=3702_GN=PCMP-E57_PE=2_SV=1
Bol_26106	Q9C501	PPR70_ARATH_Pentatricopeptide_repeat-containing_protein_At1g33350_OS=Arabidopsis_thaliana_OX=3702_GN=PCMP-E57_PE=2_SV=1
Car_18161	Q9C501	PPR70_ARATH_Pentatricopeptide_repeat-containing_protein_At1g33350_OS=Arabidopsis_thaliana_OX=3702_GN=PCMP-E57_PE=2_SV=1
Cpa_9510	Q9C501	PPR70_ARATH_Pentatricopeptide_repeat-containing_protein_At1g33350_OS=Arabidopsis_thaliana_OX=3702_GN=PCMP-E57_PE=2_SV=1
Csi_16308	Q9C501	PPR70_ARATH_Pentatricopeptide_repeat-containing_protein_At1g33350_OS=Arabidopsis_thaliana_OX=3702_GN=PCMP-E57_PE=2_SV=1
Mol_8652	Q9C501	PPR70_ARATH_Pentatricopeptide_repeat-containing_protein_At1g33350_OS=Arabidopsis_thaliana_OX=3702_GN=PCMP-E57_PE=2_SV=1
Mtr_40327	Q9C501	PPR70_ARATH_Pentatricopeptide_repeat-containing_protein_At1g33350_OS=Arabidopsis_thaliana_OX=3702_GN=PCMP-E57_PE=2_SV=1
Osa_24125	Q9C501	PPR70_ARATH_Pentatricopeptide_repeat-containing_protein_At1g33350_OS=Arabidopsis_thaliana_OX=3702_GN=PCMP-E57_PE=2_SV=1
Ptr_32295	Q9C501	PPR70_ARATH_Pentatricopeptide_repeat-containing_protein_At1g33350_OS=Arabidopsis_thaliana_OX=3702_GN=PCMP-E57_PE=2_SV=1
Rco_9952	Q9C501	PPR70_ARATH_Pentatricopeptide_repeat-containing_protein_At1g33350_OS=Arabidopsis_thaliana_OX=3702_GN=PCMP-E57_PE=2_SV=1
Rco_9952	Q9C501	PPR70_ARATH_Pentatricopeptide_repeat-containing_protein_At1g33350_OS=Arabidopsis_thaliana_OX=3702_GN=PCMP-E57_PE=2_SV=1
Tca_18110	Q9C501	PPR70_ARATH_Pentatricopeptide_repeat-containing_protein_At1g33350_OS=Arabidopsis_thaliana_OX=3702_GN=PCMP-E57_PE=2_SV=1
Vvi_9486	Q9C501	PPR70_ARATH_Pentatricopeptide_repeat-containing_protein_At1g33350_OS=Arabidopsis_thaliana_OX=3702_GN=PCMP-E57_PE=2_SV=1
At_3826	Q7XJM2	CCD7_ARATH_Carotenoid_cleavage_dioxygenase_7,_chloroplastic_OS=Arabidopsis_thaliana_OX=3702_GN=CCD7_PE=1_SV=1
Bol_3562	Q7XJM2	CCD7_ARATH_Carotenoid_cleavage_dioxygenase_7,_chloroplastic_OS=Arabidopsis_thaliana_OX=3702_GN=CCD7_PE=1_SV=1
Car_8629	Q7XJM2	CCD7_ARATH_Carotenoid_cleavage_dioxygenase_7,_chloroplastic_OS=Arabidopsis_thaliana_OX=3702_GN=CCD7_PE=1_SV=1
Cpa_9887	Q7XJM2	CCD7_ARATH_Carotenoid_cleavage_dioxygenase_7,_chloroplastic_OS=Arabidopsis_thaliana_OX=3702_GN=CCD7_PE=1_SV=1
Csi_3902	Q7XJM2	CCD7_ARATH_Carotenoid_cleavage_dioxygenase_7,_chloroplastic_OS=Arabidopsis_thaliana_OX=3702_GN=CCD7_PE=1_SV=1
Mol_5511	Q7XJM2	CCD7_ARATH_Carotenoid_cleavage_dioxygenase_7,_chloroplastic_OS=Arabidopsis_thaliana_OX=3702_GN=CCD7_PE=1_SV=1
Mtr_24927	Q7XJM2	CCD7_ARATH_Carotenoid_cleavage_dioxygenase_7,_chloroplastic_OS=Arabidopsis_thaliana_OX=3702_GN=CCD7_PE=1_SV=1
Osa_7996	Q7XJM2	CCD7_ARATH_Carotenoid_cleavage_dioxygenase_7,_chloroplastic_OS=Arabidopsis_thaliana_OX=3702_GN=CCD7_PE=1_SV=1
Ptr_601	Q7XJM2	CCD7_ARATH_Carotenoid_cleavage_dioxygenase_7,_chloroplastic_OS=Arabidopsis_thaliana_OX=3702_GN=CCD7_PE=1_SV=1
Rco_24277	Q7XJM2	CCD7_ARATH_Carotenoid_cleavage_dioxygenase_7,_chloroplastic_OS=Arabidopsis_thaliana_OX=3702_GN=CCD7_PE=1_SV=1
Tca_12520	Q7XJM2	CCD7_ARATH_Carotenoid_cleavage_dioxygenase_7,_chloroplastic_OS=Arabidopsis_thaliana_OX=3702_GN=CCD7_PE=1_SV=1
Vvi_11775	Q7XJM2	CCD7_ARATH_Carotenoid_cleavage_dioxygenase_7,_chloroplastic_OS=Arabidopsis_thaliana_OX=3702_GN=CCD7_PE=1_SV=1
At_4828	F4J300	SDR5_ARATH_Short-chain_dehydrogenase_reductase_5_OS=Arabidopsis_thaliana_OX=3702_GN=SDR5_PE=3_SV=1
Bol_28764	O80714	SDR3C_ARATH_Short-chain_dehydrogenase_reductase_3c_OS=Arabidopsis_thaliana_OX=3702_GN=SDR3c_PE=3_SV=1
Car_14797	A2RVM0	TIC32_ARATH_Short-chain_dehydrogenase_TIC_32,_chloroplastic_OS=Arabidopsis_thaliana_OX=3702_GN=TIC32_PE=2_SV=1
Cpa_25387	A2RVM0	TIC32_ARATH_Short-chain_dehydrogenase_TIC_32,_chloroplastic_OS=Arabidopsis_thaliana_OX=3702_GN=TIC32_PE=2_SV=1
Csi_2450	A2RVM0	TIC32_ARATH_Short-chain_dehydrogenase_TIC_32,_chloroplastic_OS=Arabidopsis_thaliana_OX=3702_GN=TIC32_PE=2_SV=1
Mol_16799	A2RVM0	TIC32_ARATH_Short-chain_dehydrogenase_TIC_32,_chloroplastic_OS=Arabidopsis_thaliana_OX=3702_GN=TIC32_PE=2_SV=1
Mtr_9591	A2RVM0	TIC32_ARATH_Short-chain_dehydrogenase_TIC_32,_chloroplastic_OS=Arabidopsis_thaliana_OX=3702_GN=TIC32_PE=2_SV=1
Osa_33055	A2RVM0	TIC32_ARATH_Short-chain_dehydrogenase_TIC_32,_chloroplastic_OS=Arabidopsis_thaliana_OX=3702_GN=TIC32_PE=2_SV=1
Ptr_12505	O80713	SDR3A_ARATH_Short-chain_dehydrogenase_reductase_3a_OS=Arabidopsis_thaliana_OX=3702_GN=SDR3a_PE=2_SV=1
Rco_1580	A2RVM0	TIC32_ARATH_Short-chain_dehydrogenase_TIC_32,_chloroplastic_OS=Arabidopsis_thaliana_OX=3702_GN=TIC32_PE=2_SV=1
Tca_6893	A2RVM0	TIC32_ARATH_Short-chain_dehydrogenase_TIC_32,_chloroplastic_OS=Arabidopsis_thaliana_OX=3702_GN=TIC32_PE=2_SV=1
Vvi_20680	A2RVM0	TIC32_ARATH_Short-chain_dehydrogenase_TIC_32,_chloroplastic_OS=Arabidopsis_thaliana_OX=3702_GN=TIC32_PE=2_SV=1
At_12523	O49292	PPD4_ARATH_PsbP_domain-containing_protein_4,_chloroplastic_OS=Arabidopsis_thaliana_OX=3702_GN=PPD4_PE=1_SV=2
Bol_27322	O49292	PPD4_ARATH_PsbP_domain-containing_protein_4,_chloroplastic_OS=Arabidopsis_thaliana_OX=3702_GN=PPD4_PE=1_SV=2
Car_26188	O49292	PPD4_ARATH_PsbP_domain-containing_protein_4,_chloroplastic_OS=Arabidopsis_thaliana_OX=3702_GN=PPD4_PE=1_SV=2
Cpa_16913	O49292	PPD4_ARATH_PsbP_domain-containing_protein_4,_chloroplastic_OS=Arabidopsis_thaliana_OX=3702_GN=PPD4_PE=1_SV=2
Csi_231	O49292	PPD4_ARATH_PsbP_domain-containing_protein_4,_chloroplastic_OS=Arabidopsis_thaliana_OX=3702_GN=PPD4_PE=1_SV=2
Mol_2420	O49292	PPD4_ARATH_PsbP_domain-containing_protein_4,_chloroplastic_OS=Arabidopsis_thaliana_OX=3702_GN=PPD4_PE=1_SV=2
Mtr_3871	O49292	PPD4_ARATH_PsbP_domain-containing_protein_4,_chloroplastic_OS=Arabidopsis_thaliana_OX=3702_GN=PPD4_PE=1_SV=2
Osa_31480	O49292	PPD4_ARATH_PsbP_domain-containing_protein_4,_chloroplastic_OS=Arabidopsis_thaliana_OX=3702_GN=PPD4_PE=1_SV=2
Ptr_11239	O49292	PPD4_ARATH_PsbP_domain-containing_protein_4,_chloroplastic_OS=Arabidopsis_thaliana_OX=3702_GN=PPD4_PE=1_SV=2
Rco_1569	O49292	PPD4_ARATH_PsbP_domain-containing_protein_4,_chloroplastic_OS=Arabidopsis_thaliana_OX=3702_GN=PPD4_PE=1_SV=2
Tca_6389	O49292	PPD4_ARATH_PsbP_domain-containing_protein_4,_chloroplastic_OS=Arabidopsis_thaliana_OX=3702_GN=PPD4_PE=1_SV=2
Vvi_10776	O49292	PPD4_ARATH_PsbP_domain-containing_protein_4,_chloroplastic_OS=Arabidopsis_thaliana_OX=3702_GN=PPD4_PE=1_SV=2
At_11523	Q9SSR4	PPR77_ARATH_Pentatricopeptide_repeat-containing_protein_At1g52620_OS=Arabidopsis_thaliana_OX=3702_GN=At1g52620_PE=2_SV=1
Bol_24612	Q9SSR4	PPR77_ARATH_Pentatricopeptide_repeat-containing_protein_At1g52620_OS=Arabidopsis_thaliana_OX=3702_GN=At1g52620_PE=2_SV=1
Car_3501	Q9SSR4	PPR77_ARATH_Pentatricopeptide_repeat-containing_protein_At1g52620_OS=Arabidopsis_thaliana_OX=3702_GN=At1g52620_PE=2_SV=1
Car_3501	Q9SSR4	PPR77_ARATH_Pentatricopeptide_repeat-containing_protein_At1g52620_OS=Arabidopsis_thaliana_OX=3702_GN=At1g52620_PE=2_SV=1
Car_3501	Q9SSR4	PPR77_ARATH_Pentatricopeptide_repeat-containing_protein_At1g52620_OS=Arabidopsis_thaliana_OX=3702_GN=At1g52620_PE=2_SV=1
Cpa_777	Q9SSR4	PPR77_ARATH_Pentatricopeptide_repeat-containing_protein_At1g52620_OS=Arabidopsis_thaliana_OX=3702_GN=At1g52620_PE=2_SV=1
Csi_13726	Q9SSR4	PPR77_ARATH_Pentatricopeptide_repeat-containing_protein_At1g52620_OS=Arabidopsis_thaliana_OX=3702_GN=At1g52620_PE=2_SV=1
Mol_17845	Q9SSR4	PPR77_ARATH_Pentatricopeptide_repeat-containing_protein_At1g52620_OS=Arabidopsis_thaliana_OX=3702_GN=At1g52620_PE=2_SV=1
Mtr_9877	Q9SSR4	PPR77_ARATH_Pentatricopeptide_repeat-containing_protein_At1g52620_OS=Arabidopsis_thaliana_OX=3702_GN=At1g52620_PE=2_SV=1
Osa_37084	Q9SSR4	PPR77_ARATH_Pentatricopeptide_repeat-containing_protein_At1g52620_OS=Arabidopsis_thaliana_OX=3702_GN=At1g52620_PE=2_SV=1
Ptr_19317	Q9SSR4	PPR77_ARATH_Pentatricopeptide_repeat-containing_protein_At1g52620_OS=Arabidopsis_thaliana_OX=3702_GN=At1g52620_PE=2_SV=1
Rco_12383	Q9SSR4	PPR77_ARATH_Pentatricopeptide_repeat-containing_protein_At1g52620_OS=Arabidopsis_thaliana_OX=3702_GN=At1g52620_PE=2_SV=1
Tca_7274	Q9SSR4	PPR77_ARATH_Pentatricopeptide_repeat-containing_protein_At1g52620_OS=Arabidopsis_thaliana_OX=3702_GN=At1g52620_PE=2_SV=1
Vvi_29392	Q9SSR4	PPR77_ARATH_Pentatricopeptide_repeat-containing_protein_At1g52620_OS=Arabidopsis_thaliana_OX=3702_GN=At1g52620_PE=2_SV=1
At_1256	Q9SJ85	Y2474_ARATH_BTB/POZ_domain-containing_protein_At2g04740_OS=Arabidopsis_thaliana_OX=3702_GN=At2g04740_PE=2_SV=2
Bol_6367	Q9SJ85	Y2474_ARATH_BTB/POZ_domain-containing_protein_At2g04740_OS=Arabidopsis_thaliana_OX=3702_GN=At2g04740_PE=2_SV=2
Car_25341	Q9SJ85	Y2474_ARATH_BTB/POZ_domain-containing_protein_At2g04740_OS=Arabidopsis_thaliana_OX=3702_GN=At2g04740_PE=2_SV=2
Cpa_4289	Q9SJ85	Y2474_ARATH_BTB/POZ_domain-containing_protein_At2g04740_OS=Arabidopsis_thaliana_OX=3702_GN=At2g04740_PE=2_SV=2
Csi_18295	Q9SJ85	Y2474_ARATH_BTB/POZ_domain-containing_protein_At2g04740_OS=Arabidopsis_thaliana_OX=3702_GN=At2g04740_PE=2_SV=2
Mol_5158	Q9SJ85	Y2474_ARATH_BTB/POZ_domain-containing_protein_At2g04740_OS=Arabidopsis_thaliana_OX=3702_GN=At2g04740_PE=2_SV=2
Mtr_2134	Q9SJ85	Y2474_ARATH_BTB/POZ_domain-containing_protein_At2g04740_OS=Arabidopsis_thaliana_OX=3702_GN=At2g04740_PE=2_SV=2
Osa_30211	Q9SJ85	Y2474_ARATH_BTB/POZ_domain-containing_protein_At2g04740_OS=Arabidopsis_thaliana_OX=3702_GN=At2g04740_PE=2_SV=2
Ptr_1190	Q9SJ85	Y2474_ARATH_BTB/POZ_domain-containing_protein_At2g04740_OS=Arabidopsis_thaliana_OX=3702_GN=At2g04740_PE=2_SV=2
Rco_6353	Q9SJ85	Y2474_ARATH_BTB/POZ_domain-containing_protein_At2g04740_OS=Arabidopsis_thaliana_OX=3702_GN=At2g04740_PE=2_SV=2
Tca_15092	Q9SJ85	Y2474_ARATH_BTB/POZ_domain-containing_protein_At2g04740_OS=Arabidopsis_thaliana_OX=3702_GN=At2g04740_PE=2_SV=2
Vvi_12823	Q9SJ85	Y2474_ARATH_BTB/POZ_domain-containing_protein_At2g04740_OS=Arabidopsis_thaliana_OX=3702_GN=At2g04740_PE=2_SV=2
At_7397	Q9SVP7	PP307_ARATH_Pentatricopeptide_repeat-containing_protein_At4g13650_OS=Arabidopsis_thaliana_OX=3702_GN=PCMP-H42_PE=2_SV=2
Bol_914	Q9SVP7	PP307_ARATH_Pentatricopeptide_repeat-containing_protein_At4g13650_OS=Arabidopsis_thaliana_OX=3702_GN=PCMP-H42_PE=2_SV=2
Bol_914	Q9SVP7	PP307_ARATH_Pentatricopeptide_repeat-containing_protein_At4g13650_OS=Arabidopsis_thaliana_OX=3702_GN=PCMP-H42_PE=2_SV=2
Bol_914	Q9SVP7	PP307_ARATH_Pentatricopeptide_repeat-containing_protein_At4g13650_OS=Arabidopsis_thaliana_OX=3702_GN=PCMP-H42_PE=2_SV=2
Bol_914	Q9SVP7	PP307_ARATH_Pentatricopeptide_repeat-containing_protein_At4g13650_OS=Arabidopsis_thaliana_OX=3702_GN=PCMP-H42_PE=2_SV=2
Car_15121	Q9SVP7	PP307_ARATH_Pentatricopeptide_repeat-containing_protein_At4g13650_OS=Arabidopsis_thaliana_OX=3702_GN=PCMP-H42_PE=2_SV=2
Car_15121	Q9SVP7	PP307_ARATH_Pentatricopeptide_repeat-containing_protein_At4g13650_OS=Arabidopsis_thaliana_OX=3702_GN=PCMP-H42_PE=2_SV=2
Car_15121	Q9SVP7	PP307_ARATH_Pentatricopeptide_repeat-containing_protein_At4g13650_OS=Arabidopsis_thaliana_OX=3702_GN=PCMP-H42_PE=2_SV=2
Cpa_17523	Q9SVP7	PP307_ARATH_Pentatricopeptide_repeat-containing_protein_At4g13650_OS=Arabidopsis_thaliana_OX=3702_GN=PCMP-H42_PE=2_SV=2
Csi_12828	Q9SVP7	PP307_ARATH_Pentatricopeptide_repeat-containing_protein_At4g13650_OS=Arabidopsis_thaliana_OX=3702_GN=PCMP-H42_PE=2_SV=2
Mol_22293	Q9SVP7	PP307_ARATH_Pentatricopeptide_repeat-containing_protein_At4g13650_OS=Arabidopsis_thaliana_OX=3702_GN=PCMP-H42_PE=2_SV=2
Mtr_42372	Q9SVP7	PP307_ARATH_Pentatricopeptide_repeat-containing_protein_At4g13650_OS=Arabidopsis_thaliana_OX=3702_GN=PCMP-H42_PE=2_SV=2
Osa_31423	Q9SVP7	PP307_ARATH_Pentatricopeptide_repeat-containing_protein_At4g13650_OS=Arabidopsis_thaliana_OX=3702_GN=PCMP-H42_PE=2_SV=2
Osa_31423	Q9SVP7	PP307_ARATH_Pentatricopeptide_repeat-containing_protein_At4g13650_OS=Arabidopsis_thaliana_OX=3702_GN=PCMP-H42_PE=2_SV=2
Osa_31423	Q9SVP7	PP307_ARATH_Pentatricopeptide_repeat-containing_protein_At4g13650_OS=Arabidopsis_thaliana_OX=3702_GN=PCMP-H42_PE=2_SV=2
Ptr_32039	Q9SVP7	PP307_ARATH_Pentatricopeptide_repeat-containing_protein_At4g13650_OS=Arabidopsis_thaliana_OX=3702_GN=PCMP-H42_PE=2_SV=2
Rco_16256	Q9SVP7	PP307_ARATH_Pentatricopeptide_repeat-containing_protein_At4g13650_OS=Arabidopsis_thaliana_OX=3702_GN=PCMP-H42_PE=2_SV=2
Tca_23321	Q9SVP7	PP307_ARATH_Pentatricopeptide_repeat-containing_protein_At4g13650_OS=Arabidopsis_thaliana_OX=3702_GN=PCMP-H42_PE=2_SV=2
Vvi_3381	Q9SVP7	PP307_ARATH_Pentatricopeptide_repeat-containing_protein_At4g13650_OS=Arabidopsis_thaliana_OX=3702_GN=PCMP-H42_PE=2_SV=2
At_656	Q8S8N4	Y2685_ARATH_Probably_inactive_receptor-like_protein_kinase_At2g46850_OS=Arabidopsis_thaliana_OX=3702_GN=At2g46850_PE=3_SV=1
Bol_9158	Q8S8N4	Y2685_ARATH_Probably_inactive_receptor-like_protein_kinase_At2g46850_OS=Arabidopsis_thaliana_OX=3702_GN=At2g46850_PE=3_SV=1
Car_7406	Q8S8N4	Y2685_ARATH_Probably_inactive_receptor-like_protein_kinase_At2g46850_OS=Arabidopsis_thaliana_OX=3702_GN=At2g46850_PE=3_SV=1
Cpa_25461	Q8S8N4	Y2685_ARATH_Probably_inactive_receptor-like_protein_kinase_At2g46850_OS=Arabidopsis_thaliana_OX=3702_GN=At2g46850_PE=3_SV=1
Csi_24093	Q8S8N4	Y2685_ARATH_Probably_inactive_receptor-like_protein_kinase_At2g46850_OS=Arabidopsis_thaliana_OX=3702_GN=At2g46850_PE=3_SV=1
Mol_20577	Q8S8N4	Y2685_ARATH_Probably_inactive_receptor-like_protein_kinase_At2g46850_OS=Arabidopsis_thaliana_OX=3702_GN=At2g46850_PE=3_SV=1
Mtr_16581	Q8S8N4	Y2685_ARATH_Probably_inactive_receptor-like_protein_kinase_At2g46850_OS=Arabidopsis_thaliana_OX=3702_GN=At2g46850_PE=3_SV=1
Osa_231	Q8S8N4	Y2685_ARATH_Probably_inactive_receptor-like_protein_kinase_At2g46850_OS=Arabidopsis_thaliana_OX=3702_GN=At2g46850_PE=3_SV=1
Ptr_11354	Q8S8N4	Y2685_ARATH_Probably_inactive_receptor-like_protein_kinase_At2g46850_OS=Arabidopsis_thaliana_OX=3702_GN=At2g46850_PE=3_SV=1
Rco_18915	Q8S8N4	Y2685_ARATH_Probably_inactive_receptor-like_protein_kinase_At2g46850_OS=Arabidopsis_thaliana_OX=3702_GN=At2g46850_PE=3_SV=1
Tca_15924	Q8S8N4	Y2685_ARATH_Probably_inactive_receptor-like_protein_kinase_At2g46850_OS=Arabidopsis_thaliana_OX=3702_GN=At2g46850_PE=3_SV=1
Vvi_12455	Q8S8N4	Y2685_ARATH_Probably_inactive_receptor-like_protein_kinase_At2g46850_OS=Arabidopsis_thaliana_OX=3702_GN=At2g46850_PE=3_SV=1
At_21861	Q6DBN5	PUB62_ARATH_U-box_domain-containing_protein_62_OS=Arabidopsis_thaliana_OX=3702_GN=PUB62_PE=2_SV=1
Bol_10041	Q6DBN5	PUB62_ARATH_U-box_domain-containing_protein_62_OS=Arabidopsis_thaliana_OX=3702_GN=PUB62_PE=2_SV=1
Car_26907	Q6DBN5	PUB62_ARATH_U-box_domain-containing_protein_62_OS=Arabidopsis_thaliana_OX=3702_GN=PUB62_PE=2_SV=1
Cpa_8083	Q6DBN5	PUB62_ARATH_U-box_domain-containing_protein_62_OS=Arabidopsis_thaliana_OX=3702_GN=PUB62_PE=2_SV=1
Csi_2373	Q6DBN5	PUB62_ARATH_U-box_domain-containing_protein_62_OS=Arabidopsis_thaliana_OX=3702_GN=PUB62_PE=2_SV=1
Mol_7635	Q6DBN5	PUB62_ARATH_U-box_domain-containing_protein_62_OS=Arabidopsis_thaliana_OX=3702_GN=PUB62_PE=2_SV=1
Mtr_3232	Q6DBN5	PUB62_ARATH_U-box_domain-containing_protein_62_OS=Arabidopsis_thaliana_OX=3702_GN=PUB62_PE=2_SV=1
Osa_18015	Q6DBN5	PUB62_ARATH_U-box_domain-containing_protein_62_OS=Arabidopsis_thaliana_OX=3702_GN=PUB62_PE=2_SV=1
Ptr_7614	Q6DBN5	PUB62_ARATH_U-box_domain-containing_protein_62_OS=Arabidopsis_thaliana_OX=3702_GN=PUB62_PE=2_SV=1
Rco_8864	Q6DBN5	PUB62_ARATH_U-box_domain-containing_protein_62_OS=Arabidopsis_thaliana_OX=3702_GN=PUB62_PE=2_SV=1
Tca_19802	Q6DBN5	PUB62_ARATH_U-box_domain-containing_protein_62_OS=Arabidopsis_thaliana_OX=3702_GN=PUB62_PE=2_SV=1
Vvi_19871	Q6DBN5	PUB62_ARATH_U-box_domain-containing_protein_62_OS=Arabidopsis_thaliana_OX=3702_GN=PUB62_PE=2_SV=1
At_25649	Q94AQ6	SIR4_ARATH_NAD-dependent_protein_deacylase_SRT2_OS=Arabidopsis_thaliana_OX=3702_GN=SRT2_PE=2_SV=1
Bol_19532	Q94AQ6	SIR4_ARATH_NAD-dependent_protein_deacylase_SRT2_OS=Arabidopsis_thaliana_OX=3702_GN=SRT2_PE=2_SV=1
Car_27316	Q94AQ6	SIR4_ARATH_NAD-dependent_protein_deacylase_SRT2_OS=Arabidopsis_thaliana_OX=3702_GN=SRT2_PE=2_SV=1
Cpa_14392	Q94AQ6	SIR4_ARATH_NAD-dependent_protein_deacylase_SRT2_OS=Arabidopsis_thaliana_OX=3702_GN=SRT2_PE=2_SV=1
Csi_18441	Q94AQ6	SIR4_ARATH_NAD-dependent_protein_deacylase_SRT2_OS=Arabidopsis_thaliana_OX=3702_GN=SRT2_PE=2_SV=1
Mol_7722	Q94AQ6	SIR4_ARATH_NAD-dependent_protein_deacylase_SRT2_OS=Arabidopsis_thaliana_OX=3702_GN=SRT2_PE=2_SV=1
Mtr_4912	Q94AQ6	SIR4_ARATH_NAD-dependent_protein_deacylase_SRT2_OS=Arabidopsis_thaliana_OX=3702_GN=SRT2_PE=2_SV=1
Osa_33187	Q94AQ6	SIR4_ARATH_NAD-dependent_protein_deacylase_SRT2_OS=Arabidopsis_thaliana_OX=3702_GN=SRT2_PE=2_SV=1
Ptr_28452	Q94AQ6	SIR4_ARATH_NAD-dependent_protein_deacylase_SRT2_OS=Arabidopsis_thaliana_OX=3702_GN=SRT2_PE=2_SV=1
Rco_17149	Q94AQ6	SIR4_ARATH_NAD-dependent_protein_deacylase_SRT2_OS=Arabidopsis_thaliana_OX=3702_GN=SRT2_PE=2_SV=1
Tca_13736	Q94AQ6	SIR4_ARATH_NAD-dependent_protein_deacylase_SRT2_OS=Arabidopsis_thaliana_OX=3702_GN=SRT2_PE=2_SV=1
Vvi_21279	Q94AQ6	SIR4_ARATH_NAD-dependent_protein_deacylase_SRT2_OS=Arabidopsis_thaliana_OX=3702_GN=SRT2_PE=2_SV=1
At_25096	Q9C5I1	USP_ARATH_UDP-sugar_pyrophosphorylase_OS=Arabidopsis_thaliana_OX=3702_GN=USP_PE=1_SV=1
Bol_33130	Q9C5I1	USP_ARATH_UDP-sugar_pyrophosphorylase_OS=Arabidopsis_thaliana_OX=3702_GN=USP_PE=1_SV=1
Car_27255	Q9C5I1	USP_ARATH_UDP-sugar_pyrophosphorylase_OS=Arabidopsis_thaliana_OX=3702_GN=USP_PE=1_SV=1
Cpa_19939	Q9C5I1	USP_ARATH_UDP-sugar_pyrophosphorylase_OS=Arabidopsis_thaliana_OX=3702_GN=USP_PE=1_SV=1
Csi_8544	Q9C5I1	USP_ARATH_UDP-sugar_pyrophosphorylase_OS=Arabidopsis_thaliana_OX=3702_GN=USP_PE=1_SV=1
Mol_2572	Q9C5I1	USP_ARATH_UDP-sugar_pyrophosphorylase_OS=Arabidopsis_thaliana_OX=3702_GN=USP_PE=1_SV=1
Mtr_3374	Q9C5I1	USP_ARATH_UDP-sugar_pyrophosphorylase_OS=Arabidopsis_thaliana_OX=3702_GN=USP_PE=1_SV=1
Osa_27936	Q9C5I1	USP_ARATH_UDP-sugar_pyrophosphorylase_OS=Arabidopsis_thaliana_OX=3702_GN=USP_PE=1_SV=1
Ptr_10550	Q9C5I1	USP_ARATH_UDP-sugar_pyrophosphorylase_OS=Arabidopsis_thaliana_OX=3702_GN=USP_PE=1_SV=1
Rco_6647	Q9C5I1	USP_ARATH_UDP-sugar_pyrophosphorylase_OS=Arabidopsis_thaliana_OX=3702_GN=USP_PE=1_SV=1
Tca_5903	Q9C5I1	USP_ARATH_UDP-sugar_pyrophosphorylase_OS=Arabidopsis_thaliana_OX=3702_GN=USP_PE=1_SV=1
Vvi_9641	Q9C5I1	USP_ARATH_UDP-sugar_pyrophosphorylase_OS=Arabidopsis_thaliana_OX=3702_GN=USP_PE=1_SV=1
At_2134	Q9FZ97	MUC70_ARATH_Probable_hexosyltransferase_MUCI70_OS=Arabidopsis_thaliana_OX=3702_GN=MUCI70_PE=1_SV=1
Bol_18547	Q9FZ97	MUC70_ARATH_Probable_hexosyltransferase_MUCI70_OS=Arabidopsis_thaliana_OX=3702_GN=MUCI70_PE=1_SV=1
Car_5296	Q9FZ97	MUC70_ARATH_Probable_hexosyltransferase_MUCI70_OS=Arabidopsis_thaliana_OX=3702_GN=MUCI70_PE=1_SV=1
Cpa_3555	Q9FZ97	MUC70_ARATH_Probable_hexosyltransferase_MUCI70_OS=Arabidopsis_thaliana_OX=3702_GN=MUCI70_PE=1_SV=1
Csi_5645	Q9FZ97	MUC70_ARATH_Probable_hexosyltransferase_MUCI70_OS=Arabidopsis_thaliana_OX=3702_GN=MUCI70_PE=1_SV=1
Mol_3679	Q9FZ97	MUC70_ARATH_Probable_hexosyltransferase_MUCI70_OS=Arabidopsis_thaliana_OX=3702_GN=MUCI70_PE=1_SV=1
Mtr_18158	Q9FZ97	MUC70_ARATH_Probable_hexosyltransferase_MUCI70_OS=Arabidopsis_thaliana_OX=3702_GN=MUCI70_PE=1_SV=1
Osa_24184	Q9FZ97	MUC70_ARATH_Probable_hexosyltransferase_MUCI70_OS=Arabidopsis_thaliana_OX=3702_GN=MUCI70_PE=1_SV=1
Ptr_24117	Q9FZ97	MUC70_ARATH_Probable_hexosyltransferase_MUCI70_OS=Arabidopsis_thaliana_OX=3702_GN=MUCI70_PE=1_SV=1
Rco_11266	Q9FZ97	MUC70_ARATH_Probable_hexosyltransferase_MUCI70_OS=Arabidopsis_thaliana_OX=3702_GN=MUCI70_PE=1_SV=1
Tca_27100	Q9FZ97	MUC70_ARATH_Probable_hexosyltransferase_MUCI70_OS=Arabidopsis_thaliana_OX=3702_GN=MUCI70_PE=1_SV=1
Vvi_4306	Q9FZ97	MUC70_ARATH_Probable_hexosyltransferase_MUCI70_OS=Arabidopsis_thaliana_OX=3702_GN=MUCI70_PE=1_SV=1
At_20543	Q9ASY9	TENAE_ARATH_Bifunctional_TENA-E_protein_OS=Arabidopsis_thaliana_OX=3702_GN=TENA_E_PE=1_SV=3
Bol_3912	Q9ASY9	TENAE_ARATH_Bifunctional_TENA-E_protein_OS=Arabidopsis_thaliana_OX=3702_GN=TENA_E_PE=1_SV=3
Car_6814	Q9ASY9	TENAE_ARATH_Bifunctional_TENA-E_protein_OS=Arabidopsis_thaliana_OX=3702_GN=TENA_E_PE=1_SV=3
Cpa_23983	Q9ASY9	TENAE_ARATH_Bifunctional_TENA-E_protein_OS=Arabidopsis_thaliana_OX=3702_GN=TENA_E_PE=1_SV=3
Csi_9445	Q9ASY9	TENAE_ARATH_Bifunctional_TENA-E_protein_OS=Arabidopsis_thaliana_OX=3702_GN=TENA_E_PE=1_SV=3
Mol_5259	Q9ASY9	TENAE_ARATH_Bifunctional_TENA-E_protein_OS=Arabidopsis_thaliana_OX=3702_GN=TENA_E_PE=1_SV=3
Mtr_49670	Q9ASY9	TENAE_ARATH_Bifunctional_TENA-E_protein_OS=Arabidopsis_thaliana_OX=3702_GN=TENA_E_PE=1_SV=3
Osa_20932	Q9ASY9	TENAE_ARATH_Bifunctional_TENA-E_protein_OS=Arabidopsis_thaliana_OX=3702_GN=TENA_E_PE=1_SV=3
Ptr_29341	Q9ASY9	TENAE_ARATH_Bifunctional_TENA-E_protein_OS=Arabidopsis_thaliana_OX=3702_GN=TENA_E_PE=1_SV=3
Rco_14062	Q9ASY9	TENAE_ARATH_Bifunctional_TENA-E_protein_OS=Arabidopsis_thaliana_OX=3702_GN=TENA_E_PE=1_SV=3
Tca_19034	Q9ASY9	TENAE_ARATH_Bifunctional_TENA-E_protein_OS=Arabidopsis_thaliana_OX=3702_GN=TENA_E_PE=1_SV=3
Vvi_30199	Q9ASY9	TENAE_ARATH_Bifunctional_TENA-E_protein_OS=Arabidopsis_thaliana_OX=3702_GN=TENA_E_PE=1_SV=3
At_15948	Q9LX73	UFL1_ARATH_E3_UFM1-protein_ligase_1_homolog_OS=Arabidopsis_thaliana_OX=3702_GN=At3g46220_PE=1_SV=1
Bol_7549	Q9LX73	UFL1_ARATH_E3_UFM1-protein_ligase_1_homolog_OS=Arabidopsis_thaliana_OX=3702_GN=At3g46220_PE=1_SV=1
Car_3552	Q9LX73	UFL1_ARATH_E3_UFM1-protein_ligase_1_homolog_OS=Arabidopsis_thaliana_OX=3702_GN=At3g46220_PE=1_SV=1
Cpa_10866	Q9LX73	UFL1_ARATH_E3_UFM1-protein_ligase_1_homolog_OS=Arabidopsis_thaliana_OX=3702_GN=At3g46220_PE=1_SV=1
Csi_3321	Q9LX73	UFL1_ARATH_E3_UFM1-protein_ligase_1_homolog_OS=Arabidopsis_thaliana_OX=3702_GN=At3g46220_PE=1_SV=1
Mol_15087	Q9LX73	UFL1_ARATH_E3_UFM1-protein_ligase_1_homolog_OS=Arabidopsis_thaliana_OX=3702_GN=At3g46220_PE=1_SV=1
Mtr_44717	Q9LX73	UFL1_ARATH_E3_UFM1-protein_ligase_1_homolog_OS=Arabidopsis_thaliana_OX=3702_GN=At3g46220_PE=1_SV=1
Osa_33702	Q9LX73	UFL1_ARATH_E3_UFM1-protein_ligase_1_homolog_OS=Arabidopsis_thaliana_OX=3702_GN=At3g46220_PE=1_SV=1
Ptr_19771	Q9LX73	UFL1_ARATH_E3_UFM1-protein_ligase_1_homolog_OS=Arabidopsis_thaliana_OX=3702_GN=At3g46220_PE=1_SV=1
Rco_20511	Q9LX73	UFL1_ARATH_E3_UFM1-protein_ligase_1_homolog_OS=Arabidopsis_thaliana_OX=3702_GN=At3g46220_PE=1_SV=1
Tca_10584	Q9LX73	UFL1_ARATH_E3_UFM1-protein_ligase_1_homolog_OS=Arabidopsis_thaliana_OX=3702_GN=At3g46220_PE=1_SV=1
Vvi_24443	Q9LX73	UFL1_ARATH_E3_UFM1-protein_ligase_1_homolog_OS=Arabidopsis_thaliana_OX=3702_GN=At3g46220_PE=1_SV=1
At_21964	Q38920	FNTB_ARATH_Protein_farnesyltransferase_subunit_beta_OS=Arabidopsis_thaliana_OX=3702_GN=FTB_PE=1_SV=3
Bol_3600	Q38920	FNTB_ARATH_Protein_farnesyltransferase_subunit_beta_OS=Arabidopsis_thaliana_OX=3702_GN=FTB_PE=1_SV=3
Car_22575	Q38920	FNTB_ARATH_Protein_farnesyltransferase_subunit_beta_OS=Arabidopsis_thaliana_OX=3702_GN=FTB_PE=1_SV=3
Cpa_14916	Q38920	FNTB_ARATH_Protein_farnesyltransferase_subunit_beta_OS=Arabidopsis_thaliana_OX=3702_GN=FTB_PE=1_SV=3
Csi_16467	Q38920	FNTB_ARATH_Protein_farnesyltransferase_subunit_beta_OS=Arabidopsis_thaliana_OX=3702_GN=FTB_PE=1_SV=3
Mol_735	Q38920	FNTB_ARATH_Protein_farnesyltransferase_subunit_beta_OS=Arabidopsis_thaliana_OX=3702_GN=FTB_PE=1_SV=3
Mol_735	Q38920	FNTB_ARATH_Protein_farnesyltransferase_subunit_beta_OS=Arabidopsis_thaliana_OX=3702_GN=FTB_PE=1_SV=3
Mtr_39525	Q38920	FNTB_ARATH_Protein_farnesyltransferase_subunit_beta_OS=Arabidopsis_thaliana_OX=3702_GN=FTB_PE=1_SV=3
Osa_12426	Q38920	FNTB_ARATH_Protein_farnesyltransferase_subunit_beta_OS=Arabidopsis_thaliana_OX=3702_GN=FTB_PE=1_SV=3
Ptr_33475	Q38920	FNTB_ARATH_Protein_farnesyltransferase_subunit_beta_OS=Arabidopsis_thaliana_OX=3702_GN=FTB_PE=1_SV=3
Rco_11544	Q38920	FNTB_ARATH_Protein_farnesyltransferase_subunit_beta_OS=Arabidopsis_thaliana_OX=3702_GN=FTB_PE=1_SV=3
Tca_16783	Q38920	FNTB_ARATH_Protein_farnesyltransferase_subunit_beta_OS=Arabidopsis_thaliana_OX=3702_GN=FTB_PE=1_SV=3
Vvi_987	Q38920	FNTB_ARATH_Protein_farnesyltransferase_subunit_beta_OS=Arabidopsis_thaliana_OX=3702_GN=FTB_PE=1_SV=3
At_7954	Q5XF75	EFTS_ARATH_Elongation_factor_Ts,_mitochondrial_OS=Arabidopsis_thaliana_OX=3702_GN=EFTS_PE=1_SV=1
Bol_11729	Q5XF75	EFTS_ARATH_Elongation_factor_Ts,_mitochondrial_OS=Arabidopsis_thaliana_OX=3702_GN=EFTS_PE=1_SV=1
Car_23411	Q5XF75	EFTS_ARATH_Elongation_factor_Ts,_mitochondrial_OS=Arabidopsis_thaliana_OX=3702_GN=EFTS_PE=1_SV=1
Cpa_22296	Q5XF75	EFTS_ARATH_Elongation_factor_Ts,_mitochondrial_OS=Arabidopsis_thaliana_OX=3702_GN=EFTS_PE=1_SV=1
Csi_21406	Q5XF75	EFTS_ARATH_Elongation_factor_Ts,_mitochondrial_OS=Arabidopsis_thaliana_OX=3702_GN=EFTS_PE=1_SV=1
Mol_5077	Q5XF75	EFTS_ARATH_Elongation_factor_Ts,_mitochondrial_OS=Arabidopsis_thaliana_OX=3702_GN=EFTS_PE=1_SV=1
Mtr_40859	Q5XF75	EFTS_ARATH_Elongation_factor_Ts,_mitochondrial_OS=Arabidopsis_thaliana_OX=3702_GN=EFTS_PE=1_SV=1
Osa_4384	Q5XF75	EFTS_ARATH_Elongation_factor_Ts,_mitochondrial_OS=Arabidopsis_thaliana_OX=3702_GN=EFTS_PE=1_SV=1
Ptr_83	Q5XF75	EFTS_ARATH_Elongation_factor_Ts,_mitochondrial_OS=Arabidopsis_thaliana_OX=3702_GN=EFTS_PE=1_SV=1
Rco_17317	Q5XF75	EFTS_ARATH_Elongation_factor_Ts,_mitochondrial_OS=Arabidopsis_thaliana_OX=3702_GN=EFTS_PE=1_SV=1
Tca_13097	Q5XF75	EFTS_ARATH_Elongation_factor_Ts,_mitochondrial_OS=Arabidopsis_thaliana_OX=3702_GN=EFTS_PE=1_SV=1
Vvi_25644	Q5XF75	EFTS_ARATH_Elongation_factor_Ts,_mitochondrial_OS=Arabidopsis_thaliana_OX=3702_GN=EFTS_PE=1_SV=1
At_4968	Q8H1F6	DGP3_ARATH_DAR_GTPase_3,_chloroplastic_OS=Arabidopsis_thaliana_OX=3702_GN=DGP3_PE=2_SV=1
Bol_7000	Q8H1F6	DGP3_ARATH_DAR_GTPase_3,_chloroplastic_OS=Arabidopsis_thaliana_OX=3702_GN=DGP3_PE=2_SV=1
Car_2553	Q8H1F6	DGP3_ARATH_DAR_GTPase_3,_chloroplastic_OS=Arabidopsis_thaliana_OX=3702_GN=DGP3_PE=2_SV=1
Cpa_14618	Q8H1F6	DGP3_ARATH_DAR_GTPase_3,_chloroplastic_OS=Arabidopsis_thaliana_OX=3702_GN=DGP3_PE=2_SV=1
Csi_1147	Q8H1F6	DGP3_ARATH_DAR_GTPase_3,_chloroplastic_OS=Arabidopsis_thaliana_OX=3702_GN=DGP3_PE=2_SV=1
Mol_20915	Q8H1F6	DGP3_ARATH_DAR_GTPase_3,_chloroplastic_OS=Arabidopsis_thaliana_OX=3702_GN=DGP3_PE=2_SV=1
Mtr_23988	Q8H1F6	DGP3_ARATH_DAR_GTPase_3,_chloroplastic_OS=Arabidopsis_thaliana_OX=3702_GN=DGP3_PE=2_SV=1
Osa_34544	Q8H1F6	DGP3_ARATH_DAR_GTPase_3,_chloroplastic_OS=Arabidopsis_thaliana_OX=3702_GN=DGP3_PE=2_SV=1
Ptr_27264	Q8H1F6	DGP3_ARATH_DAR_GTPase_3,_chloroplastic_OS=Arabidopsis_thaliana_OX=3702_GN=DGP3_PE=2_SV=1
Rco_6563	Q8H1F6	DGP3_ARATH_DAR_GTPase_3,_chloroplastic_OS=Arabidopsis_thaliana_OX=3702_GN=DGP3_PE=2_SV=1
Tca_13435	Q8H1F6	DGP3_ARATH_DAR_GTPase_3,_chloroplastic_OS=Arabidopsis_thaliana_OX=3702_GN=DGP3_PE=2_SV=1
Vvi_22278	Q8H1F6	DGP3_ARATH_DAR_GTPase_3,_chloroplastic_OS=Arabidopsis_thaliana_OX=3702_GN=DGP3_PE=2_SV=1
At_18981	Q9LT72	PUS4_ARATH_RNA_pseudouridine_synthase_4,_mitochondrial_OS=Arabidopsis_thaliana_OX=3702_GN=At3g19440_PE=2_SV=1
Bol_15392	Q9LT72	PUS4_ARATH_RNA_pseudouridine_synthase_4,_mitochondrial_OS=Arabidopsis_thaliana_OX=3702_GN=At3g19440_PE=2_SV=1
Car_17893	Q9LT72	PUS4_ARATH_RNA_pseudouridine_synthase_4,_mitochondrial_OS=Arabidopsis_thaliana_OX=3702_GN=At3g19440_PE=2_SV=1
Cpa_1422	Q9LT72	PUS4_ARATH_RNA_pseudouridine_synthase_4,_mitochondrial_OS=Arabidopsis_thaliana_OX=3702_GN=At3g19440_PE=2_SV=1
Csi_4656	Q9LT72	PUS4_ARATH_RNA_pseudouridine_synthase_4,_mitochondrial_OS=Arabidopsis_thaliana_OX=3702_GN=At3g19440_PE=2_SV=1
Mol_17483	Q9LT72	PUS4_ARATH_RNA_pseudouridine_synthase_4,_mitochondrial_OS=Arabidopsis_thaliana_OX=3702_GN=At3g19440_PE=2_SV=1
Mtr_27628	Q9LT72	PUS4_ARATH_RNA_pseudouridine_synthase_4,_mitochondrial_OS=Arabidopsis_thaliana_OX=3702_GN=At3g19440_PE=2_SV=1
Osa_26653	Q9LT72	PUS4_ARATH_RNA_pseudouridine_synthase_4,_mitochondrial_OS=Arabidopsis_thaliana_OX=3702_GN=At3g19440_PE=2_SV=1
Ptr_6056	Q9LT72	PUS4_ARATH_RNA_pseudouridine_synthase_4,_mitochondrial_OS=Arabidopsis_thaliana_OX=3702_GN=At3g19440_PE=2_SV=1
Rco_10779	Q9LT72	PUS4_ARATH_RNA_pseudouridine_synthase_4,_mitochondrial_OS=Arabidopsis_thaliana_OX=3702_GN=At3g19440_PE=2_SV=1
Tca_27354	Q9LT72	PUS4_ARATH_RNA_pseudouridine_synthase_4,_mitochondrial_OS=Arabidopsis_thaliana_OX=3702_GN=At3g19440_PE=2_SV=1
Vvi_9124	Q9LT72	PUS4_ARATH_RNA_pseudouridine_synthase_4,_mitochondrial_OS=Arabidopsis_thaliana_OX=3702_GN=At3g19440_PE=2_SV=1
At_22981	Q9FH21	DTX55_ARATH_Protein_DETOXIFICATION_55_OS=Arabidopsis_thaliana_OX=3702_GN=DTX55_PE=2_SV=1
Bol_12379	Q9FH21	DTX55_ARATH_Protein_DETOXIFICATION_55_OS=Arabidopsis_thaliana_OX=3702_GN=DTX55_PE=2_SV=1
Car_16788	Q9FH21	DTX55_ARATH_Protein_DETOXIFICATION_55_OS=Arabidopsis_thaliana_OX=3702_GN=DTX55_PE=2_SV=1
Cpa_17398	Q9FH21	DTX55_ARATH_Protein_DETOXIFICATION_55_OS=Arabidopsis_thaliana_OX=3702_GN=DTX55_PE=2_SV=1
Csi_9421	Q9FH21	DTX55_ARATH_Protein_DETOXIFICATION_55_OS=Arabidopsis_thaliana_OX=3702_GN=DTX55_PE=2_SV=1
Mol_5310	Q9FH21	DTX55_ARATH_Protein_DETOXIFICATION_55_OS=Arabidopsis_thaliana_OX=3702_GN=DTX55_PE=2_SV=1
Mtr_10201	Q9FH21	DTX55_ARATH_Protein_DETOXIFICATION_55_OS=Arabidopsis_thaliana_OX=3702_GN=DTX55_PE=2_SV=1
Osa_32994	Q9FH21	DTX55_ARATH_Protein_DETOXIFICATION_55_OS=Arabidopsis_thaliana_OX=3702_GN=DTX55_PE=2_SV=1
Ptr_23931	Q9FH21	DTX55_ARATH_Protein_DETOXIFICATION_55_OS=Arabidopsis_thaliana_OX=3702_GN=DTX55_PE=2_SV=1
Rco_8619	Q9FH21	DTX55_ARATH_Protein_DETOXIFICATION_55_OS=Arabidopsis_thaliana_OX=3702_GN=DTX55_PE=2_SV=1
Tca_16590	Q9FH21	DTX55_ARATH_Protein_DETOXIFICATION_55_OS=Arabidopsis_thaliana_OX=3702_GN=DTX55_PE=2_SV=1
Vvi_31778	Q9FH21	DTX55_ARATH_Protein_DETOXIFICATION_55_OS=Arabidopsis_thaliana_OX=3702_GN=DTX55_PE=2_SV=1
At_1373	O04420	URIC_ARATH_Uricase_OS=Arabidopsis_thaliana_OX=3702_GN=At2g26230_PE=1_SV=2
Bol_32393	O04420	URIC_ARATH_Uricase_OS=Arabidopsis_thaliana_OX=3702_GN=At2g26230_PE=1_SV=2
Car_11322	O04420	URIC_ARATH_Uricase_OS=Arabidopsis_thaliana_OX=3702_GN=At2g26230_PE=1_SV=2
Cpa_18119	O04420	URIC_ARATH_Uricase_OS=Arabidopsis_thaliana_OX=3702_GN=At2g26230_PE=1_SV=2
Csi_2156	O04420	URIC_ARATH_Uricase_OS=Arabidopsis_thaliana_OX=3702_GN=At2g26230_PE=1_SV=2
Mol_21624	O04420	URIC_ARATH_Uricase_OS=Arabidopsis_thaliana_OX=3702_GN=At2g26230_PE=1_SV=2
Mtr_36378	O04420	URIC_ARATH_Uricase_OS=Arabidopsis_thaliana_OX=3702_GN=At2g26230_PE=1_SV=2
Osa_14218	O04420	URIC_ARATH_Uricase_OS=Arabidopsis_thaliana_OX=3702_GN=At2g26230_PE=1_SV=2
Ptr_24334	O04420	URIC_ARATH_Uricase_OS=Arabidopsis_thaliana_OX=3702_GN=At2g26230_PE=1_SV=2
Rco_24854	O04420	URIC_ARATH_Uricase_OS=Arabidopsis_thaliana_OX=3702_GN=At2g26230_PE=1_SV=2
Tca_20668	O04420	URIC_ARATH_Uricase_OS=Arabidopsis_thaliana_OX=3702_GN=At2g26230_PE=1_SV=2
Vvi_19874	O04420	URIC_ARATH_Uricase_OS=Arabidopsis_thaliana_OX=3702_GN=At2g26230_PE=1_SV=2
At_3677	O04212	Y2090_ARATH_Putative_ABC1_protein_At2g40090_OS=Arabidopsis_thaliana_OX=3702_GN=At2g40090_PE=2_SV=2
Bol_5805	O04212	Y2090_ARATH_Putative_ABC1_protein_At2g40090_OS=Arabidopsis_thaliana_OX=3702_GN=At2g40090_PE=2_SV=2
Car_26397	O04212	Y2090_ARATH_Putative_ABC1_protein_At2g40090_OS=Arabidopsis_thaliana_OX=3702_GN=At2g40090_PE=2_SV=2
Cpa_7931	O04212	Y2090_ARATH_Putative_ABC1_protein_At2g40090_OS=Arabidopsis_thaliana_OX=3702_GN=At2g40090_PE=2_SV=2
Csi_24535	O04212	Y2090_ARATH_Putative_ABC1_protein_At2g40090_OS=Arabidopsis_thaliana_OX=3702_GN=At2g40090_PE=2_SV=2
Mol_19464	O04212	Y2090_ARATH_Putative_ABC1_protein_At2g40090_OS=Arabidopsis_thaliana_OX=3702_GN=At2g40090_PE=2_SV=2
Mtr_2485	O04212	Y2090_ARATH_Putative_ABC1_protein_At2g40090_OS=Arabidopsis_thaliana_OX=3702_GN=At2g40090_PE=2_SV=2
Osa_20260	O04212	Y2090_ARATH_Putative_ABC1_protein_At2g40090_OS=Arabidopsis_thaliana_OX=3702_GN=At2g40090_PE=2_SV=2
Ptr_29450	O04212	Y2090_ARATH_Putative_ABC1_protein_At2g40090_OS=Arabidopsis_thaliana_OX=3702_GN=At2g40090_PE=2_SV=2
Rco_3604	O04212	Y2090_ARATH_Putative_ABC1_protein_At2g40090_OS=Arabidopsis_thaliana_OX=3702_GN=At2g40090_PE=2_SV=2
Tca_20922	O04212	Y2090_ARATH_Putative_ABC1_protein_At2g40090_OS=Arabidopsis_thaliana_OX=3702_GN=At2g40090_PE=2_SV=2
Vvi_19632	O04212	Y2090_ARATH_Putative_ABC1_protein_At2g40090_OS=Arabidopsis_thaliana_OX=3702_GN=At2g40090_PE=2_SV=2
At_2917	Q940A2	P2C31_ARATH_Protein_kinase_and_PP2C-like_domain-containing_protein_OS=Arabidopsis_thaliana_OX=3702_GN=At2g40860/At2g40870_PE=2_SV=1
Bol_8586	Q940A2	P2C31_ARATH_Protein_kinase_and_PP2C-like_domain-containing_protein_OS=Arabidopsis_thaliana_OX=3702_GN=At2g40860/At2g40870_PE=2_SV=1
Car_12337	Q940A2	P2C31_ARATH_Protein_kinase_and_PP2C-like_domain-containing_protein_OS=Arabidopsis_thaliana_OX=3702_GN=At2g40860/At2g40870_PE=2_SV=1
Cpa_14539	Q940A2	P2C31_ARATH_Protein_kinase_and_PP2C-like_domain-containing_protein_OS=Arabidopsis_thaliana_OX=3702_GN=At2g40860/At2g40870_PE=2_SV=1
Csi_16644	Q940A2	P2C31_ARATH_Protein_kinase_and_PP2C-like_domain-containing_protein_OS=Arabidopsis_thaliana_OX=3702_GN=At2g40860/At2g40870_PE=2_SV=1
Mol_7747	Q940A2	P2C31_ARATH_Protein_kinase_and_PP2C-like_domain-containing_protein_OS=Arabidopsis_thaliana_OX=3702_GN=At2g40860/At2g40870_PE=2_SV=1
Mtr_38641	Q940A2	P2C31_ARATH_Protein_kinase_and_PP2C-like_domain-containing_protein_OS=Arabidopsis_thaliana_OX=3702_GN=At2g40860/At2g40870_PE=2_SV=1
Osa_13392	Q940A2	P2C31_ARATH_Protein_kinase_and_PP2C-like_domain-containing_protein_OS=Arabidopsis_thaliana_OX=3702_GN=At2g40860/At2g40870_PE=2_SV=1
Ptr_31094	Q940A2	P2C31_ARATH_Protein_kinase_and_PP2C-like_domain-containing_protein_OS=Arabidopsis_thaliana_OX=3702_GN=At2g40860/At2g40870_PE=2_SV=1
Rco_16109	Q940A2	P2C31_ARATH_Protein_kinase_and_PP2C-like_domain-containing_protein_OS=Arabidopsis_thaliana_OX=3702_GN=At2g40860/At2g40870_PE=2_SV=1
Tca_22748	Q940A2	P2C31_ARATH_Protein_kinase_and_PP2C-like_domain-containing_protein_OS=Arabidopsis_thaliana_OX=3702_GN=At2g40860/At2g40870_PE=2_SV=1
Vvi_3921	Q940A2	P2C31_ARATH_Protein_kinase_and_PP2C-like_domain-containing_protein_OS=Arabidopsis_thaliana_OX=3702_GN=At2g40860/At2g40870_PE=2_SV=1
At_24622	O22928	PUSH_ARATH_Putative_tRNA_pseudouridine_synthase_OS=Arabidopsis_thaliana_OX=3702_GN=At2g30320_PE=3_SV=1
Mtr_15738	O22928	PUSH_ARATH_Putative_tRNA_pseudouridine_synthase_OS=Arabidopsis_thaliana_OX=3702_GN=At2g30320_PE=3_SV=1
Vvi_15079	O22928	PUSH_ARATH_Putative_tRNA_pseudouridine_synthase_OS=Arabidopsis_thaliana_OX=3702_GN=At2g30320_PE=3_SV=1
At_4697	Q8W0Y8	PSB28_ARATH_Photosystem_II_reaction_center_PSB28_protein,_chloroplastic_OS=Arabidopsis_thaliana_OX=3702_GN=PSB28_PE=2_SV=1
Bol_30551	Q8W0Y8	PSB28_ARATH_Photosystem_II_reaction_center_PSB28_protein,_chloroplastic_OS=Arabidopsis_thaliana_OX=3702_GN=PSB28_PE=2_SV=1
Car_11400	Q8W0Y8	PSB28_ARATH_Photosystem_II_reaction_center_PSB28_protein,_chloroplastic_OS=Arabidopsis_thaliana_OX=3702_GN=PSB28_PE=2_SV=1
Cpa_23350	Q8W0Y8	PSB28_ARATH_Photosystem_II_reaction_center_PSB28_protein,_chloroplastic_OS=Arabidopsis_thaliana_OX=3702_GN=PSB28_PE=2_SV=1
Csi_11640	Q8W0Y8	PSB28_ARATH_Photosystem_II_reaction_center_PSB28_protein,_chloroplastic_OS=Arabidopsis_thaliana_OX=3702_GN=PSB28_PE=2_SV=1
Mol_4902	Q8W0Y8	PSB28_ARATH_Photosystem_II_reaction_center_PSB28_protein,_chloroplastic_OS=Arabidopsis_thaliana_OX=3702_GN=PSB28_PE=2_SV=1
Mtr_31967	Q8W0Y8	PSB28_ARATH_Photosystem_II_reaction_center_PSB28_protein,_chloroplastic_OS=Arabidopsis_thaliana_OX=3702_GN=PSB28_PE=2_SV=1
Osa_13030	Q8W0Y8	PSB28_ARATH_Photosystem_II_reaction_center_PSB28_protein,_chloroplastic_OS=Arabidopsis_thaliana_OX=3702_GN=PSB28_PE=2_SV=1
Ptr_9693	Q8W0Y8	PSB28_ARATH_Photosystem_II_reaction_center_PSB28_protein,_chloroplastic_OS=Arabidopsis_thaliana_OX=3702_GN=PSB28_PE=2_SV=1
Rco_6219	Q8W0Y8	PSB28_ARATH_Photosystem_II_reaction_center_PSB28_protein,_chloroplastic_OS=Arabidopsis_thaliana_OX=3702_GN=PSB28_PE=2_SV=1
Tca_14101	Q8W0Y8	PSB28_ARATH_Photosystem_II_reaction_center_PSB28_protein,_chloroplastic_OS=Arabidopsis_thaliana_OX=3702_GN=PSB28_PE=2_SV=1
Vvi_22423	Q8W0Y8	PSB28_ARATH_Photosystem_II_reaction_center_PSB28_protein,_chloroplastic_OS=Arabidopsis_thaliana_OX=3702_GN=PSB28_PE=2_SV=1
At_25352	Q9FN03	UVR8_ARATH_Ultraviolet-B_receptor_UVR8_OS=Arabidopsis_thaliana_OX=3702_GN=UVR8_PE=1_SV=1
At_25352	Q9FN03	UVR8_ARATH_Ultraviolet-B_receptor_UVR8_OS=Arabidopsis_thaliana_OX=3702_GN=UVR8_PE=1_SV=1
At_25352	Q9FN03	UVR8_ARATH_Ultraviolet-B_receptor_UVR8_OS=Arabidopsis_thaliana_OX=3702_GN=UVR8_PE=1_SV=1
Bol_16447	Q9FN03	UVR8_ARATH_Ultraviolet-B_receptor_UVR8_OS=Arabidopsis_thaliana_OX=3702_GN=UVR8_PE=1_SV=1
Bol_16447	Q9FN03	UVR8_ARATH_Ultraviolet-B_receptor_UVR8_OS=Arabidopsis_thaliana_OX=3702_GN=UVR8_PE=1_SV=1
Car_27447	Q9FN03	UVR8_ARATH_Ultraviolet-B_receptor_UVR8_OS=Arabidopsis_thaliana_OX=3702_GN=UVR8_PE=1_SV=1
Car_27447	Q9FN03	UVR8_ARATH_Ultraviolet-B_receptor_UVR8_OS=Arabidopsis_thaliana_OX=3702_GN=UVR8_PE=1_SV=1
Car_27447	Q9FN03	UVR8_ARATH_Ultraviolet-B_receptor_UVR8_OS=Arabidopsis_thaliana_OX=3702_GN=UVR8_PE=1_SV=1
Car_27447	Q9FN03	UVR8_ARATH_Ultraviolet-B_receptor_UVR8_OS=Arabidopsis_thaliana_OX=3702_GN=UVR8_PE=1_SV=1
Csi_20336	Q9FN03	UVR8_ARATH_Ultraviolet-B_receptor_UVR8_OS=Arabidopsis_thaliana_OX=3702_GN=UVR8_PE=1_SV=1
Csi_20336	Q9FN03	UVR8_ARATH_Ultraviolet-B_receptor_UVR8_OS=Arabidopsis_thaliana_OX=3702_GN=UVR8_PE=1_SV=1
Mol_7796	Q9FN03	UVR8_ARATH_Ultraviolet-B_receptor_UVR8_OS=Arabidopsis_thaliana_OX=3702_GN=UVR8_PE=1_SV=1
Mol_7796	Q9FN03	UVR8_ARATH_Ultraviolet-B_receptor_UVR8_OS=Arabidopsis_thaliana_OX=3702_GN=UVR8_PE=1_SV=1
Mol_7796	Q9FN03	UVR8_ARATH_Ultraviolet-B_receptor_UVR8_OS=Arabidopsis_thaliana_OX=3702_GN=UVR8_PE=1_SV=1
Mtr_1081	Q9FN03	UVR8_ARATH_Ultraviolet-B_receptor_UVR8_OS=Arabidopsis_thaliana_OX=3702_GN=UVR8_PE=1_SV=1
Mtr_1081	Q9FN03	UVR8_ARATH_Ultraviolet-B_receptor_UVR8_OS=Arabidopsis_thaliana_OX=3702_GN=UVR8_PE=1_SV=1
Osa_37684	Q9FN03	UVR8_ARATH_Ultraviolet-B_receptor_UVR8_OS=Arabidopsis_thaliana_OX=3702_GN=UVR8_PE=1_SV=1
Osa_37684	Q9FN03	UVR8_ARATH_Ultraviolet-B_receptor_UVR8_OS=Arabidopsis_thaliana_OX=3702_GN=UVR8_PE=1_SV=1
Osa_37684	Q9FN03	UVR8_ARATH_Ultraviolet-B_receptor_UVR8_OS=Arabidopsis_thaliana_OX=3702_GN=UVR8_PE=1_SV=1
Ptr_28447	Q9FN03	UVR8_ARATH_Ultraviolet-B_receptor_UVR8_OS=Arabidopsis_thaliana_OX=3702_GN=UVR8_PE=1_SV=1
Ptr_28447	Q9FN03	UVR8_ARATH_Ultraviolet-B_receptor_UVR8_OS=Arabidopsis_thaliana_OX=3702_GN=UVR8_PE=1_SV=1
Ptr_28447	Q9FN03	UVR8_ARATH_Ultraviolet-B_receptor_UVR8_OS=Arabidopsis_thaliana_OX=3702_GN=UVR8_PE=1_SV=1
Ptr_28447	Q9FN03	UVR8_ARATH_Ultraviolet-B_receptor_UVR8_OS=Arabidopsis_thaliana_OX=3702_GN=UVR8_PE=1_SV=1
Rco_19339	Q9FN03	UVR8_ARATH_Ultraviolet-B_receptor_UVR8_OS=Arabidopsis_thaliana_OX=3702_GN=UVR8_PE=1_SV=1
Rco_19339	Q9FN03	UVR8_ARATH_Ultraviolet-B_receptor_UVR8_OS=Arabidopsis_thaliana_OX=3702_GN=UVR8_PE=1_SV=1
Rco_19339	Q9FN03	UVR8_ARATH_Ultraviolet-B_receptor_UVR8_OS=Arabidopsis_thaliana_OX=3702_GN=UVR8_PE=1_SV=1
Rco_19339	Q9FN03	UVR8_ARATH_Ultraviolet-B_receptor_UVR8_OS=Arabidopsis_thaliana_OX=3702_GN=UVR8_PE=1_SV=1
Tca_15937	Q9FN03	UVR8_ARATH_Ultraviolet-B_receptor_UVR8_OS=Arabidopsis_thaliana_OX=3702_GN=UVR8_PE=1_SV=1
Tca_15937	Q9FN03	UVR8_ARATH_Ultraviolet-B_receptor_UVR8_OS=Arabidopsis_thaliana_OX=3702_GN=UVR8_PE=1_SV=1
Vvi_21812	Q9FN03	UVR8_ARATH_Ultraviolet-B_receptor_UVR8_OS=Arabidopsis_thaliana_OX=3702_GN=UVR8_PE=1_SV=1
Vvi_21812	Q9FN03	UVR8_ARATH_Ultraviolet-B_receptor_UVR8_OS=Arabidopsis_thaliana_OX=3702_GN=UVR8_PE=1_SV=1
At_4783	Q8GXU8	LPAT1_ARATH_1-acyl-sn-glycerol-3-phosphate_acyltransferase_LPAT1,_chloroplastic_OS=Arabidopsis_thaliana_OX=3702_GN=LPAT1_PE=1_SV=1
Bol_23406	Q8GXU8	LPAT1_ARATH_1-acyl-sn-glycerol-3-phosphate_acyltransferase_LPAT1,_chloroplastic_OS=Arabidopsis_thaliana_OX=3702_GN=LPAT1_PE=1_SV=1
Car_4376	Q8GXU8	LPAT1_ARATH_1-acyl-sn-glycerol-3-phosphate_acyltransferase_LPAT1,_chloroplastic_OS=Arabidopsis_thaliana_OX=3702_GN=LPAT1_PE=1_SV=1
Cpa_16217	Q8GXU8	LPAT1_ARATH_1-acyl-sn-glycerol-3-phosphate_acyltransferase_LPAT1,_chloroplastic_OS=Arabidopsis_thaliana_OX=3702_GN=LPAT1_PE=1_SV=1
Csi_16015	Q8GXU8	LPAT1_ARATH_1-acyl-sn-glycerol-3-phosphate_acyltransferase_LPAT1,_chloroplastic_OS=Arabidopsis_thaliana_OX=3702_GN=LPAT1_PE=1_SV=1
Mol_19336	Q8GXU8	LPAT1_ARATH_1-acyl-sn-glycerol-3-phosphate_acyltransferase_LPAT1,_chloroplastic_OS=Arabidopsis_thaliana_OX=3702_GN=LPAT1_PE=1_SV=1
Mtr_31277	Q8GXU8	LPAT1_ARATH_1-acyl-sn-glycerol-3-phosphate_acyltransferase_LPAT1,_chloroplastic_OS=Arabidopsis_thaliana_OX=3702_GN=LPAT1_PE=1_SV=1
Osa_1260	Q8GXU8	LPAT1_ARATH_1-acyl-sn-glycerol-3-phosphate_acyltransferase_LPAT1,_chloroplastic_OS=Arabidopsis_thaliana_OX=3702_GN=LPAT1_PE=1_SV=1
Ptr_4967	Q8GXU8	LPAT1_ARATH_1-acyl-sn-glycerol-3-phosphate_acyltransferase_LPAT1,_chloroplastic_OS=Arabidopsis_thaliana_OX=3702_GN=LPAT1_PE=1_SV=1
Rco_7662	Q8GXU8	LPAT1_ARATH_1-acyl-sn-glycerol-3-phosphate_acyltransferase_LPAT1,_chloroplastic_OS=Arabidopsis_thaliana_OX=3702_GN=LPAT1_PE=1_SV=1
Tca_10400	Q8GXU8	LPAT1_ARATH_1-acyl-sn-glycerol-3-phosphate_acyltransferase_LPAT1,_chloroplastic_OS=Arabidopsis_thaliana_OX=3702_GN=LPAT1_PE=1_SV=1
Vvi_25588	Q8GXU8	LPAT1_ARATH_1-acyl-sn-glycerol-3-phosphate_acyltransferase_LPAT1,_chloroplastic_OS=Arabidopsis_thaliana_OX=3702_GN=LPAT1_PE=1_SV=1
At_11506	Q5XET6	PUS3_ARATH_RNA_pseudouridine_synthase_3,_mitochondrial_OS=Arabidopsis_thaliana_OX=3702_GN=At1g78910_PE=2_SV=1
Bol_26170	Q5XET6	PUS3_ARATH_RNA_pseudouridine_synthase_3,_mitochondrial_OS=Arabidopsis_thaliana_OX=3702_GN=At1g78910_PE=2_SV=1
Car_4101	Q5XET6	PUS3_ARATH_RNA_pseudouridine_synthase_3,_mitochondrial_OS=Arabidopsis_thaliana_OX=3702_GN=At1g78910_PE=2_SV=1
Cpa_7109	Q5XET6	PUS3_ARATH_RNA_pseudouridine_synthase_3,_mitochondrial_OS=Arabidopsis_thaliana_OX=3702_GN=At1g78910_PE=2_SV=1
Csi_3665	Q5XET6	PUS3_ARATH_RNA_pseudouridine_synthase_3,_mitochondrial_OS=Arabidopsis_thaliana_OX=3702_GN=At1g78910_PE=2_SV=1
Mol_15701	Q5XET6	PUS3_ARATH_RNA_pseudouridine_synthase_3,_mitochondrial_OS=Arabidopsis_thaliana_OX=3702_GN=At1g78910_PE=2_SV=1
Mtr_21245	Q5XET6	PUS3_ARATH_RNA_pseudouridine_synthase_3,_mitochondrial_OS=Arabidopsis_thaliana_OX=3702_GN=At1g78910_PE=2_SV=1
Osa_3576	Q5XET6	PUS3_ARATH_RNA_pseudouridine_synthase_3,_mitochondrial_OS=Arabidopsis_thaliana_OX=3702_GN=At1g78910_PE=2_SV=1
Ptr_21691	Q5XET6	PUS3_ARATH_RNA_pseudouridine_synthase_3,_mitochondrial_OS=Arabidopsis_thaliana_OX=3702_GN=At1g78910_PE=2_SV=1
Rco_8741	Q5XET6	PUS3_ARATH_RNA_pseudouridine_synthase_3,_mitochondrial_OS=Arabidopsis_thaliana_OX=3702_GN=At1g78910_PE=2_SV=1
Tca_8682	Q5XET6	PUS3_ARATH_RNA_pseudouridine_synthase_3,_mitochondrial_OS=Arabidopsis_thaliana_OX=3702_GN=At1g78910_PE=2_SV=1
Vvi_29065	Q5XET6	PUS3_ARATH_RNA_pseudouridine_synthase_3,_mitochondrial_OS=Arabidopsis_thaliana_OX=3702_GN=At1g78910_PE=2_SV=1
At_13861	Q5BPZ5	LAZH2_ARATH_Protein_LAZ1_homolog_2_OS=Arabidopsis_thaliana_OX=3702_GN=At1g23070_PE=2_SV=1
Bol_32278	Q5BPZ5	LAZH2_ARATH_Protein_LAZ1_homolog_2_OS=Arabidopsis_thaliana_OX=3702_GN=At1g23070_PE=2_SV=1
Car_15275	Q5BPZ5	LAZH2_ARATH_Protein_LAZ1_homolog_2_OS=Arabidopsis_thaliana_OX=3702_GN=At1g23070_PE=2_SV=1
Car_15275	Q5BPZ5	LAZH2_ARATH_Protein_LAZ1_homolog_2_OS=Arabidopsis_thaliana_OX=3702_GN=At1g23070_PE=2_SV=1
Cpa_11818	Q5BPZ5	LAZH2_ARATH_Protein_LAZ1_homolog_2_OS=Arabidopsis_thaliana_OX=3702_GN=At1g23070_PE=2_SV=1
Csi_18233	Q5BPZ5	LAZH2_ARATH_Protein_LAZ1_homolog_2_OS=Arabidopsis_thaliana_OX=3702_GN=At1g23070_PE=2_SV=1
Mol_18783	Q5BPZ5	LAZH2_ARATH_Protein_LAZ1_homolog_2_OS=Arabidopsis_thaliana_OX=3702_GN=At1g23070_PE=2_SV=1
Mtr_10219	Q5BPZ5	LAZH2_ARATH_Protein_LAZ1_homolog_2_OS=Arabidopsis_thaliana_OX=3702_GN=At1g23070_PE=2_SV=1
Osa_18133	Q5BPZ5	LAZH2_ARATH_Protein_LAZ1_homolog_2_OS=Arabidopsis_thaliana_OX=3702_GN=At1g23070_PE=2_SV=1
Ptr_25923	Q5BPZ5	LAZH2_ARATH_Protein_LAZ1_homolog_2_OS=Arabidopsis_thaliana_OX=3702_GN=At1g23070_PE=2_SV=1
Rco_9350	Q5BPZ5	LAZH2_ARATH_Protein_LAZ1_homolog_2_OS=Arabidopsis_thaliana_OX=3702_GN=At1g23070_PE=2_SV=1
Tca_10130	Q5BPZ5	LAZH2_ARATH_Protein_LAZ1_homolog_2_OS=Arabidopsis_thaliana_OX=3702_GN=At1g23070_PE=2_SV=1
Vvi_26657	Q5BPZ5	LAZH2_ARATH_Protein_LAZ1_homolog_2_OS=Arabidopsis_thaliana_OX=3702_GN=At1g23070_PE=2_SV=1
At_20488	Q9SJZ7	DNJA6_ARATH_Chaperone_protein_dnaJ_A6,_chloroplastic_OS=Arabidopsis_thaliana_OX=3702_GN=DJA6_PE=2_SV=2
Bol_3268	Q9SJZ7	DNJA6_ARATH_Chaperone_protein_dnaJ_A6,_chloroplastic_OS=Arabidopsis_thaliana_OX=3702_GN=DJA6_PE=2_SV=2
Car_18363	Q9SJZ7	DNJA6_ARATH_Chaperone_protein_dnaJ_A6,_chloroplastic_OS=Arabidopsis_thaliana_OX=3702_GN=DJA6_PE=2_SV=2
Car_18363	Q9SJZ7	DNJA6_ARATH_Chaperone_protein_dnaJ_A6,_chloroplastic_OS=Arabidopsis_thaliana_OX=3702_GN=DJA6_PE=2_SV=2
Cpa_12561	Q9SJZ7	DNJA6_ARATH_Chaperone_protein_dnaJ_A6,_chloroplastic_OS=Arabidopsis_thaliana_OX=3702_GN=DJA6_PE=2_SV=2
Csi_6005	Q9SJZ7	DNJA6_ARATH_Chaperone_protein_dnaJ_A6,_chloroplastic_OS=Arabidopsis_thaliana_OX=3702_GN=DJA6_PE=2_SV=2
Mol_3081	Q9SJZ7	DNJA6_ARATH_Chaperone_protein_dnaJ_A6,_chloroplastic_OS=Arabidopsis_thaliana_OX=3702_GN=DJA6_PE=2_SV=2
Mtr_39507	Q9SJZ7	DNJA6_ARATH_Chaperone_protein_dnaJ_A6,_chloroplastic_OS=Arabidopsis_thaliana_OX=3702_GN=DJA6_PE=2_SV=2
Osa_19144	Q9SJZ7	DNJA6_ARATH_Chaperone_protein_dnaJ_A6,_chloroplastic_OS=Arabidopsis_thaliana_OX=3702_GN=DJA6_PE=2_SV=2
Ptr_9158	Q9SJZ7	DNJA6_ARATH_Chaperone_protein_dnaJ_A6,_chloroplastic_OS=Arabidopsis_thaliana_OX=3702_GN=DJA6_PE=2_SV=2
Rco_6751	Q9SJZ7	DNJA6_ARATH_Chaperone_protein_dnaJ_A6,_chloroplastic_OS=Arabidopsis_thaliana_OX=3702_GN=DJA6_PE=2_SV=2
Tca_2584	Q9SJZ7	DNJA6_ARATH_Chaperone_protein_dnaJ_A6,_chloroplastic_OS=Arabidopsis_thaliana_OX=3702_GN=DJA6_PE=2_SV=2
Vvi_6087	Q9SJZ7	DNJA6_ARATH_Chaperone_protein_dnaJ_A6,_chloroplastic_OS=Arabidopsis_thaliana_OX=3702_GN=DJA6_PE=2_SV=2
At_8424	Q9ZPH4	DES1L_ARATH_Sphingolipid_delta(4)-desaturase_DES1-like_OS=Arabidopsis_thaliana_OX=3702_GN=At4g04930_PE=2_SV=1
Bol_12773	Q9ZPH4	DES1L_ARATH_Sphingolipid_delta(4)-desaturase_DES1-like_OS=Arabidopsis_thaliana_OX=3702_GN=At4g04930_PE=2_SV=1
Car_14701	Q9ZPH4	DES1L_ARATH_Sphingolipid_delta(4)-desaturase_DES1-like_OS=Arabidopsis_thaliana_OX=3702_GN=At4g04930_PE=2_SV=1
Cpa_11603	Q9ZPH4	DES1L_ARATH_Sphingolipid_delta(4)-desaturase_DES1-like_OS=Arabidopsis_thaliana_OX=3702_GN=At4g04930_PE=2_SV=1
Csi_12090	Q9ZPH4	DES1L_ARATH_Sphingolipid_delta(4)-desaturase_DES1-like_OS=Arabidopsis_thaliana_OX=3702_GN=At4g04930_PE=2_SV=1
Mol_16617	Q9ZPH4	DES1L_ARATH_Sphingolipid_delta(4)-desaturase_DES1-like_OS=Arabidopsis_thaliana_OX=3702_GN=At4g04930_PE=2_SV=1
Mtr_9246	Q9ZPH4	DES1L_ARATH_Sphingolipid_delta(4)-desaturase_DES1-like_OS=Arabidopsis_thaliana_OX=3702_GN=At4g04930_PE=2_SV=1
Osa_24336	Q9ZPH4	DES1L_ARATH_Sphingolipid_delta(4)-desaturase_DES1-like_OS=Arabidopsis_thaliana_OX=3702_GN=At4g04930_PE=2_SV=1
Ptr_12633	Q9ZPH4	DES1L_ARATH_Sphingolipid_delta(4)-desaturase_DES1-like_OS=Arabidopsis_thaliana_OX=3702_GN=At4g04930_PE=2_SV=1
Rco_13258	Q9ZPH4	DES1L_ARATH_Sphingolipid_delta(4)-desaturase_DES1-like_OS=Arabidopsis_thaliana_OX=3702_GN=At4g04930_PE=2_SV=1
Tca_8954	Q9ZPH4	DES1L_ARATH_Sphingolipid_delta(4)-desaturase_DES1-like_OS=Arabidopsis_thaliana_OX=3702_GN=At4g04930_PE=2_SV=1
Vvi_17221	Q9ZPH4	DES1L_ARATH_Sphingolipid_delta(4)-desaturase_DES1-like_OS=Arabidopsis_thaliana_OX=3702_GN=At4g04930_PE=2_SV=1
At_7801	Q9SCY3	PNSL4_ARATH_Photosynthetic_NDH_subunit_of_lumenal_location_4,_chloroplastic_OS=Arabidopsis_thaliana_OX=3702_GN=PNSL4_PE=1_SV=1
Bol_30755	Q9SCY3	PNSL4_ARATH_Photosynthetic_NDH_subunit_of_lumenal_location_4,_chloroplastic_OS=Arabidopsis_thaliana_OX=3702_GN=PNSL4_PE=1_SV=1
Car_1773	Q9SCY3	PNSL4_ARATH_Photosynthetic_NDH_subunit_of_lumenal_location_4,_chloroplastic_OS=Arabidopsis_thaliana_OX=3702_GN=PNSL4_PE=1_SV=1
Cpa_10292	Q9SCY3	PNSL4_ARATH_Photosynthetic_NDH_subunit_of_lumenal_location_4,_chloroplastic_OS=Arabidopsis_thaliana_OX=3702_GN=PNSL4_PE=1_SV=1
Csi_20221	Q9SCY3	PNSL4_ARATH_Photosynthetic_NDH_subunit_of_lumenal_location_4,_chloroplastic_OS=Arabidopsis_thaliana_OX=3702_GN=PNSL4_PE=1_SV=1
Mol_7010	Q9SCY3	PNSL4_ARATH_Photosynthetic_NDH_subunit_of_lumenal_location_4,_chloroplastic_OS=Arabidopsis_thaliana_OX=3702_GN=PNSL4_PE=1_SV=1
Mtr_13950	Q9SCY3	PNSL4_ARATH_Photosynthetic_NDH_subunit_of_lumenal_location_4,_chloroplastic_OS=Arabidopsis_thaliana_OX=3702_GN=PNSL4_PE=1_SV=1
Osa_24679	Q9SCY3	PNSL4_ARATH_Photosynthetic_NDH_subunit_of_lumenal_location_4,_chloroplastic_OS=Arabidopsis_thaliana_OX=3702_GN=PNSL4_PE=1_SV=1
Ptr_26659	Q9SCY3	PNSL4_ARATH_Photosynthetic_NDH_subunit_of_lumenal_location_4,_chloroplastic_OS=Arabidopsis_thaliana_OX=3702_GN=PNSL4_PE=1_SV=1
Rco_13823	Q9SCY3	PNSL4_ARATH_Photosynthetic_NDH_subunit_of_lumenal_location_4,_chloroplastic_OS=Arabidopsis_thaliana_OX=3702_GN=PNSL4_PE=1_SV=1
Tca_13342	Q9SCY3	PNSL4_ARATH_Photosynthetic_NDH_subunit_of_lumenal_location_4,_chloroplastic_OS=Arabidopsis_thaliana_OX=3702_GN=PNSL4_PE=1_SV=1
Vvi_22593	Q9SCY3	PNSL4_ARATH_Photosynthetic_NDH_subunit_of_lumenal_location_4,_chloroplastic_OS=Arabidopsis_thaliana_OX=3702_GN=PNSL4_PE=1_SV=1
At_8306	Q8L7I1	Y4193_ARATH_Uncharacterized_protein_At4g10930_OS=Arabidopsis_thaliana_OX=3702_GN=At4g10930_PE=2_SV=1
Bol_5830	Q8L7I1	Y4193_ARATH_Uncharacterized_protein_At4g10930_OS=Arabidopsis_thaliana_OX=3702_GN=At4g10930_PE=2_SV=1
Car_506	Q8L7I1	Y4193_ARATH_Uncharacterized_protein_At4g10930_OS=Arabidopsis_thaliana_OX=3702_GN=At4g10930_PE=2_SV=1
Cpa_21963	Q8L7I1	Y4193_ARATH_Uncharacterized_protein_At4g10930_OS=Arabidopsis_thaliana_OX=3702_GN=At4g10930_PE=2_SV=1
Csi_14327	Q8L7I1	Y4193_ARATH_Uncharacterized_protein_At4g10930_OS=Arabidopsis_thaliana_OX=3702_GN=At4g10930_PE=2_SV=1
Mol_5946	Q8L7I1	Y4193_ARATH_Uncharacterized_protein_At4g10930_OS=Arabidopsis_thaliana_OX=3702_GN=At4g10930_PE=2_SV=1
Mtr_16300	Q8L7I1	Y4193_ARATH_Uncharacterized_protein_At4g10930_OS=Arabidopsis_thaliana_OX=3702_GN=At4g10930_PE=2_SV=1
Osa_32931	Q8L7I1	Y4193_ARATH_Uncharacterized_protein_At4g10930_OS=Arabidopsis_thaliana_OX=3702_GN=At4g10930_PE=2_SV=1
Osa_32931	Q8L7I1	Y4193_ARATH_Uncharacterized_protein_At4g10930_OS=Arabidopsis_thaliana_OX=3702_GN=At4g10930_PE=2_SV=1
Ptr_17062	Q8L7I1	Y4193_ARATH_Uncharacterized_protein_At4g10930_OS=Arabidopsis_thaliana_OX=3702_GN=At4g10930_PE=2_SV=1
Rco_25061	Q8L7I1	Y4193_ARATH_Uncharacterized_protein_At4g10930_OS=Arabidopsis_thaliana_OX=3702_GN=At4g10930_PE=2_SV=1
Tca_3814	Q8L7I1	Y4193_ARATH_Uncharacterized_protein_At4g10930_OS=Arabidopsis_thaliana_OX=3702_GN=At4g10930_PE=2_SV=1
Vvi_14465	Q8L7I1	Y4193_ARATH_Uncharacterized_protein_At4g10930_OS=Arabidopsis_thaliana_OX=3702_GN=At4g10930_PE=2_SV=1
At_20545	Q9LVH5	OE64C_ARATH_Outer_envelope_protein_64,_chloroplastic_OS=Arabidopsis_thaliana_OX=3702_GN=OEP64_PE=1_SV=1
Bol_29492	F4KCL7	OE64M_ARATH_Outer_envelope_protein_64,_mitochondrial_OS=Arabidopsis_thaliana_OX=3702_GN=OM64_PE=1_SV=1
Car_5855	Q38931	FKB62_ARATH_Peptidyl-prolyl_cis-trans_isomerase_FKBP62_OS=Arabidopsis_thaliana_OX=3702_GN=FKBP62_PE=1_SV=2
Cpa_17375	Q38931	FKB62_ARATH_Peptidyl-prolyl_cis-trans_isomerase_FKBP62_OS=Arabidopsis_thaliana_OX=3702_GN=FKBP62_PE=1_SV=2
Csi_9596	Q38931	FKB62_ARATH_Peptidyl-prolyl_cis-trans_isomerase_FKBP62_OS=Arabidopsis_thaliana_OX=3702_GN=FKBP62_PE=1_SV=2
Mol_5299	Q38931	FKB62_ARATH_Peptidyl-prolyl_cis-trans_isomerase_FKBP62_OS=Arabidopsis_thaliana_OX=3702_GN=FKBP62_PE=1_SV=2
Mtr_48552	F4KCL7	OE64M_ARATH_Outer_envelope_protein_64,_mitochondrial_OS=Arabidopsis_thaliana_OX=3702_GN=OM64_PE=1_SV=1
Osa_20344	F4KCL7	OE64M_ARATH_Outer_envelope_protein_64,_mitochondrial_OS=Arabidopsis_thaliana_OX=3702_GN=OM64_PE=1_SV=1
Ptr_23235	Q38931	FKB62_ARATH_Peptidyl-prolyl_cis-trans_isomerase_FKBP62_OS=Arabidopsis_thaliana_OX=3702_GN=FKBP62_PE=1_SV=2
Rco_8639	Q38931	FKB62_ARATH_Peptidyl-prolyl_cis-trans_isomerase_FKBP62_OS=Arabidopsis_thaliana_OX=3702_GN=FKBP62_PE=1_SV=2
Tca_16448	Q38931	FKB62_ARATH_Peptidyl-prolyl_cis-trans_isomerase_FKBP62_OS=Arabidopsis_thaliana_OX=3702_GN=FKBP62_PE=1_SV=2
Vvi_30808	Q38931	FKB62_ARATH_Peptidyl-prolyl_cis-trans_isomerase_FKBP62_OS=Arabidopsis_thaliana_OX=3702_GN=FKBP62_PE=1_SV=2
At_19103	Q9LYT2	PP287_ARATH_Pentatricopeptide_repeat-containing_protein_At3g59040_OS=Arabidopsis_thaliana_OX=3702_GN=At3g59040_PE=2_SV=2
Bol_33300	Q9LYT2	PP287_ARATH_Pentatricopeptide_repeat-containing_protein_At3g59040_OS=Arabidopsis_thaliana_OX=3702_GN=At3g59040_PE=2_SV=2
Car_12261	Q9LYT2	PP287_ARATH_Pentatricopeptide_repeat-containing_protein_At3g59040_OS=Arabidopsis_thaliana_OX=3702_GN=At3g59040_PE=2_SV=2
Cpa_17345	Q9LYT2	PP287_ARATH_Pentatricopeptide_repeat-containing_protein_At3g59040_OS=Arabidopsis_thaliana_OX=3702_GN=At3g59040_PE=2_SV=2
Csi_18931	Q9LYT2	PP287_ARATH_Pentatricopeptide_repeat-containing_protein_At3g59040_OS=Arabidopsis_thaliana_OX=3702_GN=At3g59040_PE=2_SV=2
Mol_21335	Q9LYT2	PP287_ARATH_Pentatricopeptide_repeat-containing_protein_At3g59040_OS=Arabidopsis_thaliana_OX=3702_GN=At3g59040_PE=2_SV=2
Mtr_36550	Q9LYT2	PP287_ARATH_Pentatricopeptide_repeat-containing_protein_At3g59040_OS=Arabidopsis_thaliana_OX=3702_GN=At3g59040_PE=2_SV=2
Osa_3590	Q9LYT2	PP287_ARATH_Pentatricopeptide_repeat-containing_protein_At3g59040_OS=Arabidopsis_thaliana_OX=3702_GN=At3g59040_PE=2_SV=2
Ptr_17063	Q9LYT2	PP287_ARATH_Pentatricopeptide_repeat-containing_protein_At3g59040_OS=Arabidopsis_thaliana_OX=3702_GN=At3g59040_PE=2_SV=2
Rco_1758	Q9LYT2	PP287_ARATH_Pentatricopeptide_repeat-containing_protein_At3g59040_OS=Arabidopsis_thaliana_OX=3702_GN=At3g59040_PE=2_SV=2
Tca_13777	Q9LYT2	PP287_ARATH_Pentatricopeptide_repeat-containing_protein_At3g59040_OS=Arabidopsis_thaliana_OX=3702_GN=At3g59040_PE=2_SV=2
Vvi_14268	Q9LYT2	PP287_ARATH_Pentatricopeptide_repeat-containing_protein_At3g59040_OS=Arabidopsis_thaliana_OX=3702_GN=At3g59040_PE=2_SV=2
At_2788	Q9SIT7	PP151_ARATH_Pentatricopeptide_repeat-containing_protein_At2g13600_OS=Arabidopsis_thaliana_OX=3702_GN=PCMP-E76_PE=3_SV=1
Bol_8267	Q9SIT7	PP151_ARATH_Pentatricopeptide_repeat-containing_protein_At2g13600_OS=Arabidopsis_thaliana_OX=3702_GN=PCMP-E76_PE=3_SV=1
Car_27570	Q9SIT7	PP151_ARATH_Pentatricopeptide_repeat-containing_protein_At2g13600_OS=Arabidopsis_thaliana_OX=3702_GN=PCMP-E76_PE=3_SV=1
Cpa_15545	Q9SIT7	PP151_ARATH_Pentatricopeptide_repeat-containing_protein_At2g13600_OS=Arabidopsis_thaliana_OX=3702_GN=PCMP-E76_PE=3_SV=1
Csi_1345	Q9SIT7	PP151_ARATH_Pentatricopeptide_repeat-containing_protein_At2g13600_OS=Arabidopsis_thaliana_OX=3702_GN=PCMP-E76_PE=3_SV=1
Mol_7696	Q9SIT7	PP151_ARATH_Pentatricopeptide_repeat-containing_protein_At2g13600_OS=Arabidopsis_thaliana_OX=3702_GN=PCMP-E76_PE=3_SV=1
Mtr_4133	Q9SIT7	PP151_ARATH_Pentatricopeptide_repeat-containing_protein_At2g13600_OS=Arabidopsis_thaliana_OX=3702_GN=PCMP-E76_PE=3_SV=1
Osa_6914	Q9SIT7	PP151_ARATH_Pentatricopeptide_repeat-containing_protein_At2g13600_OS=Arabidopsis_thaliana_OX=3702_GN=PCMP-E76_PE=3_SV=1
Ptr_1823	Q9SIT7	PP151_ARATH_Pentatricopeptide_repeat-containing_protein_At2g13600_OS=Arabidopsis_thaliana_OX=3702_GN=PCMP-E76_PE=3_SV=1
Ptr_1823	Q9SIT7	PP151_ARATH_Pentatricopeptide_repeat-containing_protein_At2g13600_OS=Arabidopsis_thaliana_OX=3702_GN=PCMP-E76_PE=3_SV=1
Ptr_1823	Q9SIT7	PP151_ARATH_Pentatricopeptide_repeat-containing_protein_At2g13600_OS=Arabidopsis_thaliana_OX=3702_GN=PCMP-E76_PE=3_SV=1
Ptr_1823	Q9SIT7	PP151_ARATH_Pentatricopeptide_repeat-containing_protein_At2g13600_OS=Arabidopsis_thaliana_OX=3702_GN=PCMP-E76_PE=3_SV=1
Rco_12438	Q9SIT7	PP151_ARATH_Pentatricopeptide_repeat-containing_protein_At2g13600_OS=Arabidopsis_thaliana_OX=3702_GN=PCMP-E76_PE=3_SV=1
Rco_12438	Q9SIT7	PP151_ARATH_Pentatricopeptide_repeat-containing_protein_At2g13600_OS=Arabidopsis_thaliana_OX=3702_GN=PCMP-E76_PE=3_SV=1
Tca_25220	Q9SIT7	PP151_ARATH_Pentatricopeptide_repeat-containing_protein_At2g13600_OS=Arabidopsis_thaliana_OX=3702_GN=PCMP-E76_PE=3_SV=1
Vvi_4099	Q9SIT7	PP151_ARATH_Pentatricopeptide_repeat-containing_protein_At2g13600_OS=Arabidopsis_thaliana_OX=3702_GN=PCMP-E76_PE=3_SV=1
At_1993	O80634	PNSL1_ARATH_Photosynthetic_NDH_subunit_of_lumenal_location_1,_chloroplastic_OS=Arabidopsis_thaliana_OX=3702_GN=PNSL1_PE=1_SV=2
Bol_114	O80634	PNSL1_ARATH_Photosynthetic_NDH_subunit_of_lumenal_location_1,_chloroplastic_OS=Arabidopsis_thaliana_OX=3702_GN=PNSL1_PE=1_SV=2
Car_9917	O80634	PNSL1_ARATH_Photosynthetic_NDH_subunit_of_lumenal_location_1,_chloroplastic_OS=Arabidopsis_thaliana_OX=3702_GN=PNSL1_PE=1_SV=2
Cpa_466	O80634	PNSL1_ARATH_Photosynthetic_NDH_subunit_of_lumenal_location_1,_chloroplastic_OS=Arabidopsis_thaliana_OX=3702_GN=PNSL1_PE=1_SV=2
Csi_2242	O80634	PNSL1_ARATH_Photosynthetic_NDH_subunit_of_lumenal_location_1,_chloroplastic_OS=Arabidopsis_thaliana_OX=3702_GN=PNSL1_PE=1_SV=2
Mol_18195	O80634	PNSL1_ARATH_Photosynthetic_NDH_subunit_of_lumenal_location_1,_chloroplastic_OS=Arabidopsis_thaliana_OX=3702_GN=PNSL1_PE=1_SV=2
Mtr_36353	O80634	PNSL1_ARATH_Photosynthetic_NDH_subunit_of_lumenal_location_1,_chloroplastic_OS=Arabidopsis_thaliana_OX=3702_GN=PNSL1_PE=1_SV=2
Osa_18385	O80634	PNSL1_ARATH_Photosynthetic_NDH_subunit_of_lumenal_location_1,_chloroplastic_OS=Arabidopsis_thaliana_OX=3702_GN=PNSL1_PE=1_SV=2
Ptr_23678	O80634	PNSL1_ARATH_Photosynthetic_NDH_subunit_of_lumenal_location_1,_chloroplastic_OS=Arabidopsis_thaliana_OX=3702_GN=PNSL1_PE=1_SV=2
Rco_2083	O80634	PNSL1_ARATH_Photosynthetic_NDH_subunit_of_lumenal_location_1,_chloroplastic_OS=Arabidopsis_thaliana_OX=3702_GN=PNSL1_PE=1_SV=2
Tca_19905	O80634	PNSL1_ARATH_Photosynthetic_NDH_subunit_of_lumenal_location_1,_chloroplastic_OS=Arabidopsis_thaliana_OX=3702_GN=PNSL1_PE=1_SV=2
Vvi_18767	O80634	PNSL1_ARATH_Photosynthetic_NDH_subunit_of_lumenal_location_1,_chloroplastic_OS=Arabidopsis_thaliana_OX=3702_GN=PNSL1_PE=1_SV=2
At_13872	Q42601	CARB_ARATH_Carbamoyl-phosphate_synthase_large_chain,_chloroplastic_OS=Arabidopsis_thaliana_OX=3702_GN=CARB_PE=1_SV=1
Bol_15223	Q42601	CARB_ARATH_Carbamoyl-phosphate_synthase_large_chain,_chloroplastic_OS=Arabidopsis_thaliana_OX=3702_GN=CARB_PE=1_SV=1
Car_15401	Q42601	CARB_ARATH_Carbamoyl-phosphate_synthase_large_chain,_chloroplastic_OS=Arabidopsis_thaliana_OX=3702_GN=CARB_PE=1_SV=1
Cpa_22583	Q42601	CARB_ARATH_Carbamoyl-phosphate_synthase_large_chain,_chloroplastic_OS=Arabidopsis_thaliana_OX=3702_GN=CARB_PE=1_SV=1
Cpa_22583	Q42601	CARB_ARATH_Carbamoyl-phosphate_synthase_large_chain,_chloroplastic_OS=Arabidopsis_thaliana_OX=3702_GN=CARB_PE=1_SV=1
Cpa_22583	Q42601	CARB_ARATH_Carbamoyl-phosphate_synthase_large_chain,_chloroplastic_OS=Arabidopsis_thaliana_OX=3702_GN=CARB_PE=1_SV=1
Cpa_22583	Q42601	CARB_ARATH_Carbamoyl-phosphate_synthase_large_chain,_chloroplastic_OS=Arabidopsis_thaliana_OX=3702_GN=CARB_PE=1_SV=1
Csi_3174	Q42601	CARB_ARATH_Carbamoyl-phosphate_synthase_large_chain,_chloroplastic_OS=Arabidopsis_thaliana_OX=3702_GN=CARB_PE=1_SV=1
Mol_15129	Q42601	CARB_ARATH_Carbamoyl-phosphate_synthase_large_chain,_chloroplastic_OS=Arabidopsis_thaliana_OX=3702_GN=CARB_PE=1_SV=1
Mtr_12352	Q42601	CARB_ARATH_Carbamoyl-phosphate_synthase_large_chain,_chloroplastic_OS=Arabidopsis_thaliana_OX=3702_GN=CARB_PE=1_SV=1
Osa_12756	Q42601	CARB_ARATH_Carbamoyl-phosphate_synthase_large_chain,_chloroplastic_OS=Arabidopsis_thaliana_OX=3702_GN=CARB_PE=1_SV=1
Ptr_23343	Q42601	CARB_ARATH_Carbamoyl-phosphate_synthase_large_chain,_chloroplastic_OS=Arabidopsis_thaliana_OX=3702_GN=CARB_PE=1_SV=1
Rco_19697	Q42601	CARB_ARATH_Carbamoyl-phosphate_synthase_large_chain,_chloroplastic_OS=Arabidopsis_thaliana_OX=3702_GN=CARB_PE=1_SV=1
Tca_352	Q42601	CARB_ARATH_Carbamoyl-phosphate_synthase_large_chain,_chloroplastic_OS=Arabidopsis_thaliana_OX=3702_GN=CARB_PE=1_SV=1
Vvi_24608	Q42601	CARB_ARATH_Carbamoyl-phosphate_synthase_large_chain,_chloroplastic_OS=Arabidopsis_thaliana_OX=3702_GN=CARB_PE=1_SV=1
At_8449	Q24JJ9	NUP43_ARATH_Nuclear_pore_complex_protein_NUP43_OS=Arabidopsis_thaliana_OX=3702_GN=NUP43_PE=1_SV=1
Bol_23961	Q24JJ9	NUP43_ARATH_Nuclear_pore_complex_protein_NUP43_OS=Arabidopsis_thaliana_OX=3702_GN=NUP43_PE=1_SV=1
Car_6976	Q24JJ9	NUP43_ARATH_Nuclear_pore_complex_protein_NUP43_OS=Arabidopsis_thaliana_OX=3702_GN=NUP43_PE=1_SV=1
Cpa_8430	Q24JJ9	NUP43_ARATH_Nuclear_pore_complex_protein_NUP43_OS=Arabidopsis_thaliana_OX=3702_GN=NUP43_PE=1_SV=1
Csi_6752	Q24JJ9	NUP43_ARATH_Nuclear_pore_complex_protein_NUP43_OS=Arabidopsis_thaliana_OX=3702_GN=NUP43_PE=1_SV=1
Mol_19306	Q24JJ9	NUP43_ARATH_Nuclear_pore_complex_protein_NUP43_OS=Arabidopsis_thaliana_OX=3702_GN=NUP43_PE=1_SV=1
Mtr_45525	Q24JJ9	NUP43_ARATH_Nuclear_pore_complex_protein_NUP43_OS=Arabidopsis_thaliana_OX=3702_GN=NUP43_PE=1_SV=1
Osa_3028	Q24JJ9	NUP43_ARATH_Nuclear_pore_complex_protein_NUP43_OS=Arabidopsis_thaliana_OX=3702_GN=NUP43_PE=1_SV=1
Ptr_3071	Q24JJ9	NUP43_ARATH_Nuclear_pore_complex_protein_NUP43_OS=Arabidopsis_thaliana_OX=3702_GN=NUP43_PE=1_SV=1
Rco_19771	Q24JJ9	NUP43_ARATH_Nuclear_pore_complex_protein_NUP43_OS=Arabidopsis_thaliana_OX=3702_GN=NUP43_PE=1_SV=1
Tca_10178	Q24JJ9	NUP43_ARATH_Nuclear_pore_complex_protein_NUP43_OS=Arabidopsis_thaliana_OX=3702_GN=NUP43_PE=1_SV=1
Vvi_26258	Q24JJ9	NUP43_ARATH_Nuclear_pore_complex_protein_NUP43_OS=Arabidopsis_thaliana_OX=3702_GN=NUP43_PE=1_SV=1
At_13594	F4IAG2	SSY3_ARATH_Starch_synthase_3,_chloroplastic/amyloplastic_OS=Arabidopsis_thaliana_OX=3702_GN=SS3_PE=1_SV=1
Bol_15046	F4IAG2	SSY3_ARATH_Starch_synthase_3,_chloroplastic/amyloplastic_OS=Arabidopsis_thaliana_OX=3702_GN=SS3_PE=1_SV=1
Car_14194	F4IAG2	SSY3_ARATH_Starch_synthase_3,_chloroplastic/amyloplastic_OS=Arabidopsis_thaliana_OX=3702_GN=SS3_PE=1_SV=1
Cpa_5683	F4IAG2	SSY3_ARATH_Starch_synthase_3,_chloroplastic/amyloplastic_OS=Arabidopsis_thaliana_OX=3702_GN=SS3_PE=1_SV=1
Csi_11084	F4IAG2	SSY3_ARATH_Starch_synthase_3,_chloroplastic/amyloplastic_OS=Arabidopsis_thaliana_OX=3702_GN=SS3_PE=1_SV=1
Mol_13667	F4IAG2	SSY3_ARATH_Starch_synthase_3,_chloroplastic/amyloplastic_OS=Arabidopsis_thaliana_OX=3702_GN=SS3_PE=1_SV=1
Mtr_12856	F4IAG2	SSY3_ARATH_Starch_synthase_3,_chloroplastic/amyloplastic_OS=Arabidopsis_thaliana_OX=3702_GN=SS3_PE=1_SV=1
Osa_6873	F4IAG2	SSY3_ARATH_Starch_synthase_3,_chloroplastic/amyloplastic_OS=Arabidopsis_thaliana_OX=3702_GN=SS3_PE=1_SV=1
Ptr_21072	F4IAG2	SSY3_ARATH_Starch_synthase_3,_chloroplastic/amyloplastic_OS=Arabidopsis_thaliana_OX=3702_GN=SS3_PE=1_SV=1
Rco_12556	F4IAG2	SSY3_ARATH_Starch_synthase_3,_chloroplastic/amyloplastic_OS=Arabidopsis_thaliana_OX=3702_GN=SS3_PE=1_SV=1
Tca_8622	F4IAG2	SSY3_ARATH_Starch_synthase_3,_chloroplastic/amyloplastic_OS=Arabidopsis_thaliana_OX=3702_GN=SS3_PE=1_SV=1
Tca_8622	F4IAG2	SSY3_ARATH_Starch_synthase_3,_chloroplastic/amyloplastic_OS=Arabidopsis_thaliana_OX=3702_GN=SS3_PE=1_SV=1
Vvi_20530	F4IAG2	SSY3_ARATH_Starch_synthase_3,_chloroplastic/amyloplastic_OS=Arabidopsis_thaliana_OX=3702_GN=SS3_PE=1_SV=1
At_6557	Q6NPM8	HIS7_ARATH_Bifunctional_phosphatase_IMPL2,_chloroplastic_OS=Arabidopsis_thaliana_OX=3702_GN=HISN7_PE=1_SV=1
Bol_8387	Q6NPM8	HIS7_ARATH_Bifunctional_phosphatase_IMPL2,_chloroplastic_OS=Arabidopsis_thaliana_OX=3702_GN=HISN7_PE=1_SV=1
Car_21822	Q6NPM8	HIS7_ARATH_Bifunctional_phosphatase_IMPL2,_chloroplastic_OS=Arabidopsis_thaliana_OX=3702_GN=HISN7_PE=1_SV=1
Cpa_1342	Q6NPM8	HIS7_ARATH_Bifunctional_phosphatase_IMPL2,_chloroplastic_OS=Arabidopsis_thaliana_OX=3702_GN=HISN7_PE=1_SV=1
Csi_11451	Q6NPM8	HIS7_ARATH_Bifunctional_phosphatase_IMPL2,_chloroplastic_OS=Arabidopsis_thaliana_OX=3702_GN=HISN7_PE=1_SV=1
Mol_17299	Q6NPM8	HIS7_ARATH_Bifunctional_phosphatase_IMPL2,_chloroplastic_OS=Arabidopsis_thaliana_OX=3702_GN=HISN7_PE=1_SV=1
Mtr_4410	Q6NPM8	HIS7_ARATH_Bifunctional_phosphatase_IMPL2,_chloroplastic_OS=Arabidopsis_thaliana_OX=3702_GN=HISN7_PE=1_SV=1
Osa_9412	Q6NPM8	HIS7_ARATH_Bifunctional_phosphatase_IMPL2,_chloroplastic_OS=Arabidopsis_thaliana_OX=3702_GN=HISN7_PE=1_SV=1
Ptr_6862	Q6NPM8	HIS7_ARATH_Bifunctional_phosphatase_IMPL2,_chloroplastic_OS=Arabidopsis_thaliana_OX=3702_GN=HISN7_PE=1_SV=1
Rco_20745	Q6NPM8	HIS7_ARATH_Bifunctional_phosphatase_IMPL2,_chloroplastic_OS=Arabidopsis_thaliana_OX=3702_GN=HISN7_PE=1_SV=1
Tca_25951	Q6NPM8	HIS7_ARATH_Bifunctional_phosphatase_IMPL2,_chloroplastic_OS=Arabidopsis_thaliana_OX=3702_GN=HISN7_PE=1_SV=1
Vvi_8247	Q6NPM8	HIS7_ARATH_Bifunctional_phosphatase_IMPL2,_chloroplastic_OS=Arabidopsis_thaliana_OX=3702_GN=HISN7_PE=1_SV=1
At_11886	P42339	PI3K_ARATH_Phosphatidylinositol_3-kinase_VPS34_OS=Arabidopsis_thaliana_OX=3702_GN=VPS34_PE=1_SV=2
Bol_6150	P42339	PI3K_ARATH_Phosphatidylinositol_3-kinase_VPS34_OS=Arabidopsis_thaliana_OX=3702_GN=VPS34_PE=1_SV=2
Car_22418	P42339	PI3K_ARATH_Phosphatidylinositol_3-kinase_VPS34_OS=Arabidopsis_thaliana_OX=3702_GN=VPS34_PE=1_SV=2
Cpa_20627	P42339	PI3K_ARATH_Phosphatidylinositol_3-kinase_VPS34_OS=Arabidopsis_thaliana_OX=3702_GN=VPS34_PE=1_SV=2
Csi_5681	P42339	PI3K_ARATH_Phosphatidylinositol_3-kinase_VPS34_OS=Arabidopsis_thaliana_OX=3702_GN=VPS34_PE=1_SV=2
Mol_3528	P42339	PI3K_ARATH_Phosphatidylinositol_3-kinase_VPS34_OS=Arabidopsis_thaliana_OX=3702_GN=VPS34_PE=1_SV=2
Mtr_26886	P42339	PI3K_ARATH_Phosphatidylinositol_3-kinase_VPS34_OS=Arabidopsis_thaliana_OX=3702_GN=VPS34_PE=1_SV=2
Osa_35347	P42339	PI3K_ARATH_Phosphatidylinositol_3-kinase_VPS34_OS=Arabidopsis_thaliana_OX=3702_GN=VPS34_PE=1_SV=2
Ptr_13797	P42339	PI3K_ARATH_Phosphatidylinositol_3-kinase_VPS34_OS=Arabidopsis_thaliana_OX=3702_GN=VPS34_PE=1_SV=2
Rco_5934	P42339	PI3K_ARATH_Phosphatidylinositol_3-kinase_VPS34_OS=Arabidopsis_thaliana_OX=3702_GN=VPS34_PE=1_SV=2
Tca_24358	P42339	PI3K_ARATH_Phosphatidylinositol_3-kinase_VPS34_OS=Arabidopsis_thaliana_OX=3702_GN=VPS34_PE=1_SV=2
Vvi_5144	P42339	PI3K_ARATH_Phosphatidylinositol_3-kinase_VPS34_OS=Arabidopsis_thaliana_OX=3702_GN=VPS34_PE=1_SV=2
At_4853	Q5BPL5	EI24_ARATH_Protein_EI24_homolog_OS=Arabidopsis_thaliana_OX=3702_GN=At4g06676_PE=2_SV=1
Bol_10666	Q5BPL5	EI24_ARATH_Protein_EI24_homolog_OS=Arabidopsis_thaliana_OX=3702_GN=At4g06676_PE=2_SV=1
Bol_10666	Q5BPL5	EI24_ARATH_Protein_EI24_homolog_OS=Arabidopsis_thaliana_OX=3702_GN=At4g06676_PE=2_SV=1
Car_16152	Q5BPL5	EI24_ARATH_Protein_EI24_homolog_OS=Arabidopsis_thaliana_OX=3702_GN=At4g06676_PE=2_SV=1
Cpa_12885	Q5BPL5	EI24_ARATH_Protein_EI24_homolog_OS=Arabidopsis_thaliana_OX=3702_GN=At4g06676_PE=2_SV=1
Csi_1643	Q5BPL5	EI24_ARATH_Protein_EI24_homolog_OS=Arabidopsis_thaliana_OX=3702_GN=At4g06676_PE=2_SV=1
Mol_19500	Q5BPL5	EI24_ARATH_Protein_EI24_homolog_OS=Arabidopsis_thaliana_OX=3702_GN=At4g06676_PE=2_SV=1
Mtr_8616	Q5BPL5	EI24_ARATH_Protein_EI24_homolog_OS=Arabidopsis_thaliana_OX=3702_GN=At4g06676_PE=2_SV=1
Osa_6641	Q5BPL5	EI24_ARATH_Protein_EI24_homolog_OS=Arabidopsis_thaliana_OX=3702_GN=At4g06676_PE=2_SV=1
Ptr_22068	Q5BPL5	EI24_ARATH_Protein_EI24_homolog_OS=Arabidopsis_thaliana_OX=3702_GN=At4g06676_PE=2_SV=1
Rco_19410	Q5BPL5	EI24_ARATH_Protein_EI24_homolog_OS=Arabidopsis_thaliana_OX=3702_GN=At4g06676_PE=2_SV=1
Tca_24946	Q5BPL5	EI24_ARATH_Protein_EI24_homolog_OS=Arabidopsis_thaliana_OX=3702_GN=At4g06676_PE=2_SV=1
Vvi_14136	Q5BPL5	EI24_ARATH_Protein_EI24_homolog_OS=Arabidopsis_thaliana_OX=3702_GN=At4g06676_PE=2_SV=1
At_5854	Q9SZR0	CHMO_ARATH_Choline_monooxygenase,_chloroplastic_OS=Arabidopsis_thaliana_OX=3702_GN=At4g29890_PE=2_SV=2
Bol_21435	Q9SZR0	CHMO_ARATH_Choline_monooxygenase,_chloroplastic_OS=Arabidopsis_thaliana_OX=3702_GN=At4g29890_PE=2_SV=2
Car_5785	Q9SZR0	CHMO_ARATH_Choline_monooxygenase,_chloroplastic_OS=Arabidopsis_thaliana_OX=3702_GN=At4g29890_PE=2_SV=2
Cpa_2371	Q9SZR0	CHMO_ARATH_Choline_monooxygenase,_chloroplastic_OS=Arabidopsis_thaliana_OX=3702_GN=At4g29890_PE=2_SV=2
Csi_7425	Q9SZR0	CHMO_ARATH_Choline_monooxygenase,_chloroplastic_OS=Arabidopsis_thaliana_OX=3702_GN=At4g29890_PE=2_SV=2
Mol_18056	Q9SZR0	CHMO_ARATH_Choline_monooxygenase,_chloroplastic_OS=Arabidopsis_thaliana_OX=3702_GN=At4g29890_PE=2_SV=2
Mtr_45096	Q9SZR0	CHMO_ARATH_Choline_monooxygenase,_chloroplastic_OS=Arabidopsis_thaliana_OX=3702_GN=At4g29890_PE=2_SV=2
Osa_30050	Q9SZR0	CHMO_ARATH_Choline_monooxygenase,_chloroplastic_OS=Arabidopsis_thaliana_OX=3702_GN=At4g29890_PE=2_SV=2
Ptr_3802	Q9SZR0	CHMO_ARATH_Choline_monooxygenase,_chloroplastic_OS=Arabidopsis_thaliana_OX=3702_GN=At4g29890_PE=2_SV=2
Rco_25615	Q9SZR0	CHMO_ARATH_Choline_monooxygenase,_chloroplastic_OS=Arabidopsis_thaliana_OX=3702_GN=At4g29890_PE=2_SV=2
Tca_18433	Q9SZR0	CHMO_ARATH_Choline_monooxygenase,_chloroplastic_OS=Arabidopsis_thaliana_OX=3702_GN=At4g29890_PE=2_SV=2
Vvi_25715	Q9SZR0	CHMO_ARATH_Choline_monooxygenase,_chloroplastic_OS=Arabidopsis_thaliana_OX=3702_GN=At4g29890_PE=2_SV=2
At_14219	Q9C9C4	ENO1_ARATH_Enolase_1,_chloroplastic_OS=Arabidopsis_thaliana_OX=3702_GN=ENO1_PE=1_SV=1
Bol_24827	Q9C9C4	ENO1_ARATH_Enolase_1,_chloroplastic_OS=Arabidopsis_thaliana_OX=3702_GN=ENO1_PE=1_SV=1
Car_16291	Q9C9C4	ENO1_ARATH_Enolase_1,_chloroplastic_OS=Arabidopsis_thaliana_OX=3702_GN=ENO1_PE=1_SV=1
Cpa_4013	Q9C9C4	ENO1_ARATH_Enolase_1,_chloroplastic_OS=Arabidopsis_thaliana_OX=3702_GN=ENO1_PE=1_SV=1
Csi_22307	Q9C9C4	ENO1_ARATH_Enolase_1,_chloroplastic_OS=Arabidopsis_thaliana_OX=3702_GN=ENO1_PE=1_SV=1
Mol_14377	Q9C9C4	ENO1_ARATH_Enolase_1,_chloroplastic_OS=Arabidopsis_thaliana_OX=3702_GN=ENO1_PE=1_SV=1
Mtr_8938	Q9C9C4	ENO1_ARATH_Enolase_1,_chloroplastic_OS=Arabidopsis_thaliana_OX=3702_GN=ENO1_PE=1_SV=1
Osa_25355	Q9C9C4	ENO1_ARATH_Enolase_1,_chloroplastic_OS=Arabidopsis_thaliana_OX=3702_GN=ENO1_PE=1_SV=1
Ptr_14630	Q9C9C4	ENO1_ARATH_Enolase_1,_chloroplastic_OS=Arabidopsis_thaliana_OX=3702_GN=ENO1_PE=1_SV=1
Rco_24516	Q9C9C4	ENO1_ARATH_Enolase_1,_chloroplastic_OS=Arabidopsis_thaliana_OX=3702_GN=ENO1_PE=1_SV=1
Tca_4284	Q9C9C4	ENO1_ARATH_Enolase_1,_chloroplastic_OS=Arabidopsis_thaliana_OX=3702_GN=ENO1_PE=1_SV=1
Vvi_6017	Q9C9C4	ENO1_ARATH_Enolase_1,_chloroplastic_OS=Arabidopsis_thaliana_OX=3702_GN=ENO1_PE=1_SV=1
At_1560	F4IF99	LPXB_ARATH_Probable_lipid-A-disaccharide_synthase,_mitochondrial_OS=Arabidopsis_thaliana_OX=3702_GN=LPXB_PE=2_SV=1
Bol_21803	F4IF99	LPXB_ARATH_Probable_lipid-A-disaccharide_synthase,_mitochondrial_OS=Arabidopsis_thaliana_OX=3702_GN=LPXB_PE=2_SV=1
Car_7711	F4IF99	LPXB_ARATH_Probable_lipid-A-disaccharide_synthase,_mitochondrial_OS=Arabidopsis_thaliana_OX=3702_GN=LPXB_PE=2_SV=1
Cpa_4251	F4IF99	LPXB_ARATH_Probable_lipid-A-disaccharide_synthase,_mitochondrial_OS=Arabidopsis_thaliana_OX=3702_GN=LPXB_PE=2_SV=1
Csi_10602	F4IF99	LPXB_ARATH_Probable_lipid-A-disaccharide_synthase,_mitochondrial_OS=Arabidopsis_thaliana_OX=3702_GN=LPXB_PE=2_SV=1
Mol_1523	F4IF99	LPXB_ARATH_Probable_lipid-A-disaccharide_synthase,_mitochondrial_OS=Arabidopsis_thaliana_OX=3702_GN=LPXB_PE=2_SV=1
Mtr_16809	F4IF99	LPXB_ARATH_Probable_lipid-A-disaccharide_synthase,_mitochondrial_OS=Arabidopsis_thaliana_OX=3702_GN=LPXB_PE=2_SV=1
Osa_16056	F4IF99	LPXB_ARATH_Probable_lipid-A-disaccharide_synthase,_mitochondrial_OS=Arabidopsis_thaliana_OX=3702_GN=LPXB_PE=2_SV=1
Ptr_617	F4IF99	LPXB_ARATH_Probable_lipid-A-disaccharide_synthase,_mitochondrial_OS=Arabidopsis_thaliana_OX=3702_GN=LPXB_PE=2_SV=1
Rco_5637	F4IF99	LPXB_ARATH_Probable_lipid-A-disaccharide_synthase,_mitochondrial_OS=Arabidopsis_thaliana_OX=3702_GN=LPXB_PE=2_SV=1
Tca_15146	F4IF99	LPXB_ARATH_Probable_lipid-A-disaccharide_synthase,_mitochondrial_OS=Arabidopsis_thaliana_OX=3702_GN=LPXB_PE=2_SV=1
Vvi_13962	F4IF99	LPXB_ARATH_Probable_lipid-A-disaccharide_synthase,_mitochondrial_OS=Arabidopsis_thaliana_OX=3702_GN=LPXB_PE=2_SV=1
At_22322	Q9FIK2	PP1R8_ARATH_Protein_phosphatase_1_regulatory_inhibitor_subunit_PPP1R8_homolog_OS=Arabidopsis_thaliana_OX=3702_GN=At5g47790_PE=1_SV=1
Bol_1327	Q9FIK2	PP1R8_ARATH_Protein_phosphatase_1_regulatory_inhibitor_subunit_PPP1R8_homolog_OS=Arabidopsis_thaliana_OX=3702_GN=At5g47790_PE=1_SV=1
Car_20268	Q9FIK2	PP1R8_ARATH_Protein_phosphatase_1_regulatory_inhibitor_subunit_PPP1R8_homolog_OS=Arabidopsis_thaliana_OX=3702_GN=At5g47790_PE=1_SV=1
Cpa_4867	Q9FIK2	PP1R8_ARATH_Protein_phosphatase_1_regulatory_inhibitor_subunit_PPP1R8_homolog_OS=Arabidopsis_thaliana_OX=3702_GN=At5g47790_PE=1_SV=1
Mol_479	F4K657	BL1S2_ARATH_Biogenesis_of_lysosome-related_organelles_complex_1_subunit_2_OS=Arabidopsis_thaliana_OX=3702_GN=BLOS2_PE=1_SV=1
Mtr_20897	Q9FIK2	PP1R8_ARATH_Protein_phosphatase_1_regulatory_inhibitor_subunit_PPP1R8_homolog_OS=Arabidopsis_thaliana_OX=3702_GN=At5g47790_PE=1_SV=1
Osa_30632	Q9FIK2	PP1R8_ARATH_Protein_phosphatase_1_regulatory_inhibitor_subunit_PPP1R8_homolog_OS=Arabidopsis_thaliana_OX=3702_GN=At5g47790_PE=1_SV=1
Ptr_21879	Q9FIK2	PP1R8_ARATH_Protein_phosphatase_1_regulatory_inhibitor_subunit_PPP1R8_homolog_OS=Arabidopsis_thaliana_OX=3702_GN=At5g47790_PE=1_SV=1
Rco_2149	Q9LS48	SG1_ARATH_protein_SLOW_GREEN_1,_chloroplastic_OS=Arabidopsis_thaliana_OX=3702_GN=SG1_PE=1_SV=1
Tca_18205	Q9FIK2	PP1R8_ARATH_Protein_phosphatase_1_regulatory_inhibitor_subunit_PPP1R8_homolog_OS=Arabidopsis_thaliana_OX=3702_GN=At5g47790_PE=1_SV=1
Vvi_745	Q9FIK2	PP1R8_ARATH_Protein_phosphatase_1_regulatory_inhibitor_subunit_PPP1R8_homolog_OS=Arabidopsis_thaliana_OX=3702_GN=At5g47790_PE=1_SV=1
At_16462	Q9C9Z1	ZTP50_ARATH_Putative_zinc_transporter_At3g08650_OS=Arabidopsis_thaliana_OX=3702_GN=At3g08650_PE=2_SV=2
Bol_28085	Q9C9Z1	ZTP50_ARATH_Putative_zinc_transporter_At3g08650_OS=Arabidopsis_thaliana_OX=3702_GN=At3g08650_PE=2_SV=2
Car_19645	Q9C9Z1	ZTP50_ARATH_Putative_zinc_transporter_At3g08650_OS=Arabidopsis_thaliana_OX=3702_GN=At3g08650_PE=2_SV=2
Cpa_171	Q9C9Z1	ZTP50_ARATH_Putative_zinc_transporter_At3g08650_OS=Arabidopsis_thaliana_OX=3702_GN=At3g08650_PE=2_SV=2
Csi_8154	Q9C9Z1	ZTP50_ARATH_Putative_zinc_transporter_At3g08650_OS=Arabidopsis_thaliana_OX=3702_GN=At3g08650_PE=2_SV=2
Mol_15560	Q9C9Z1	ZTP50_ARATH_Putative_zinc_transporter_At3g08650_OS=Arabidopsis_thaliana_OX=3702_GN=At3g08650_PE=2_SV=2
Mtr_20247	Q9C9Z1	ZTP50_ARATH_Putative_zinc_transporter_At3g08650_OS=Arabidopsis_thaliana_OX=3702_GN=At3g08650_PE=2_SV=2
Osa_34785	Q9C9Z1	ZTP50_ARATH_Putative_zinc_transporter_At3g08650_OS=Arabidopsis_thaliana_OX=3702_GN=At3g08650_PE=2_SV=2
Ptr_4925	Q9C9Z1	ZTP50_ARATH_Putative_zinc_transporter_At3g08650_OS=Arabidopsis_thaliana_OX=3702_GN=At3g08650_PE=2_SV=2
Rco_1426	Q9C9Z1	ZTP50_ARATH_Putative_zinc_transporter_At3g08650_OS=Arabidopsis_thaliana_OX=3702_GN=At3g08650_PE=2_SV=2
Tca_18709	Q9C9Z1	ZTP50_ARATH_Putative_zinc_transporter_At3g08650_OS=Arabidopsis_thaliana_OX=3702_GN=At3g08650_PE=2_SV=2
Vvi_2908	Q9C9Z1	ZTP50_ARATH_Putative_zinc_transporter_At3g08650_OS=Arabidopsis_thaliana_OX=3702_GN=At3g08650_PE=2_SV=2
At_19880	Q6STH5	HF101_ARATH_Fe-S_cluster_assembly_factor_HCF101,_chloroplastic_OS=Arabidopsis_thaliana_OX=3702_GN=HCF101_PE=1_SV=1
Bol_22941	Q6STH5	HF101_ARATH_Fe-S_cluster_assembly_factor_HCF101,_chloroplastic_OS=Arabidopsis_thaliana_OX=3702_GN=HCF101_PE=1_SV=1
Car_18079	Q6STH5	HF101_ARATH_Fe-S_cluster_assembly_factor_HCF101,_chloroplastic_OS=Arabidopsis_thaliana_OX=3702_GN=HCF101_PE=1_SV=1
Cpa_10143	Q6STH5	HF101_ARATH_Fe-S_cluster_assembly_factor_HCF101,_chloroplastic_OS=Arabidopsis_thaliana_OX=3702_GN=HCF101_PE=1_SV=1
Csi_2182	Q6STH5	HF101_ARATH_Fe-S_cluster_assembly_factor_HCF101,_chloroplastic_OS=Arabidopsis_thaliana_OX=3702_GN=HCF101_PE=1_SV=1
Mol_18534	Q6STH5	HF101_ARATH_Fe-S_cluster_assembly_factor_HCF101,_chloroplastic_OS=Arabidopsis_thaliana_OX=3702_GN=HCF101_PE=1_SV=1
Mtr_39540	Q6STH5	HF101_ARATH_Fe-S_cluster_assembly_factor_HCF101,_chloroplastic_OS=Arabidopsis_thaliana_OX=3702_GN=HCF101_PE=1_SV=1
Osa_14726	Q6STH5	HF101_ARATH_Fe-S_cluster_assembly_factor_HCF101,_chloroplastic_OS=Arabidopsis_thaliana_OX=3702_GN=HCF101_PE=1_SV=1
Ptr_25295	Q6STH5	HF101_ARATH_Fe-S_cluster_assembly_factor_HCF101,_chloroplastic_OS=Arabidopsis_thaliana_OX=3702_GN=HCF101_PE=1_SV=1
Rco_13185	Q6STH5	HF101_ARATH_Fe-S_cluster_assembly_factor_HCF101,_chloroplastic_OS=Arabidopsis_thaliana_OX=3702_GN=HCF101_PE=1_SV=1
Rco_13185	Q6STH5	HF101_ARATH_Fe-S_cluster_assembly_factor_HCF101,_chloroplastic_OS=Arabidopsis_thaliana_OX=3702_GN=HCF101_PE=1_SV=1
Tca_9315	Q6STH5	HF101_ARATH_Fe-S_cluster_assembly_factor_HCF101,_chloroplastic_OS=Arabidopsis_thaliana_OX=3702_GN=HCF101_PE=1_SV=1
Vvi_26723	Q6STH5	HF101_ARATH_Fe-S_cluster_assembly_factor_HCF101,_chloroplastic_OS=Arabidopsis_thaliana_OX=3702_GN=HCF101_PE=1_SV=1
At_7071	Q8W4D6	HC173_ARATH_Protein_HIGH_CHLOROPHYLL_FLUORESCENCE_PHENOTYPE_173,_chloroplastic_OS=Arabidopsis_thaliana_OX=3702_GN=HCF173_PE=1_SV=1
Bol_29008	Q8W4D6	HC173_ARATH_Protein_HIGH_CHLOROPHYLL_FLUORESCENCE_PHENOTYPE_173,_chloroplastic_OS=Arabidopsis_thaliana_OX=3702_GN=HCF173_PE=1_SV=1
Car_2525	Q8W4D6	HC173_ARATH_Protein_HIGH_CHLOROPHYLL_FLUORESCENCE_PHENOTYPE_173,_chloroplastic_OS=Arabidopsis_thaliana_OX=3702_GN=HCF173_PE=1_SV=1
Cpa_20699	Q8W4D6	HC173_ARATH_Protein_HIGH_CHLOROPHYLL_FLUORESCENCE_PHENOTYPE_173,_chloroplastic_OS=Arabidopsis_thaliana_OX=3702_GN=HCF173_PE=1_SV=1
Csi_10840	Q8W4D6	HC173_ARATH_Protein_HIGH_CHLOROPHYLL_FLUORESCENCE_PHENOTYPE_173,_chloroplastic_OS=Arabidopsis_thaliana_OX=3702_GN=HCF173_PE=1_SV=1
Mol_16473	Q8W4D6	HC173_ARATH_Protein_HIGH_CHLOROPHYLL_FLUORESCENCE_PHENOTYPE_173,_chloroplastic_OS=Arabidopsis_thaliana_OX=3702_GN=HCF173_PE=1_SV=1
Mtr_13428	Q8W4D6	HC173_ARATH_Protein_HIGH_CHLOROPHYLL_FLUORESCENCE_PHENOTYPE_173,_chloroplastic_OS=Arabidopsis_thaliana_OX=3702_GN=HCF173_PE=1_SV=1
Osa_23606	Q8W4D6	HC173_ARATH_Protein_HIGH_CHLOROPHYLL_FLUORESCENCE_PHENOTYPE_173,_chloroplastic_OS=Arabidopsis_thaliana_OX=3702_GN=HCF173_PE=1_SV=1
Ptr_22167	Q8W4D6	HC173_ARATH_Protein_HIGH_CHLOROPHYLL_FLUORESCENCE_PHENOTYPE_173,_chloroplastic_OS=Arabidopsis_thaliana_OX=3702_GN=HCF173_PE=1_SV=1
Rco_17686	Q8W4D6	HC173_ARATH_Protein_HIGH_CHLOROPHYLL_FLUORESCENCE_PHENOTYPE_173,_chloroplastic_OS=Arabidopsis_thaliana_OX=3702_GN=HCF173_PE=1_SV=1
Tca_8425	Q8W4D6	HC173_ARATH_Protein_HIGH_CHLOROPHYLL_FLUORESCENCE_PHENOTYPE_173,_chloroplastic_OS=Arabidopsis_thaliana_OX=3702_GN=HCF173_PE=1_SV=1
Vvi_20810	Q8W4D6	HC173_ARATH_Protein_HIGH_CHLOROPHYLL_FLUORESCENCE_PHENOTYPE_173,_chloroplastic_OS=Arabidopsis_thaliana_OX=3702_GN=HCF173_PE=1_SV=1
At_21291	Q9LZR8	Y5370_ARATH_PAN_domain-containing_protein_At5g03700_OS=Arabidopsis_thaliana_OX=3702_GN=At5g03700_PE=1_SV=1
Bol_10193	Q9LZR8	Y5370_ARATH_PAN_domain-containing_protein_At5g03700_OS=Arabidopsis_thaliana_OX=3702_GN=At5g03700_PE=1_SV=1
Car_19625	Q9LZR8	Y5370_ARATH_PAN_domain-containing_protein_At5g03700_OS=Arabidopsis_thaliana_OX=3702_GN=At5g03700_PE=1_SV=1
Cpa_17290	Q9LZR8	Y5370_ARATH_PAN_domain-containing_protein_At5g03700_OS=Arabidopsis_thaliana_OX=3702_GN=At5g03700_PE=1_SV=1
Csi_5177	Q9LZR8	Y5370_ARATH_PAN_domain-containing_protein_At5g03700_OS=Arabidopsis_thaliana_OX=3702_GN=At5g03700_PE=1_SV=1
Mol_4153	Q9LZR8	Y5370_ARATH_PAN_domain-containing_protein_At5g03700_OS=Arabidopsis_thaliana_OX=3702_GN=At5g03700_PE=1_SV=1
Mtr_19565	Q9LZR8	Y5370_ARATH_PAN_domain-containing_protein_At5g03700_OS=Arabidopsis_thaliana_OX=3702_GN=At5g03700_PE=1_SV=1
Osa_36728	Q9LZR8	Y5370_ARATH_PAN_domain-containing_protein_At5g03700_OS=Arabidopsis_thaliana_OX=3702_GN=At5g03700_PE=1_SV=1
Ptr_30266	Q9LZR8	Y5370_ARATH_PAN_domain-containing_protein_At5g03700_OS=Arabidopsis_thaliana_OX=3702_GN=At5g03700_PE=1_SV=1
Rco_4115	Q9LZR8	Y5370_ARATH_PAN_domain-containing_protein_At5g03700_OS=Arabidopsis_thaliana_OX=3702_GN=At5g03700_PE=1_SV=1
Tca_22140	Q9LZR8	Y5370_ARATH_PAN_domain-containing_protein_At5g03700_OS=Arabidopsis_thaliana_OX=3702_GN=At5g03700_PE=1_SV=1
Vvi_3807	Q9LZR8	Y5370_ARATH_PAN_domain-containing_protein_At5g03700_OS=Arabidopsis_thaliana_OX=3702_GN=At5g03700_PE=1_SV=1
At_8181	P48732	DET1_ARATH_Light-mediated_development_protein_DET1_OS=Arabidopsis_thaliana_OX=3702_GN=DET1_PE=1_SV=2
Bol_7758	P48732	DET1_ARATH_Light-mediated_development_protein_DET1_OS=Arabidopsis_thaliana_OX=3702_GN=DET1_PE=1_SV=2
Car_18538	P48732	DET1_ARATH_Light-mediated_development_protein_DET1_OS=Arabidopsis_thaliana_OX=3702_GN=DET1_PE=1_SV=2
Car_18538	P48732	DET1_ARATH_Light-mediated_development_protein_DET1_OS=Arabidopsis_thaliana_OX=3702_GN=DET1_PE=1_SV=2
Cpa_9504	P48732	DET1_ARATH_Light-mediated_development_protein_DET1_OS=Arabidopsis_thaliana_OX=3702_GN=DET1_PE=1_SV=2
Csi_24962	P48732	DET1_ARATH_Light-mediated_development_protein_DET1_OS=Arabidopsis_thaliana_OX=3702_GN=DET1_PE=1_SV=2
Mol_8646	P48732	DET1_ARATH_Light-mediated_development_protein_DET1_OS=Arabidopsis_thaliana_OX=3702_GN=DET1_PE=1_SV=2
Mtr_29590	P48732	DET1_ARATH_Light-mediated_development_protein_DET1_OS=Arabidopsis_thaliana_OX=3702_GN=DET1_PE=1_SV=2
Osa_13117	P48732	DET1_ARATH_Light-mediated_development_protein_DET1_OS=Arabidopsis_thaliana_OX=3702_GN=DET1_PE=1_SV=2
Ptr_32835	P48732	DET1_ARATH_Light-mediated_development_protein_DET1_OS=Arabidopsis_thaliana_OX=3702_GN=DET1_PE=1_SV=2
Rco_18234	P48732	DET1_ARATH_Light-mediated_development_protein_DET1_OS=Arabidopsis_thaliana_OX=3702_GN=DET1_PE=1_SV=2
Tca_25235	P48732	DET1_ARATH_Light-mediated_development_protein_DET1_OS=Arabidopsis_thaliana_OX=3702_GN=DET1_PE=1_SV=2
Vvi_11815	P48732	DET1_ARATH_Light-mediated_development_protein_DET1_OS=Arabidopsis_thaliana_OX=3702_GN=DET1_PE=1_SV=2
At_24144	Q9FN03	UVR8_ARATH_Ultraviolet-B_receptor_UVR8_OS=Arabidopsis_thaliana_OX=3702_GN=UVR8_PE=1_SV=1
At_24144	Q9FN03	UVR8_ARATH_Ultraviolet-B_receptor_UVR8_OS=Arabidopsis_thaliana_OX=3702_GN=UVR8_PE=1_SV=1
Bol_18764	Q9FN03	UVR8_ARATH_Ultraviolet-B_receptor_UVR8_OS=Arabidopsis_thaliana_OX=3702_GN=UVR8_PE=1_SV=1
Bol_18764	Q9FN03	UVR8_ARATH_Ultraviolet-B_receptor_UVR8_OS=Arabidopsis_thaliana_OX=3702_GN=UVR8_PE=1_SV=1
Bol_18764	Q9FN03	UVR8_ARATH_Ultraviolet-B_receptor_UVR8_OS=Arabidopsis_thaliana_OX=3702_GN=UVR8_PE=1_SV=1
Bol_18764	Q9FN03	UVR8_ARATH_Ultraviolet-B_receptor_UVR8_OS=Arabidopsis_thaliana_OX=3702_GN=UVR8_PE=1_SV=1
Bol_18764	Q9FN03	UVR8_ARATH_Ultraviolet-B_receptor_UVR8_OS=Arabidopsis_thaliana_OX=3702_GN=UVR8_PE=1_SV=1
Bol_18764	Q9FN03	UVR8_ARATH_Ultraviolet-B_receptor_UVR8_OS=Arabidopsis_thaliana_OX=3702_GN=UVR8_PE=1_SV=1
Car_26482	Q9FN03	UVR8_ARATH_Ultraviolet-B_receptor_UVR8_OS=Arabidopsis_thaliana_OX=3702_GN=UVR8_PE=1_SV=1
Car_26482	Q9FN03	UVR8_ARATH_Ultraviolet-B_receptor_UVR8_OS=Arabidopsis_thaliana_OX=3702_GN=UVR8_PE=1_SV=1
Car_26482	Q9FN03	UVR8_ARATH_Ultraviolet-B_receptor_UVR8_OS=Arabidopsis_thaliana_OX=3702_GN=UVR8_PE=1_SV=1
Car_26482	Q9FN03	UVR8_ARATH_Ultraviolet-B_receptor_UVR8_OS=Arabidopsis_thaliana_OX=3702_GN=UVR8_PE=1_SV=1
Cpa_21874	Q9FN03	UVR8_ARATH_Ultraviolet-B_receptor_UVR8_OS=Arabidopsis_thaliana_OX=3702_GN=UVR8_PE=1_SV=1
Cpa_21874	Q9FN03	UVR8_ARATH_Ultraviolet-B_receptor_UVR8_OS=Arabidopsis_thaliana_OX=3702_GN=UVR8_PE=1_SV=1
Csi_2913	Q9FN03	UVR8_ARATH_Ultraviolet-B_receptor_UVR8_OS=Arabidopsis_thaliana_OX=3702_GN=UVR8_PE=1_SV=1
[truncated: 3,361 more rows]
