# Supplementary material for: De novo Whole-Genome Assembly of Moringa oleifera Helps Identify Genes Regulating Drought Stress Tolerance
Source: Front Plant Sci. 2021 Dec 14;12:766999. doi: 10.3389/fpls.2021.766999 (PMC8712769; doi:10.3389/fpls.2021.766999)
Supplement: Supplementary Figure 1 — Moringa varieties, viz., Bhagya, ODC3, PKM1, and PKM2, during drought stress treatment. [file Data_Sheet_1.zip › Supplementary Table 6.XLSX]

## Sheet: Sheet1
Supplementary Table S6. SSRs identified in the protein coding genes of M. oleifera and primers for their amplification
ID	SSR nr.	SSR type	SSR	size	start	end	FORWARD PRIMER1 (5'-3')	Tm(°C)	REVERSE PRIMER1 (5'-3')	Tm(°C)	PRODUCT1 size (bp)
scf7180000006261.g5.t1	1	p4	(GCGA)3	12	1751	1762	ctgtccctcgactatgtgcc	59.897	gcccatgtcttgccttttgg	60.037	106
scf7180000006261.g13.t1	1	p4	(GCTC)3	12	8470	8481	cttggttgagggacagggac	59.963	gggagccatgtcacacagaa	59.963	163
scf7180000006261.g18.t1	1	p4	(CGCT)3	12	7057	7068	cttccgcacactgggtactt	59.965	aggtatccctagcaggcaca	60.031	277
scf7180000006261.g26.t1	1	p3	(GAG)4	12	2257	2268	ctcaagcactcaggttcggt	59.966	cttcgtaattcagcctgcgc	59.973	140
scf7180000006261.g26.t1	2	p3	(GAG)4	12	5200	5211	ctcaagcactcaggttcggt	59.966	cttcgtaattcagcctgcgc	59.973	140
scf7180000006402.g27.t1	1	p4	(CCCG)3	12	2665	2676	cgcactcttcgcacaacaaa	59.973	acgatgttcggttcgtcaca	59.969	197
scf7180000006402.g31.t1	1	p4	(GGTC)3	12	1269	1280	ggtgcaggtggtgatgatca	60.035	ctccggtcggatgaatggag	59.967	116
scf7180000006402.g31.t1	2	c	(CTTT)3gccgggtcaaggggaatcgcttggttgggttctttggttgcttattccacttctttcagtgggaggactttcat(CAG)4	98	1932	2029	ggtgcaggtggtgatgatca	60.035	ctccggtcggatgaatggag	59.967	116
scf7180000006783.g50.t1	1	p4	(CTGC)3	12	886	897	tggatgggcaaggtagcaag	60.034	ttgaccgtctagcttgctgg	60.037	135
scf7180000006783.g54.t1	1	p4	(CTCG)3	12	6747	6758	tcgcacacttggcactacat	59.965	gtgccgcatcacattgatcc	59.97	175
scf7180000006783.g55.t1	1	p4	(TCGC)3	12	672	683	aacgctgggcactacgttta	59.966	acgtccctgtccatcgacta	60.035	158
scf7180000006783.g55.t1	2	p4	(TCGC)3	12	2068	2079	aacgctgggcactacgttta	59.966	acgtccctgtccatcgacta	60.035	158
scf7180000006783.g55.t1	3	p4	(CTCG)3	12	2192	2203	aacgctgggcactacgttta	59.966	acgtccctgtccatcgacta	60.035	158
scf7180000006783.g55.t1	4	p4	(CTCG)3	12	4703	4714	aacgctgggcactacgttta	59.966	acgtccctgtccatcgacta	60.035	158
scf7180000006783.g60.t1	1	p4	(CTCG)3	12	2107	2118	tcgacgctcaggctttcttt	59.966	tctcgcttctttgcccatgt	59.963	152
scf7180000006783.g61.t1	1	p4	(CTCG)3	12	3509	3520	atcccactcatgcctagggt	60.03	ctgtccctcgatgtagtgcc	59.897	255
scf7180000006783.g67.t1	1	p4	(CGAG)3	12	2149	2160	tcaactaagtgcccagcgag	60.037	ttgctgggcactaagtcgag	60.037	199
scf7180000006783.g68.t1	1	p4	(GCTC)3	12	476	487	actacgtcgagggaaaggga	59.961	cgcatggagcttttgtacgg	59.903	153
scf7180000006783.g68.t1	2	p4	(GCTC)3	12	947	958	actacgtcgagggaaaggga	59.961	cgcatggagcttttgtacgg	59.903	153
scf7180000006783.g83.t1	1	p3	(GAG)4	12	2122	2133	gacatggatgttcgcttcgc	59.973	tgattgtcacccgctcttcc	60.036	280
scf7180000006783.g85.t1	1	p4	(CTCG)3	12	1027	1038	cgttcccaggttccatgtga	59.964	acgtccctgtccctcgaata	60.034	254
scf7180000006783.g86.t1	1	p4	(CGAG)3	12	16472	16483	aatcgatgtgcagcgcaatc	59.971	acagccaaagatcgtgtcgt	59.966	279
scf7180000006783.g98.t1	1	p4	(GCTC)3	12	2636	2647	aagtcgagggacagggatga	59.959	atgaaccctgtgcactggag	59.963	148
scf7180000005586.g137.t1	1	p4	(AGCG)3	12	1540	1551	tcaacttagtgcccagcgag	60.037	ttgctgggcacttagtcgag	60.037	201
scf7180000005586.g137.t1	2	p4	(GAGC)3	12	13492	13503	tcaacttagtgcccagcgag	60.037	ttgctgggcacttagtcgag	60.037	201
scf7180000005343.g172.t1	1	p4	(AGCG)3	12	21685	21696	tggcaggaattcctcagcag	60.035	attcctcccatgcctagggt	60.029	192
scf7180000005461.g178.t1	1	p4	(GGCA)3	12	138	149	atgggtggaaacctaagccg	60.034	ccgcactgagggttttgttg	59.969	224
scf7180000004812.g205.t1	1	p6	(ATGGAG)3	18	1	18	gctgccagcgatgtgaattt	59.828	aagtgctggatctgtcgtgg	60.037	262
scf7180000006479.g225.t1	1	p4	(TCTT)3	12	43	54	gctcaaacgggttgctgatg	60.11	agcgaagttaaccccgtgtt	59.893	116
scf7180000006479.g226.t1	1	p4	(TCTT)3	12	43	54	caatgtcagccggaatccct	60.107	tgccaaaacgtcgacggata	60.038	122
scf7180000006479.g227.t1	1	p4	(TCTT)3	12	43	54	caatgtcagccggaatccct	60.107	tgccaaaacgtcgacggata	60.038	122
scf7180000006479.g228.t1	1	p4	(TCTT)3	12	43	54	caatgtcagccggaatccct	60.107	tgccaaaacgtcgacggata	60.038	122
scf7180000006479.g244.t1	1	p3	(GTT)4	12	661	672	tgctgagagtgtggaagctg	59.966	tactttccctcacggccaac	59.964	183
scf7180000006479.g315.t1	1	p4	(TATC)3	12	468	479	gcatccttgccttccttcct	60.034	taccactgcgtccctagagg	60.395	196
scf7180000006479.g327.t1	1	p3	(GAA)4	12	607	618	ttggggtgtggcaagacttt	60.033	gacctctaatgcgtccgagg	59.969	159
scf7180000006479.g330.t1	1	p4	(AACC)3	12	181	192	agccaatggagtcatgtgca	59.961	gacgaagagtcttggagccc	60.109	148
scf7180000006479.g365.t1	1	p3	(AAG)4	12	2201	2212	ccacaagtcaacactgcagc	59.97	tcctacgacctcttccacgt	59.963	102
scf7180000006479.g366.t1	1	p4	(GGAA)3	12	166	177	agaagagagcgttgaagggc	60.037	acgaaactggttgctagcca	59.892	105
scf7180000006479.g370.t1	1	p3	(GTG)4	12	1930	1941	acatagctgccgcctttctt	60.035	ccatggccattggagaacct	60.033	141
scf7180000006479.g383.t1	1	p3	(GGT)4	12	517	528	cggcatggacaaaaccaagg	60.038	ctcggccccagttggatatc	59.965	244
scf7180000006479.g408.t1	1	p3	(CTG)5	15	131	145	cctgctaatgtgccccagaa	60.034	ggggttggttgggaaattgc	59.964	102
scf7180000006418.g465.t1	1	p4	(TTTC)4	16	2006	2021	aaagtcgatcgtgcacctgt	59.966	aagaatcctgcacccatggg	60.033	122
scf7180000005062.g480.t1	1	p4	(GCTC)3	12	7781	7792	acgatgggcagtgagtgaag	60.037	gactaagtacccgtcgagcg	59.973	199
scf7180000005062.g481.t1	1	p4	(GCTC)3	12	9153	9164	atgaaccctgggcattggag	60.033	tagggaaagagacgaggggg	60.032	141
scf7180000004716.g498.t1	1	p3	(GAA)4	12	1399	1410	gaggtttcagaggggacagc	60.036	cctgtaggcatgcttggtga	60.035	205
scf7180000004716.g501.t1	1	p4	(GAGG)3	12	279	290	tgtcgcagcaacttttgagc	59.971	tgttctacctccctccctcg	60.033	232
scf7180000004716.g525.t1	1	p3	(CAG)4	12	1333	1344	acccagccgttctcatcaag	60.036	gctggttgttgttctgctgg	59.969	195
scf7180000004716.g526.t1	1	p3	(CTC)4	12	242	253	gagttgcaccaagtcctcca	59.891	tgaggaggaggagtcccttg	59.958	113
scf7180000004716.g546.t1	1	p3	(TGC)4	12	522	533	gctggggcttgtactgtgat	60.035	atgcctcactccaagtgctc	60.036	127
scf7180000004716.g559.t1	1	p3	(TCT)4	12	1325	1336	ccttcgttgtggtgcttgtg	59.971	acgttcttggtctctggcag	59.966	277
scf7180000004716.g566.t1	1	p3	(CTC)4	12	1586	1597	agatgggaaggctggagcta	60.031	aggttaagcgttcgcactga	59.967	183
scf7180000004716.g571.t1	1	p3	(GAA)4	12	612	623	tctcatcgttagcgcggtac	59.971	aagccaacgccaattgcatt	59.965	120
scf7180000004716.g585.t1	1	p5	(AGCCC)3	15	214	228	cgtccgatcctacttcgctc	60.041	ttggtccatcaggcccattc	60.033	191
scf7180000004716.g588.t1	1	p4	(CTCC)3	12	13	24	gaagggagctgggcatatcc	59.963	ccttcatctgctgaccgtgt	60.037	142
scf7180000004716.g591.t1	1	p3	(TGC)5	15	975	989	cagcaaagcttctggcactg	60.039	aggtcatgctttctgcctcc	60.035	198
scf7180000004716.g596.t1	1	p3	(AGA)4	12	1812	1823	gagaaagcatggcgttagcg	59.973	ggcaaaagccccaggtagat	60.033	173
scf7180000004716.g601.t1	1	p3	(ACC)4	12	46	57	tggtcgaggggatggagatt	60.031	tatcaaacatcaagcgcgcg	59.974	132
scf7180000004716.g611.t1	1	p3	(CTG)4	12	230	241	ccttgactactgctgctgct	60.037	ccaccacttccacgatgtca	59.965	101
scf7180000004716.g630.t1	1	p3	(GGT)4	12	175	186	cttctggtgccgggaaagat	60.035	tatcaccggcagatcgaacg	59.97	171
scf7180000004716.g639.t1	1	p3	(CCT)4	12	187	198	agtggagctaaccaatggcc	60.034	accattccacagttcggcat	59.962	178
scf7180000004716.g648.t1	1	p3	(CCA)4	12	140	151	ggctccatgggtctgaatcc	60.179	gcaaggacaaaacggaccac	59.97	103
scf7180000004716.g668.t1	1	p3	(TGC)4	12	1899	1910	ctaaggcaagagcagctggt	60.036	acactgcagattcccccatg	60.034	142
scf7180000004716.g680.t1	1	p6	(AGCGGC)3	18	382	399	aaggagggagccatggatct	60.029	tgacttgtcgccctcttcac	59.966	192
scf7180000004716.g688.t1	1	p4	(TCAA)3	12	39	50	cctccttttggtggctttgc	59.966	agctatcatcaccagcgagc	59.967	104
scf7180000004716.g694.t1	1	p3	(ATC)4	12	49	60	acgtggcctgcataactgaa	59.964	cgctaagctcatcctccagg	59.967	144
scf7180000004716.g714.t1	1	p4	(GAGG)3	12	1565	1576	gatttcaagcgggcaacgtt	60.04	gtaaggaggcgaggtcgatg	59.969	100
scf7180000004716.g715.t1	1	p3	(GGA)4	12	653	664	ctccagatctcgtgcgagtc	59.971	ggccttcgaggaagttgaca	59.965	172
scf7180000004716.g717.t1	1	p3	(AAG)4	12	1001	1012	aggttcgtttcggtggagac	59.967	gttaaccacggcttgcgttt	59.97	191
scf7180000004716.g720.t1	1	p3	(TGG)4	12	1506	1517	agctgctctaatgtgccgtt	60.036	cccaacttctcgcccaagat	60.035	276
scf7180000004716.g725.t1	1	p3	(GCA)4	12	1456	1467	gccagtggaaggatgagctt	60.035	acaccacatcatgctctgca	59.963	117
scf7180000004716.g743.t1	1	p3	(AGA)4	12	455	466	cgagcctacgatagagctgc	60.11	ccgtgatcgtctccagctac	59.97	176
scf7180000004716.g792.t1	1	p3	(AAG)4	12	1352	1363	caaacatggcggccaaagaa	59.967	tgaaatcgcggtacccaaca	59.965	165
scf7180000004716.g793.t1	1	p3	(TCT)5	15	67	81	gtcgtccaggacctcctact	60.034	gggctaatgtggcagtcact	60.035	159
scf7180000004716.g808.t1	1	p6	(CAGGGT)3	18	287	304	gcttacgtcggcggagatta	59.97	tgttcgatttgtccaggggg	59.962	266
scf7180000004716.g833.t1	1	p3	(GAT)4	12	1036	1047	tgaagaaggggctgagcaag	59.963	accatcaatcccaagccctg	60.033	244
scf7180000004716.g841.t1	1	p3	(TTC)4	12	240	251	ttgagctacaacccctgctg	59.963	accctcgagctttgtccatg	60.036	174
scf7180000004716.g846.t1	1	p3	(GAG)4	12	1420	1431	gtggatgttcgcttcgcatc	59.973	actcgctcttcctctgggat	60.033	269
scf7180000004716.g855.t1	1	p3	(GAA)4	12	639	650	aggtcgtggaggttcggata	60.034	cttcccatgctcctgttcgt	60.036	211
scf7180000004716.g868.t1	1	p3	(CCT)5	15	109	123	tatacccagccgtcaccaga	60.033	ccttcttgcaagcgttgacc	60.04	127
scf7180000004716.g871.t1	1	p3	(ATG)4	12	2636	2647	atggacagggacgcacaatt	59.962	gctgcatctgagcatgaagc	59.97	114
scf7180000004716.g882.t1	1	p4	(AAGA)3	12	574	585	taggcgatgtgggagagaca	60.034	tgccctcctctccttctctc	60.033	103
scf7180000004716.g946.t1	1	p3	(TGG)4	12	389	400	acatggcgagtggtagtgtg	60.037	ctgtggaggacaacggtctc	60.038	151
scf7180000004716.g966.t1	1	p3	(GAT)4	12	919	930	gcaaggttaggggagctgtt	59.962	catgtactccattgcagcgc	59.971	206
scf7180000004716.g968.t1	1	p3	(TGG)4	12	744	755	caacaaagtgcctcacctgc	59.969	tggtatacccgaggccttca	60.032	147
scf7180000004716.g971.t1	1	p3	(TGG)5	15	192	206	aggaggtggtcatggcattg	60.034	tcctagtcctcctcctgcac	60.033	208
scf7180000004716.g971.t1	2	p3	(GGT)4	12	778	789	aggaggtggtcatggcattg	60.034	tcctagtcctcctcctgcac	60.033	208
scf7180000004716.g972.t1	1	p3	(AAC)4	12	263	274	agtgcattggcggcaaaaat	59.965	agtggcctcttgagttcgtg	59.966	201
scf7180000004716.g973.t1	1	p4	(GACA)3	12	799	810	gaaggaggtagcgcacaagt	60.037	cttctgcggaatgaccctgt	60.036	136
scf7180000004716.g979.t1	1	p3	(CAA)4	12	108	119	gcagccctagaagacttgca	60.036	agaacctcgcttcgctttca	59.966	109
scf7180000004716.g987.t1	1	p3	(ATG)4	12	1733	1744	tgcaacagcacaggatccat	59.961	gctgcattcctttcaacgca	60.039	127
scf7180000004716.g990.t1	1	p3	(TCT)4	12	337	348	gctgtagggtatcgtcctgc	59.968	cacggcttcctgtgatgagt	60.037	127
scf7180000004716.g1013.t1	1	p5	(GGCAG)3	15	1360	1374	gctcctgcagcttgaaccta	60.036	tgtaccctcttgctcttgcg	60.037	263
scf7180000004716.g1021.t1	1	p3	(GAT)4	12	7111	7122	gctcgtcttctgcctcttgt	60.038	agaacagccttccggtgatg	60.036	107
scf7180000004716.g1033.t1	1	p3	(AAG)4	12	978	989	gggggatgagtttgactggg	60.034	ccccatcctcattggcaact	60.033	143
scf7180000004716.g1044.t1	1	p3	(CAA)4	12	718	729	ggcacaagaacaaaggaggc	59.685	atcttgcatctggcctccac	60.107	182
scf7180000004716.g1094.t1	1	p4	(TTCT)3	12	1541	1552	tccctgtctgaacttcgtgc	59.966	agccatgcacgttgttgttc	59.969	212
scf7180000004716.g1107.t1	1	p3	(TGA)4	12	168	179	tgtggaagacgtggagttgg	59.894	tgggattgggaagtggggta	60.179	152
scf7180000004716.g1128.t1	1	p6	(TAACCC)3	18	552	569	accccggtgatgcttttctt	59.888	gaaacaccctctacgccgaa	60.038	112
scf7180000004716.g1134.t1	1	p3	(AGA)5	15	21	35	ggtgtttgggaggtgggaaa	60.106	gtgcttggttgcagctttca	59.897	225
scf7180000004716.g1140.t1	1	p3	(CTG)4	12	734	745	tgctgtggccggaataatgt	60.035	gtttccaccaacagctgcag	59.969	280
scf7180000004716.g1147.t1	1	p3	(CAA)4	12	84	95	actgtgcaaccaggtgttca	60.035	atccctcccgctctacttgt	60.032	226
scf7180000004716.g1149.t1	1	p3	(GAG)4	12	406	417	acacagcagcggtaatgaca	59.965	atggggctctccttcctcat	60.029	181
scf7180000004716.g1160.t1	1	p2	(CT)6	12	26	37	ttgcagggctcctctcctat	60.031	gagacatcgcctcgacagag	59.971	109
scf7180000004716.g1173.t1	1	p3	(CTA)4	12	44	55	gctcggctaacatctcctcc	59.967	cagtgccacggtccaaaaag	59.969	150
scf7180000004716.g1177.t1	1	p4	(GAAG)3	12	994	1005	gcaagagtgccgtccttact	60.037	atggcagccttcctacaacc	60.034	262
scf7180000004716.g1182.t1	1	p2	(AG)6	12	563	574	gatgtgagcatgcttgagcg	59.972	gccaagctgatctcccaact	60.035	177
scf7180000004716.g1197.t1	1	p6	(TTCGGC)3	18	225	242	catcaaaatctctggcgccg	59.971	agccgaactgggaggatttg	60.035	203
scf7180000004716.g1228.t1	1	p5	(CCCGA)3	15	36	50	ggcgccctagctcttctaag	59.967	caaaaccgttttagccgcca	59.969	216
scf7180000004716.g1231.t1	1	p4	(GATT)3	12	3170	3181	attgtgccaggtgaagaggg	59.961	ttagcatctgcaccaccagg	60.035	101
scf7180000004716.g1243.t1	1	p3	(GGA)4	12	559	570	gtaggtggtggtgttggagg	59.964	ctccaccatgacctgaaccc	60.035	100
scf7180000004716.g1243.t1	2	c	(TGG)4aggatttggcattggcattggtataggcattggtgttggatctggtcatggatcaggtagtggttccggcagcgga(GGT)6	106	1218	1323	gtaggtggtggtgttggagg	59.964	ctccaccatgacctgaaccc	60.035	100
scf7180000004716.g1255.t1	1	p3	(AGA)4	12	1301	1312	ttggtgctcagatcaagcgt	59.965	tagcctccaccatcctcctc	60.105	108
scf7180000004716.g1276.t1	1	p3	(CCT)4	12	1078	1089	cacaaagccaagacaccgtg	59.971	atgcgagaagaacttggggg	60.035	163
scf7180000004716.g1291.t1	1	p5	(CGCGG)3	15	335	349	cgtctcagtcatctccgtcg	59.973	aatcgctgtcaacgcaatcg	59.905	192
scf7180000004716.g1298.t1	1	p4	(CTCC)3	12	516	527	gcgagaacacctgaacctca	59.966	aacagaacggacacttggca	60.107	162
scf7180000004716.g1319.t1	1	p3	(GAG)4	12	781	792	gtggatgttcgcttcgcatc	59.973	tgattgtcacccgctcttcc	60.036	277
scf7180000004716.g1335.t1	1	p3	(GTA)4	12	493	504	gaaggagtggtgctctgctt	59.964	tcatccccttcaacagcacc	59.962	257
scf7180000004716.g1368.t1	1	p4	(GCTC)3	12	658	669	aatgtgacatggctcccctg	60.034	tccacgacatagtgcccaac	60.037	230
scf7180000004716.g1374.t1	1	p4	(CTCG)3	12	910	921	gtggggatggctcacgatag	59.966	catggagcctagcgagtgag	59.968	270
scf7180000004716.g1374.t1	2	p4	(CTCG)3	12	2066	2077	gtggggatggctcacgatag	59.966	catggagcctagcgagtgag	59.968	270
scf7180000004716.g1374.t1	3	p4	(CTCG)3	12	3476	3487	gtggggatggctcacgatag	59.966	catggagcctagcgagtgag	59.968	270
scf7180000004716.g1374.t1	4	p4	(CTCG)3	12	3622	3633	gtggggatggctcacgatag	59.966	catggagcctagcgagtgag	59.968	270
scf7180000004716.g1374.t1	5	p4	(CTCG)3	12	4119	4130	gtggggatggctcacgatag	59.966	catggagcctagcgagtgag	59.968	270
scf7180000004716.g1374.t1	6	p4	(CTCG)3	12	6461	6472	gtggggatggctcacgatag	59.966	catggagcctagcgagtgag	59.968	270
scf7180000004716.g1376.t1	1	p4	(CTGG)3	12	169	180	tcgctcgctgcatattacgt	59.97	cgacatagtacgcagcgagt	59.972	190
scf7180000004716.g1376.t1	2	p2	(TA)6	12	4727	4738	tcgctcgctgcatattacgt	59.97	cgacatagtacgcagcgagt	59.972	190
scf7180000004716.g1390.t1	1	p4	(GCTC)3	12	116	127	taggggaaaggatgaggggg	60.029	ttgccactcaacgtagtccc	59.966	190
scf7180000004716.g1391.t1	1	p4	(CGAG)3	12	594	605	tcgtccctacccttcgacat	60.034	acgaggggactagcttggat	60.032	186
scf7180000004716.g1392.t1	1	p4	(GCTT)3	12	15148	15159	gtcgcaacacttttcgcact	59.972	gttggcttttcgtgggtgac	59.97	143
scf7180000004716.g1392.t1	2	p4	(GCTC)3	12	15750	15761	gtcgcaacacttttcgcact	59.972	gttggcttttcgtgggtgac	59.97	143
scf7180000004716.g1404.t1	1	p4	(CGAG)3	12	228	239	tcgtccttacccctcgacat	60.034	agtgggctagcttgtgatgg	59.746	280
scf7180000004716.g1406.t1	1	p4	(CTGG)3	12	1307	1318	gtcacccacgaaaagccaac	59.97	gcatgcagagtgcttcatcg	59.972	212
scf7180000004716.g1408.t1	1	p3	(CCA)4	12	766	777	ccacggatacccatcgtgag	59.968	aaatcaacgcccacaacacg	59.97	180
scf7180000004716.g1410.t1	1	p4	(TCGC)3	12	3202	3213	cgacatgctggctcgaaatg	59.973	agaacctaggctcaggaggg	60.032	127
scf7180000004716.g1416.t1	1	p4	(GGCA)4	16	74	89	cttgcctatccagccggtag	59.966	cgagggcctaagacaaagca	60.036	186
scf7180000004716.g1421.t1	1	p4	(GCTC)3	12	290	301	ttggcactacgtgaagggtc	59.966	catagagcccagcgagtgag	59.968	193
scf7180000004716.g1435.t1	1	p4	(AGCG)3	12	1558	1569	atggacactgggcacaagag	59.963	cctggctcatttgctgggta	60.034	144
scf7180000004716.g1441.t1	1	p4	(CTCG)3	12	1466	1477	ctcgtcccaaaacctcgaca	59.967	atgccttatgtgcccaagct	60.033	205
scf7180000004716.g1443.t1	1	p3	(GGT)4	12	786	797	aggcgaaaccagatcaggtg	60.036	cgcgatcgacatcttcctga	59.971	240
scf7180000004716.g1443.t1	2	p4	(CTCG)3	12	2292	2303	aggcgaaaccagatcaggtg	60.036	cgcgatcgacatcttcctga	59.971	240
scf7180000004716.g1445.t1	1	p4	(TTGC)3	12	654	665	gacaacaacgagggtttggc	59.97	agcgagggttccactaaagc	60.036	131
scf7180000004716.g1455.t1	1	p4	(GGCA)3	12	189	200	cctacatgggtgctgtggtt	59.962	atgaaggaggaagccatggc	60.106	179
scf7180000004716.g1504.t1	1	p4	(TCAA)3	12	198	209	ggtgcctgcctgtcatactt	60.035	gcttcctctggagtccaacc	60.036	226
scf7180000004716.g1516.t1	1	p4	(CAAG)3	12	496	507	aacagcgagactagccctct	60.324	aggagtagggcttagggtcg	60.106	102
scf7180000004716.g1563.t1	1	p3	(AGC)4	12	764	775	tgcccgtgcccaattctatt	60.034	gcgaccctcgattgcatttc	59.972	130
scf7180000004716.g1611.t1	1	p3	(GCA)5	15	532	546	agctgcttttggatggacga	59.963	actagcagccttttcgaccc	60.036	115
scf7180000006428.g1616.t1	1	p4	(CGAG)3	12	529	540	aagggagccatgtcacatgg	60.034	ctgcctaggtatgccttccg	59.966	232
scf7180000006428.g1616.t1	2	p4	(CGAG)3	12	1831	1842	aagggagccatgtcacatgg	60.034	ctgcctaggtatgccttccg	59.966	232
scf7180000006428.g1631.t1	1	p4	(CTGC)3	12	302	313	gtttttcccactccgttggc	59.968	atgaggagtctgcccctgat	60.03	272
scf7180000006428.g1645.t1	1	p2	(AT)7	14	8640	8653	accagagtctatgcgatgcg	59.969	cttggaagccacaaggttgc	59.967	168
scf7180000006428.g1646.t1	1	p4	(CTGC)3	12	11	22	gtatggcccattgacaccca	60.034	tgtcccctggctatgatgga	60.03	108
scf7180000004943.g1653.t1	1	p3	(TGG)4	12	11	22	ggtggcagtactagtgctgg	60.108	gcaggaagtttgcacttggg	59.967	255
scf7180000006180.g1667.t1	1	p4	(GCCT)3	12	520	531	catgtcggatagggacgtgg	59.968	caaactccctggtccctgtc	59.963	209
scf7180000006180.g1669.t1	1	p4	(GCTC)3	12	267	278	ggaacttggcccataacgga	60.035	tgtggtagagttgggcgttc	59.966	262
scf7180000006180.g1671.t1	1	p4	(GCTC)3	12	8113	8124	cgatcgcactgcacaatgag	59.974	acgtcagctgaagagtgtgg	59.967	170
scf7180000006180.g1674.t1	1	p4	(CTGG)4	16	1991	2006	tactcagtcgagggacaggg	60.034	actgatttcccagcatgcga	60.035	190
scf7180000006180.g1678.t1	1	p4	(GCTC)3	12	3666	3677	atccatgcccagtgtcagtg	60.035	gtgcaaaccaaagggagctg	59.967	227
scf7180000006180.g1678.t1	2	p4	(GCTC)3	12	6143	6154	atccatgcccagtgtcagtg	60.035	gtgcaaaccaaagggagctg	59.967	227
scf7180000006180.g1679.t1	1	p3	(GCG)4	12	200	211	ctaagagcccagtgagcgag	59.898	tagtcgagggacaggaacgt	59.963	185
scf7180000006778.g1695.t1	1	p6	(GGCCTC)3	18	711	728	aagcatttgtccaacggcac	59.968	ccaccaattgcacccaagtg	59.966	126
scf7180000006778.g1697.t1	1	p3	(GAG)4	12	2983	2994	catgtggggctggttttgtg	59.966	gttcatcgcaatcgtcagcc	59.973	128
scf7180000006778.g1700.t1	1	p4	(CTCG)3	12	1541	1552	ctgagcgtcgggatctaacc	59.969	gctatgcgagggccaaattg	59.969	100
scf7180000006778.g1704.t1	1	p3	(GAG)4	12	6718	6729	gctggttcgttgggtttgac	59.97	atggcagcaacgaaggatga	60.035	266
scf7180000006778.g1706.t1	1	p4	(CAGG)3	12	2419	2430	caaactcaacagtgtgggcg	59.971	tgtggctcgctcattgctaa	60.036	215
scf7180000006520.g1743.t1	1	p5	(AGACA)3	15	5	19	gctctctctcttcgtcgagc	59.972	atggctactatggcgatggc	60.036	228
scf7180000006520.g1750.t1	1	p4	(GGTG)3	12	16	27	tgggtggtttttccgtttgc	59.824	agacactgaagttctgcccg	59.966	224
scf7180000006520.g1766.t1	1	p3	(TCC)4	12	90	101	gggaattccaagccatctgc	59.251	tcaatgccacaaggatctccc	60.064	125
scf7180000006520.g1769.t1	1	p3	(TCC)4	12	172	183	ccaatggatggcaatgcgag	59.968	cttgcccatcaagccaaacc	60.037	129
scf7180000006520.g1771.t1	1	p6	(TCACCA)3	18	673	690	atgggtccacctcctctctc	60.032	tggtgatggtgatggtgacg	60.036	252
scf7180000006520.g1777.t1	1	p3	(AGA)4	12	693	704	atggagatcgctaacggctg	59.967	tgccttagcgtcacattcgt	60.038	119
scf7180000006520.g1780.t1	1	p3	(GAT)4	12	976	987	gacattcccccacgtgtgat	60.035	aagttcccgcatcagacctg	60.036	219
scf7180000006520.g1789.t1	1	p3	(CTG)4	12	854	865	tgcagagtacagtgtgcagg	59.966	ctcgacatcagcgtctcctc	59.971	253
scf7180000006520.g1789.t1	2	p3	(TGG)4	12	999	1010	tgcagagtacagtgtgcagg	59.966	ctcgacatcagcgtctcctc	59.971	253
scf7180000006520.g1789.t1	3	p3	(GTG)4	12	9380	9391	tgcagagtacagtgtgcagg	59.966	ctcgacatcagcgtctcctc	59.971	253
scf7180000006520.g1790.t1	1	p3	(GCT)4	12	1369	1380	ggagcagcacctccttcatt	60.035	caccagtctcagcccattgt	59.963	204
scf7180000006520.g1792.t1	1	p4	(GAAA)3	12	2095	2106	ttactcttcttgggcagcgg	60.036	taatcctcatcctgcgcgtc	59.968	144
scf7180000006520.g1806.t1	1	p3	(CTC)4	12	43	54	tcaatctctatcggcggtgc	59.968	cctgagacggcctttccatt	60.035	230
scf7180000006520.g1807.t1	1	p4	(GACA)3	12	64	75	ctggcttctttggtttggcc	59.966	agcacatcaaccccatctgg	60.034	151
scf7180000006520.g1809.t1	1	p3	(CCA)4	12	494	505	gtcttaccaaaggggaggcc	60.034	cattcggatcctcctgcctc	59.965	230
scf7180000006520.g1820.t1	1	p3	(CCT)4	12	962	973	tgatgcacaaacatccccga	59.963	acccaccacagttgagcaaa	60.034	163
scf7180000006520.g1831.t1	1	p4	(TCTT)3	12	455	466	gagttgcgtggcattggttt	59.968	gcagagccgagcatacagat	59.967	208
scf7180000006520.g1831.t1	2	p6	(AGGAAA)3	18	961	978	gagttgcgtggcattggttt	59.968	gcagagccgagcatacagat	59.967	208
scf7180000006520.g1838.t1	1	p4	(CCTG)3	12	1861	1872	ccagcttttgttgccatgct	59.966	tgtcttgtttgggccactgt	60.034	196
scf7180000006520.g1845.t1	1	p3	(CTT)5	15	26	40	tgctcccttctcgtcaaacc	59.965	aactcgttcataggggcagc	60.108	182
scf7180000006520.g1863.t1	1	p3	(GCT)4	12	121	132	tggatttcacgctccgtcaa	59.966	agactggcatcagcttccac	60.036	210
scf7180000006520.g1890.t1	1	p3	(CTG)4	12	98	109	tgctcggtggcttttctgat	59.963	ccgaaaatcaggggtccgaa	60.036	146
scf7180000006520.g1909.t1	1	p4	(AAGA)3	12	1459	1470	cggtgagctcactccaaagt	59.966	cttgcacaaaaggccagtcc	59.967	170
scf7180000006520.g1912.t1	1	p2	(AG)6	12	546	557	tgaagtccccagttgtgctg	60.179	tgatgcctcagccagacttg	60.036	250
scf7180000006520.g1924.t1	1	p3	(AAT)4	12	2113	2124	ggcccttgagcgcaatattg	59.969	cgactgcatgcctgtattgc	59.971	130
scf7180000006520.g1929.t1	1	p3	(GTG)4	12	2288	2299	gtacgtttggctcgcgaatc	59.975	gtgacgacagcagaaccaga	59.968	188
scf7180000006520.g1929.t1	2	p3	(TGG)4	12	2610	2621	gtacgtttggctcgcgaatc	59.975	gtgacgacagcagaaccaga	59.968	188
scf7180000006520.g1931.t1	1	p3	(CTT)4	12	3656	3667	tcgattgtcaccgtccgttt	59.968	ctgaatcgactcgacgaggg	59.972	130
scf7180000006520.g1938.t1	1	p4	(TCTT)3	12	262	273	gatgggggaggtttgtgagg	60.034	actccacatctcctcctccc	60.032	226
scf7180000006520.g1955.t1	1	p3	(TGG)4	12	687	698	ctacgtcgcgatcgtctcaa	59.974	cccagaagccgaaccagaat	60.035	237
scf7180000006520.g1958.t1	1	p3	(GCT)5	15	3508	3522	tcgagtgttggacagactgc	59.968	ccacagttgacggtacagct	59.966	259
scf7180000006520.g1970.t1	1	p3	(GAT)4	12	64	75	agtccttttcgctgtctccg	60.038	gctggaggctcttgatggtt	60.035	229
scf7180000006520.g1989.t1	1	p3	(GCA)5	15	4	18	tgagcagaggcaaacaacca	60.107	gccgcatttaagagagcagc	59.971	237
scf7180000006520.g1995.t1	1	p3	(TGC)4	12	157	168	tttatgctgctgctgcctct	60.035	gttcacgtcgacctctgtgt	59.97	256
scf7180000006520.g2001.t1	1	p3	(TGC)4	12	1071	1082	gtcaaccctcgagccaatca	60.036	atgtagcagcagcagcaaga	60.036	128
scf7180000006520.g2034.t1	1	p4	(TTCT)3	12	3025	3036	gcagatactccactcgtccg	59.97	tcatcgctagtgaatccgcc	59.968	178
scf7180000006520.g2042.t1	1	p2	(AG)6	12	420	431	tcacacccacagcacaaact	60.035	agctgagccacaactaccac	59.965	108
scf7180000006520.g2053.t1	1	c	(TGA)4gat(CCATCA)3	33	45	77	gaggcctttcagcttgggat	60.034	ttcccagatgagtttccggc	60.035	129
scf7180000006520.g2059.t1	1	p4	(GCAA)3	12	491	502	gagtgtcgcaagcaagcaaa	59.971	gaaatgtgtccgctcttgcc	59.831	176
scf7180000006520.g2061.t1	1	p3	(AGC)4	12	588	599	tcaagcagcagcagcaaaag	59.968	aatttcgccccagaagtcgt	59.964	112
scf7180000006520.g2066.t1	1	p3	(ATA)4	12	2249	2260	gggggaaggagcaatatccg	59.963	gaagctcgagacgtcgtagg	59.973	176
scf7180000006520.g2070.t1	1	p4	(AGAA)3	12	1105	1116	aagcgagctcggagatgatg	59.968	ttcagagcttcagcagtggg	59.964	118
scf7180000006520.g2070.t1	2	p3	(TCA)4	12	2094	2105	aagcgagctcggagatgatg	59.968	ttcagagcttcagcagtggg	59.964	118
scf7180000006520.g2091.t1	1	p3	(GCA)4	12	511	522	gaccacgctcacctttctga	59.966	cacccatcacgatcggatgt	59.895	146
scf7180000006520.g2092.t1	1	p3	(TCT)4	12	529	540	cctggtgatggatggatcgg	59.964	tgttcgagtaaggcttgcgt	59.967	155
scf7180000006520.g2096.t1	1	p4	(TTTC)3	12	314	325	ctgcgaacccataccaacct	60.035	tagcagcctttctgtgcctc	60.036	127
scf7180000006520.g2117.t1	1	p3	(GAA)4	12	739	750	cagccatgagagcctgtcaa	60.036	gaggagttggtgggtgtctg	59.965	102
scf7180000006520.g2117.t1	2	p4	(TGCC)3	12	929	940	cagccatgagagcctgtcaa	60.036	gaggagttggtgggtgtctg	59.965	102
scf7180000006520.g2132.t1	1	p4	(TGCT)3	12	128	139	gagaagcaagaggaggcgtt	60.037	cagagcaagcaagcacactg	60.04	136
scf7180000006520.g2136.t1	1	p3	(TCA)4	12	1261	1272	tccccagatatgccactcca	60.03	atcttgactggggcgaactg	60.036	186
scf7180000006520.g2140.t1	1	p3	(AAG)4	12	5968	5979	tcatgcttcacggccatctt	60.035	aagtcagtcaagcgacctgg	59.966	138
scf7180000006520.g2167.t1	1	p3	(AGA)4	12	3558	3569	tacctctactgcacctcccc	60.032	catgacctggtagggaggga	60.031	123
scf7180000006520.g2196.t1	1	p3	(CCT)4	12	94	105	caaggaaggaagctcccagg	60.035	tctgttgacaacgtccggag	59.968	114
scf7180000006520.g2204.t1	1	p4	(GGTT)3	12	2436	2447	aggatcgtctggagtcggaa	60.034	caactcggcggatagagacc	59.969	149
scf7180000006520.g2244.t1	1	p3	(CTC)4	12	462	473	cagctgcctggaagaacaga	59.964	ggaggaggaggagtcgactt	60.034	177
scf7180000006520.g2257.t1	1	p3	(TCT)5	15	35	49	cttagcgccgatcaaaaccg	59.974	aagcccactagcggttgtac	60.037	232
scf7180000006520.g2257.t1	2	p3	(TTC)4	12	1378	1389	cttagcgccgatcaaaaccg	59.974	aagcccactagcggttgtac	60.037	232
scf7180000006520.g2271.t1	1	p3	(TGG)4	12	153	164	ggtaagggtggtgggattgg	60.034	ccacctccaattcctccacc	60.034	230
scf7180000006520.g2271.t1	2	p6	(GGAGGT)3	18	760	777	ggtaagggtggtgggattgg	60.034	ccacctccaattcctccacc	60.034	230
scf7180000006520.g2278.t1	1	p4	(CCCT)3	12	48	59	ttgaagtcgctgttccctcc	59.965	cacgagaaccccactcttcc	60.037	192
scf7180000006520.g2279.t1	1	p3	(AGA)4	12	500	511	acaaagaccaggcttctcgg	59.965	aaccaattcgccagcaaacc	59.967	254
scf7180000006520.g2301.t1	1	p3	(GCA)4	12	660	671	gtttgcgcacagagattgca	60.04	tttgtggccgatgctctctt	59.963	182
scf7180000006520.g2310.t1	1	p3	(TGC)4	12	2871	2882	tcgttttcaaacctgcagcg	59.971	gcctctatcacgagacctgc	59.969	114
scf7180000006520.g2321.t1	1	p3	(GAA)4	12	58	69	tttggctccgctagaccaag	60.036	tggagtgagaagcagcactg	59.966	231
scf7180000006520.g2329.t1	1	p4	(CTTT)3	12	1323	1334	gtggtggcacgtagaaagga	59.966	gctcctgcattcctggaact	60.035	169
scf7180000006520.g2333.t1	1	p3	(AGA)5	15	1640	1654	ggctttttcgccctactcct	60.035	gaagggggtggtagtttcgg	60.036	233
scf7180000006520.g2341.t1	1	p4	(AAGA)3	12	1992	2003	cgactcggacgattcgacat	59.972	acaacgggagtgacggattc	60.038	114
scf7180000006520.g2352.t1	1	p3	(TTG)4	12	2171	2182	gcggcttgttgttgttgcta	59.97	agctgctgatgccttgctta	60.035	160
scf7180000006520.g2366.t1	1	p3	(GAA)4	12	576	587	aatcgctttcgcaatctcgc	59.973	tggcctgtatcccatccaga	60.03	261
scf7180000006520.g2367.t1	1	p3	(TTC)4	12	600	611	gtgtgactccctcttcgcaa	59.966	acaacatttgggcaagacgc	59.968	158
scf7180000006520.g2371.t1	1	p3	(TGG)4	12	813	824	gttgaggcccacaacgtcta	59.966	cagtctcgatcgagtccacg	59.973	154
scf7180000006520.g2379.t1	1	p3	(GAT)4	12	2632	2643	tcgcgaagagaacaagcagt	59.968	tccgcattaacacacagcct	59.964	207
scf7180000006520.g2379.t1	2	p3	(CAG)4	12	3651	3662	tcgcgaagagaacaagcagt	59.968	tccgcattaacacacagcct	59.964	207
scf7180000006520.g2390.t1	1	p3	(AGA)4	12	466	477	tcacaacgtaccaagccctc	59.966	ctacgcagtcagaaagggca	60.037	198
scf7180000006520.g2392.t1	1	p3	(GAG)4	12	3850	3861	ggccgagactgcttcttctt	60.037	aggtgggtgcaggtcaaaaa	60.033	141
scf7180000006520.g2397.t1	1	p3	(CTG)4	12	50	61	ctggtcctagagctgggagt	60.033	gccaggtggattgctaggtt	60.034	134
scf7180000006520.g2401.t1	1	p2	(AC)6	12	5253	5264	tggcctgtttagctgggatg	60.034	gagctacgtaggcagtcgtc	59.972	197
scf7180000006520.g2408.t1	1	p3	(AGA)4	12	42	53	agtggacatgtgcatcacgt	59.965	accaaacaatgaatggcggc	60.037	166
scf7180000006520.g2429.t1	1	p3	(TTC)4	12	21	32	gatccaaaccctggtcctgg	60.034	tcggtcaaaatcacgcctga	59.966	201
scf7180000006520.g2446.t1	1	p3	(CAT)4	12	4036	4047	atcctcttgctgggcttgtc	60.035	aatgttgtgccgggatagca	60.035	108
scf7180000006520.g2448.t1	1	p3	(GCT)4	12	4696	4707	cagcagacagagttgcctca	59.966	actggatctcctggccatct	60.03	204
scf7180000006520.g2449.t1	1	p4	(ATTC)3	12	1292	1303	actcctccctaatgccgact	60.032	tcatggggatgaagttggcc	60.033	122
scf7180000006520.g2479.t1	1	p3	(TTC)5	15	51	65	ttgttcagccttggcaatgc	59.966	ggtccaggagccagcatatc	59.964	279
scf7180000006520.g2492.t1	1	p3	(ATC)4	12	777	788	cgagataccttgccgagtcc	59.969	cctcttggctgttctctggg	60.036	194
scf7180000006520.g2492.t1	2	p3	(ATG)4	12	1034	1045	cgagataccttgccgagtcc	59.969	cctcttggctgttctctggg	60.036	194
scf7180000006520.g2498.t1	1	p5	(AATTT)3	15	1352	1366	tcggagctgttcatgtggtc	60.037	gcgctcccgaaacacttttt	59.97	176
scf7180000006520.g2504.t1	1	p3	(GCA)4	12	135	146	atgccgagagagaaaagccc	60.107	caggagaatcggctgaccaa	59.75	202
scf7180000006520.g2511.t1	1	p3	(CAG)4	12	2916	2927	agacaatgcaggcatggaca	59.961	cgcgtgtgtaagatggcatg	59.973	236
scf7180000006520.g2523.t1	1	p4	(TTGC)3	12	1717	1728	tgcatggaaaactgcacagc	59.968	ggagctgtgtttgcaggttg	59.969	116
scf7180000006520.g2523.t1	2	p4	(TATC)3	12	3854	3865	tgcatggaaaactgcacagc	59.968	ggagctgtgtttgcaggttg	59.969	116
scf7180000006520.g2524.t1	1	p4	(GAAG)3	12	195	206	tcgctctgcaactgtcacat	59.966	tttgtctagtggggcagcag	59.963	231
scf7180000006520.g2528.t1	1	p3	(TGG)4	12	497	508	tggaggctaggagggtacac	60.032	ggtcaacgttgcatggcttt	59.968	277
scf7180000006520.g2568.t1	1	p3	(CGA)4	12	2187	2198	cgggggaacaaagatcagct	60.035	tgatgttcatggaagcggct	60.035	107
scf7180000006520.g2569.t1	1	p4	(AGAA)3	12	584	595	tgttcagagaacggcagacc	59.966	cccgaacacaagagagcctt	59.965	261
scf7180000006520.g2572.t1	1	p3	(GCG)4	12	1524	1535	caagatatgttgcaggccgc	59.97	aaggtctctttgtcggctgg	59.965	247
scf7180000006520.g2577.t1	1	p4	(TTTC)3	12	408	419	agggagtacgctttgttggg	59.964	tgtcggggatgatgagaggt	60.032	164
scf7180000006520.g2600.t1	1	p3	(CCT)4	12	248	259	aatgcaacagcgggtactga	59.964	ttccgtcatgtcgctgtcaa	59.967	276
scf7180000006520.g2601.t1	1	p3	(TGG)4	12	2	13	ccttccaaggcagtcgagtt	59.965	cagtcgaagcctgtcctctg	60.109	123
scf7180000006520.g2605.t1	1	p3	(TCC)4	12	61	72	taaaatcaccgacctgcgct	60.037	cctccagtgaattcccaccc	60.034	210
scf7180000006520.g2610.t1	1	p6	(GAGGAA)3	18	636	653	gatgagagcccggattccag	59.965	aatggcatcaccctcaccag	60.034	225
scf7180000006520.g2625.t1	1	p4	(CACG)3	12	329	340	gaacacacgcacactgacac	59.974	gggttttgcatcgcaccatt	60.037	185
scf7180000006520.g2641.t1	1	p3	(CAG)4	12	959	970	atggccagggagacacctat	60.03	tgctttgcttcggtgctttc	59.969	178
scf7180000006520.g2648.t1	1	p3	(CAC)4	12	1005	1016	acaaacccagtcgtcgtctc	59.968	tggaagaatggtgacggtgg	59.964	198
scf7180000006520.g2652.t1	1	p4	(CTTT)3	12	1489	1500	atatgggatgcatggccgag	60.035	caaccgccatgcttttcaca	59.968	272
scf7180000006520.g2655.t1	1	p3	(TGC)4	12	702	713	tttagcctggcaccagaagg	59.962	acatggattcagcagtgcca	59.961	104
scf7180000006520.g2662.t1	1	p4	(AAGG)3	12	1714	1725	gatgacggcgactgatttgc	59.973	gcagctctgtcagtccaagt	59.965	227
scf7180000006520.g2665.t1	1	p6	(ACAAGG)3	18	53	70	gtgccggtatccagtttcca	60.036	atggccagctgtaaatgcct	60.033	205
scf7180000006520.g2678.t1	1	p3	(GGA)4	12	220	231	agcttgccttaggagcttgg	60.035	cactgggcacaagttcttgc	59.969	243
scf7180000006520.g2684.t1	1	p2	(TC)6	12	59	70	cctcctggtgctggaaagag	60.036	atgggcttcctctggatcct	60.029	189
scf7180000006520.g2693.t1	1	p3	(GAT)5	15	697	711	cgagaaagttagctggggca	60.036	gcacttgccctacttgtcct	59.963	112
scf7180000006520.g2701.t1	1	p3	(GAA)4	12	1180	1191	cctcctccatcggcttgatc	59.965	aagcgaatctgcatctggct	60.107	275
scf7180000006520.g2710.t1	1	p3	(TGA)4	12	747	758	ggaagttcgcatgacgcatc	59.973	ggaccatttcgctccttgga	60.035	251
scf7180000006520.g2738.t1	1	p3	(TCA)4	12	841	852	gctctccagcaacctcaact	59.964	agtagtcatcgaaggcccct	60.032	242
scf7180000006520.g2772.t1	1	p4	(TGGA)3	12	1368	1379	gctgaagctgaaccgcaaaa	59.969	ccttcttgcttgctgcttgg	60.039	275
scf7180000006520.g2790.t1	1	p3	(TGT)4	12	1149	1160	ggtgcagacattcctcacga	60.037	tccaatggctcctggggata	60.029	140
scf7180000006520.g2793.t1	1	p3	(GCA)4	12	591	602	tacaagttgccgggcatgat	60.035	ctgccgcaatgggaaaacaa	59.967	240
scf7180000006520.g2797.t1	1	p3	(CAG)4	12	926	937	caaagccaatgcaaacccga	59.967	acactgcgttcaagctctga	59.895	173
scf7180000006520.g2802.t1	1	p3	(GGT)4	12	748	759	gcacagtgacacaagcacag	59.971	catcatcccaagcgcgaaag	59.971	176
scf7180000006520.g2812.t1	1	p3	(TCT)4	12	94	105	aggcaccagctcatgttctc	60.036	aggcggttctcattgagtgg	60.036	158
scf7180000006520.g2821.t1	1	p3	(ACC)4	12	747	758	gcagacatggtgggaagtca	59.963	gggagcatcttctgggcttt	60.034	269
scf7180000006520.g2825.t1	1	p4	(AGGA)3	12	388	399	tccgctatggactggaggaa	60.033	ctcacacccttggtcctcac	59.965	192
scf7180000006520.g2828.t1	1	p4	(AGGA)3	12	388	399	gggccatatgtgttccccaa	60.033	ctcacacccttggtcctcac	59.965	253
scf7180000006520.g2829.t1	1	p4	(AGGA)3	12	388	399	actcatggggtgctgaatgg	60.034	atgcagttgggtaagaggcc	60.034	111
scf7180000006520.g2831.t1	1	p4	(AGGA)3	12	388	399	gtgaggaccaagggtgtgag	59.965	gatctttgctgcatgctcgg	59.971	152
scf7180000006520.g2840.t1	1	p3	(GAA)4	12	235	246	gaagatgacgccgcctctta	59.898	cggcttaaatgcgtaaccgg	59.973	224
scf7180000006520.g2848.t1	1	p3	(AAG)4	12	252	263	gaacagaccatgggaagggg	60.034	caacttggccgttcttgtgg	59.969	141
scf7180000006520.g2851.t1	1	p3	(GGT)4	12	202	213	tggccttggagatgatgcag	60.107	cacccaccaccatcagtacc	60.035	171
scf7180000006520.g2854.t1	1	p3	(AAG)4	12	481	492	aaggaagaagcgacatgggg	60.035	ccatctccatgctcctcgac	59.967	101
scf7180000006520.g2854.t1	2	p3	(TGA)4	12	846	857	aaggaagaagcgacatgggg	60.035	ccatctccatgctcctcgac	59.967	101
scf7180000006520.g2862.t1	1	p3	(ACC)4	12	957	968	gccctaacctccaagccatt	60.033	gctgcattcttctcccctgt	60.035	172
scf7180000006520.g2910.t1	1	p3	(TGC)4	12	240	251	cgtctggtcttgggcagaat	60.036	attgcaacaagagcagcagc	60.039	148
scf7180000006520.g2931.t1	1	p3	(ACA)4	12	136	147	attgggtctgctccattggg	60.033	cggaggtggaaatgtgggaa	59.962	149
scf7180000006520.g2942.t1	1	p3	(GCT)4	12	2611	2622	ctgctgctgctaaatgcgag	59.972	tgtctgaagctgcttacgca	59.967	188
scf7180000006520.g2946.t1	1	p4	(AAGA)4	16	22	37	atgctatgttgcgtggggaa	60.035	cggcaccacaaacactaacg	60.042	264
scf7180000006520.g2957.t1	1	p4	(GCAG)3	12	23	34	cagatgcgaatgaagctgcc	59.971	cagcacccatagatcgtccc	59.966	204
scf7180000006520.g2972.t1	1	p6	(AACATG)3	18	94	111	gattgccatgcatgtccgac	59.97	gcatcagaaggcgaatgctg	59.971	113
scf7180000006520.g2972.t1	2	p3	(TGC)4	12	3522	3533	gattgccatgcatgtccgac	59.97	gcatcagaaggcgaatgctg	59.971	113
scf7180000006520.g3014.t1	1	p3	(GAA)4	12	1276	1287	ggttgcagaggacccatcaa	59.962	atactgggcggagtcagagt	60.033	254
scf7180000006520.g3023.t1	1	p6	(CCGGTG)3	18	532	549	caccgcagttctttgttggg	59.969	ctgctagcctgacaagcctt	60.036	103
scf7180000006520.g3031.t1	1	p4	(TTCA)3	12	122	133	cgacgttgcagcttagcatc	59.974	ccgagctgctcacaagaaga	60.038	192
scf7180000006520.g3037.t1	1	p3	(TCG)4	12	241	252	atcttctggacaagcagggc	60.035	ctgggagagctgctatgacg	59.968	178
scf7180000006520.g3090.t1	1	p3	(GAT)4	12	427	438	tggttggttcagtggcagtt	60.034	atagcgaccaccaacagcaa	59.964	176
scf7180000006520.g3093.t1	1	p3	(GAT)4	12	1567	1578	acttggtgaagtccagctcg	59.966	gaagcccgagtgaaccaaga	59.965	173
scf7180000006520.g3112.t1	1	p3	(GCA)5	15	538	552	agcagtggttcgctatgctt	60.036	ccgacctccattctgcactt	60.036	257
scf7180000006520.g3116.t1	1	p3	(AAG)4	12	287	298	tgctatcaacagaaccgcgt	60.038	tgcctgttcatccatgggac	60.034	242
scf7180000006520.g3118.t1	1	p3	(AGC)4	12	115	126	ggaactgcactcactctgct	59.965	accggttcatcgcctgaaat	60.035	197
scf7180000006520.g3142.t1	1	p3	(AGA)4	12	983	994	cccctctcagatttgcaggg	60.107	cagcagatctgagtgtggca	60.037	206
scf7180000006135.g7.t1	1	p4	(TGGC)3	12	213	224	ctcgctctctgggcacttag	59.898	cgtccctgtccctcgaaaaa	59.966	228
scf7180000005185.g21.t1	1	p6	(GTCCCT)3	18	187	204	ctatgtgcccagcgagagag	59.968	ttgctgggcacttagacgag	60.037	197
scf7180000005185.g25.t1	1	p4	(CGAG)3	12	3042	3053	aggccccaagcaatcatcaa	59.958	gctcactgggcactttgttg	59.969	248
scf7180000006435.g57.t1	1	p3	(GCT)5	15	2011	2025	agcaagtgatccagctgacc	60.036	ttttcttgccaatggacgcg	60.04	160
scf7180000006435.g59.t1	1	p3	(TGA)4	12	1485	1496	gaccaccagcgaagagttca	59.966	cgtagcacatcagcacatgc	59.973	201
scf7180000005067.g80.t1	1	p4	(CAAG)3	12	6208	6219	cccctcaactaagtggccag	60.035	ctggggacttagtcgaggga	60.033	134
scf7180000006316.g104.t1	1	p3	(TTC)4	12	648	659	acaatgagctggtgaagggg	59.961	gcactacgggaactggaaca	59.966	117
scf7180000006388.g134.t1	1	p3	(AAG)4	12	1325	1336	tcaactggtgagactgtcgc	59.968	gttggcccttttctgcacag	59.967	148
scf7180000006388.g134.t1	2	p3	(GCT)4	12	1918	1929	tcaactggtgagactgtcgc	59.968	gttggcccttttctgcacag	59.967	148
scf7180000006388.g137.t1	1	p3	(GGT)5	15	538	552	ctcaaggtgcgagctgaaga	60.038	cccccaaatccagacccttc	60.033	261
scf7180000006388.g159.t1	1	p3	(CAG)4	12	118	129	acgaggaacctgacgacaac	59.968	tgtgtgagctgtactgcctg	59.966	280
scf7180000006388.g160.t1	1	p3	(CAG)4	12	118	129	tttgacccatcaacgcctca	59.89	gccttacctgttgaggaccc	60.035	260
scf7180000006388.g166.t1	1	p2	(CT)7	14	20	33	ccccatcaaggagtcgatcg	59.967	ggactgctcgataatggcga	59.968	172
scf7180000006388.g180.t1	1	p3	(ATG)4	12	3107	3118	gagagactccgggttagggt	60.033	attgacgcagcaaccaaacc	59.968	177
scf7180000006388.g182.t1	1	p3	(ATG)4	12	220	231	ccttgatgaggggtctggtg	59.746	cctgggtgcagtgacaatct	59.963	167
scf7180000006388.g190.t1	1	p4	(TGCT)3	12	676	687	attgtgtgcggtgttgaagc	59.969	tgtgccaggaaaacaccact	60.034	110
scf7180000006388.g191.t1	1	p3	(GCT)4	12	37	48	gtgtggatcccttggcttca	59.962	agtcatcctcggagacagct	60.034	204
scf7180000006388.g200.t1	1	p3	(ATG)4	12	749	760	cctgggttttccaagcttgc	59.966	ggagtccaggaggtaccagt	59.959	268
scf7180000006388.g203.t1	1	p3	(CTT)4	12	44	55	cctgtgggcaatgctgtaga	60.035	tgaattgtcttcgccagcct	59.963	117
scf7180000006388.g209.t1	1	p4	(AAAG)3	12	1066	1077	tgaggtctggcgtgaagaac	59.966	tctttcacatctggggtggc	59.962	144
scf7180000006388.g221.t1	1	p3	(AAG)4	12	284	295	tgggtttgctgcacacctaa	60.106	atgtgcctggcctgaagtac	60.035	152
scf7180000006388.g227.t1	1	p3	(TCC)5	15	544	558	agtgatgctgaagaaggggc	60.035	ggcatggagctcgacgataa	59.968	223
scf7180000006388.g245.t1	1	p3	(GAG)4	12	2104	2115	gggcagaggctttggagaat	60.034	cccccaaatgaagggcatct	60.032	150
scf7180000006388.g249.t1	1	p4	(AAGG)3	12	956	967	ggactaggcctgctggtttt	59.962	cccgtcacaagcccttatgt	60.035	264
scf7180000006388.g258.t1	1	p3	(CTG)4	12	455	466	aacgtggctggaatcctcag	60.036	ttcgactgcccttgaactcc	59.965	254
scf7180000006388.g273.t1	1	p3	(TCC)4	12	783	794	ctacccacaagacccccaac	59.962	agctgactggggagagtagg	60.033	181
scf7180000006388.g290.t1	1	p3	(TCT)4	12	675	686	actgctccagctggatttcc	60.035	cgatccctcttcctgcagtc	59.896	154
scf7180000006388.g291.t1	1	p3	(GGA)4	12	450	461	tccattcgcgtggtcgatag	59.97	tgcatgccggaaacaaactg	59.968	279
scf7180000006388.g302.t1	1	p3	(TGA)4	12	1143	1154	tgccttcaatgccgtctgat	60.035	ccagcagaatatcggcgact	59.967	220
scf7180000006388.g305.t1	1	p3	(TGG)4	12	267	278	tcatcgtatcctctgcgcac	59.969	cggatggtttctgactgcct	60.036	258
scf7180000006388.g332.t1	1	p4	(GCTT)3	12	615	626	cagctaccagagagcgtacg	59.972	cgatctcctccacgtaaggc	59.969	188
scf7180000006388.g334.t1	1	p3	(GAA)4	12	817	828	attcaaacgccgcgatgatg	59.972	taacaggtgagcagtgctgg	59.965	131
scf7180000006388.g335.t1	1	p3	(AAG)4	12	3217	3228	tgccaatttgcggtcacttg	59.968	atgcttcctcgagtgccaaa	59.963	260
scf7180000006388.g344.t1	1	p6	(GAAGAG)3	18	3043	3060	ccaacagtgccagtagagca	59.965	ctggattggtccccaggaac	60.034	143
scf7180000006388.g362.t1	1	p3	(TGA)4	12	90	101	tggaggagacaggctatgct	60.032	cctccctcatgcacaacagt	59.963	205
scf7180000006388.g362.t1	2	p3	(AAG)4	12	1661	1672	tggaggagacaggctatgct	60.032	cctccctcatgcacaacagt	59.963	205
scf7180000006388.g384.t1	1	p4	(CATG)3	12	1768	1779	ctcctcagatacgacacgcc	59.97	cgtagatctcggggtcaagc	59.969	160
scf7180000006388.g404.t1	1	p3	(ATG)4	12	725	736	aattttgcgaacggcttgct	59.968	tctgagagatccgtgtccgt	60.035	241
scf7180000006388.g408.t1	1	p3	(CCA)4	12	168	179	tacgagttcagctgcagcaa	59.967	atctccaaggcggccttaac	60.107	164
scf7180000006388.g415.t1	1	p3	(TCC)4	12	460	471	atcctcctcctcctcaaccc	60.031	atccgggttcacattgtccc	60.034	196
scf7180000006388.g453.t1	1	p4	(CTAC)3	12	582	593	ggggcattggattctcacca	60.033	atcaccagctaaggccccta	60.03	215
scf7180000006388.g484.t1	1	p3	(GAG)4	12	1054	1065	gtggatgttcgcttcgcatc	59.973	tgattgtcacccgctcttcc	60.036	277
scf7180000006388.g494.t1	1	p3	(GAT)4	12	489	500	gcacctcccatcccaaatga	60.033	gaagggaagaaggcatggct	60.034	143
scf7180000006388.g494.t1	2	p3	(GAT)4	12	843	854	gcacctcccatcccaaatga	60.033	gaagggaagaaggcatggct	60.034	143
scf7180000005538.g500.t1	1	p4	(GGCT)3	12	1070	1081	agggtacaccagagctaggg	60.032	tcaactaagtgcccagcgag	60.037	142
scf7180000006570.g506.t1	1	p4	(CGAT)3	12	7195	7206	gggcggcaaagctaatgatg	59.969	acaccgtcgagttcatgctt	59.966	255
scf7180000006570.g506.t1	2	p4	(AGCG)3	12	9105	9116	gggcggcaaagctaatgatg	59.969	acaccgtcgagttcatgctt	59.966	255
scf7180000006570.g506.t1	3	p4	(CGAG)3	12	12951	12962	gggcggcaaagctaatgatg	59.969	acaccgtcgagttcatgctt	59.966	255
scf7180000006570.g517.t1	1	p4	(CTGG)3	12	5635	5646	ggacgaggaatctggctagc	59.967	acgtcccagtccctcgatta	60.034	264
scf7180000006570.g524.t1	1	p5	(ATGGC)3	15	983	997	acgttcctgtccctcgacta	59.963	actttgggcagtcagtcgag	59.966	276
scf7180000006570.g529.t1	1	p4	(TCGC)3	12	10943	10954	gtttgctgggcagtcagttg	59.969	ccctcgactaagtgcccatc	59.895	206
scf7180000006570.g540.t1	1	p6	(CCCATG)3	18	995	1012	tagtcaagggacagggacgt	59.886	ctaagtacccagcgagcgag	59.97	153
scf7180000006570.g541.t1	1	p4	(CGAG)3	12	8611	8622	caacaaagtggccagtgagc	59.969	acatgcctcccattcccaag	60.033	249
scf7180000006570.g558.t1	1	p4	(GGCA)3	12	2695	2706	tgacccgcgaacacattgta	59.966	atggtcattcccctcctcga	60.031	175
scf7180000006570.g563.t1	1	p4	(GCTC)3	12	1060	1071	aactctaccacatgctgggc	60.035	acgtccatgtccctcgacta	60.035	137
scf7180000006570.g570.t1	1	p4	(GCTC)3	12	2627	2638	agtcgagggacagagacgaa	59.964	ccaagtccctgtcccttgac	59.963	136
scf7180000006570.g572.t1	1	p4	(CTGC)3	12	209	220	cactttcgagggacagggac	60.037	taggcaaggcatgggtcaag	60.034	275
scf7180000006570.g578.t1	1	p4	(AGCG)3	12	4335	4346	tccttgtccctcgactacgt	59.963	gcactgagtcgacggatagg	59.97	204
scf7180000006570.g578.t1	2	p4	(AGCG)3	12	5367	5378	tccttgtccctcgactacgt	59.963	gcactgagtcgacggatagg	59.97	204
scf7180000006570.g585.t1	1	p4	(TCGC)3	12	322	333	ggctctcgcatcgatgaaga	59.969	tttaggccaaccgtgaacca	59.817	238
scf7180000006570.g587.t1	1	p4	(CGCT)3	12	6896	6907	cagtaagtcaaggggcaggg	60.035	ctgactgcccagagtgtgag	60.038	189
scf7180000006570.g587.t1	2	p4	(CGCT)3	12	10157	10168	cagtaagtcaaggggcaggg	60.035	ctgactgcccagagtgtgag	60.038	189
scf7180000006570.g587.t1	3	p4	(CGCT)3	12	11515	11526	cagtaagtcaaggggcaggg	60.035	ctgactgcccagagtgtgag	60.038	189
scf7180000006570.g587.t1	4	p5	(GTGCC)3	15	13823	13837	cagtaagtcaaggggcaggg	60.035	ctgactgcccagagtgtgag	60.038	189
scf7180000006570.g587.t1	5	p4	(GCTC)3	12	16185	16196	cagtaagtcaaggggcaggg	60.035	ctgactgcccagagtgtgag	60.038	189
scf7180000006570.g587.t1	6	p4	(GCTC)3	12	18276	18287	cagtaagtcaaggggcaggg	60.035	ctgactgcccagagtgtgag	60.038	189
scf7180000006570.g591.t1	1	p4	(GAGC)3	12	551	562	ctcattgtgcagcgtgatcg	59.974	catcgagatccatccccacg	60.038	223
scf7180000006570.g591.t1	2	p4	(GAGC)3	12	1631	1642	ctcattgtgcagcgtgatcg	59.974	catcgagatccatccccacg	60.038	223
scf7180000006570.g591.t1	3	p4	(GAGC)3	12	5027	5038	ctcattgtgcagcgtgatcg	59.974	catcgagatccatccccacg	60.038	223
scf7180000006570.g602.t1	1	p4	(CAGG)3	12	372	383	cggatttgttaggcagcgtg	59.903	tgtggctcgctcattgctaa	60.036	232
scf7180000006206.g620.t1	1	p4	(GAGC)3	12	5446	5457	atggacccttggcatggaag	60.033	atgcctcctattcccagggt	60.029	206
scf7180000006323.g622.t1	1	p6	(TTCCCT)3	18	4134	4151	acatacgggagcctccttct	60.032	cgcatgcaataggtgtgctc	59.971	169
scf7180000005238.g646.t1	1	p3	(GAA)4	12	784	795	aacaggccacgacgatcaat	60.036	tctcgaaaaggtggaagggc	59.964	201
scf7180000005238.g650.t1	1	p4	(AAGG)3	12	244	255	atgaagcaggaccaatggca	59.96	atgcccagacgagtaggagt	60.033	179
scf7180000005288.g687.t1	1	p4	(CTGC)3	12	209	220	cactgggcactaagtcgagg	60.109	atggacccttggcatggaag	60.033	158
scf7180000005288.g689.t1	1	p4	(GCTC)3	12	2711	2722	gcttgctgggcattaagtcg	59.901	ccccttcgtctttgtccctc	60.036	258
scf7180000005334.g704.t1	1	p4	(CGAG)3	12	976	987	catctgcctgggtgtcaagt	59.963	tcccgaggctttctctacca	59.959	178
scf7180000004827.g712.t1	1	p6	(GAGGAC)3	18	70	87	gcacgcagcaacagttaaca	59.971	gcaacctttcaaccgtgtcc	59.97	243
scf7180000004827.g722.t1	1	p4	(CATG)3	12	815	826	ttgtaagtccagcgctgagg	60.037	ctctctcgctctcgcttgag	59.972	131
scf7180000004827.g732.t1	1	p3	(AAG)4	12	223	234	agggggatgacagagaggtc	60.032	tagccaaacgggtacaccac	59.965	120
scf7180000004827.g733.t1	1	p4	(ATGT)3	12	158	169	atgaagaggaacccttgccg	60.035	gagcttgagtcggagatcgg	59.97	258
scf7180000004827.g740.t1	1	p3	(GAT)4	12	640	651	cacttcatggggccaaggat	60.033	acatctaaacccctggctgc	60.034	112
scf7180000004827.g764.t1	1	p4	(AGAA)3	12	484	495	tgctccctttgacgtctcac	59.966	tgattggttccctggctcac	59.962	145
scf7180000004827.g786.t1	1	p5	(TCAAT)3	15	426	440	ccagttgcaccaacagcttc	59.969	aggatggaccacattgccag	60.034	147
scf7180000004827.g827.t1	1	p4	(GAAA)3	12	1099	1110	tcagatgaaggggtgtgtgc	59.963	ggagggctgatgagtgcttt	60.035	176
scf7180000004827.g831.t1	1	p5	(ACTCT)3	15	595	609	cctggacatcaccacgttca	59.965	ggtattcagggggttggtgg	60.034	259
scf7180000004827.g836.t1	1	p4	(AAAG)3	12	1493	1504	tggggtgcagagattgacac	59.963	gccaccagtgcaacaagaag	59.969	122
scf7180000004827.g838.t1	1	p3	(ATG)4	12	2012	2023	atcagcggagacaacaaggg	60.036	ggcagaacgcaccaacaaat	59.968	232
scf7180000004827.g851.t1	1	p3	(AGA)4	12	59	70	ccgggaagccattgaagact	60.035	tctccaagtacctctcgggg	60.033	146
scf7180000004827.g852.t1	1	p3	(TGA)4	12	251	262	agtctcagcgcttccttcac	60.038	ttggcattctgtccacctcc	59.962	248
scf7180000004827.g880.t1	1	p3	(TCT)4	12	230	241	gcgcaaatgctctctcatgg	59.971	gggcatctttgagtcggtca	60.036	199
scf7180000004827.g887.t1	1	p3	(TGG)4	12	821	832	accccttacgtcttcaagcg	60.038	agccaccttatctcccacct	59.955	210
scf7180000004827.g888.t1	1	p3	(CCT)4	12	670	681	cgttgaggttggtcccgtaa	59.966	cattacctccaccccgcttt	60.034	248
scf7180000004827.g900.t1	1	p3	(CAA)4	12	186	197	cgttaccatccaggcagtgt	60.036	ccctggaagtctctcccgta	60.033	117
scf7180000004827.g902.t1	1	p3	(CAA)4	12	159	170	ttccctccttatggctccga	60.032	gacgagccctttgactccaa	59.965	108
scf7180000004827.g904.t1	1	p3	(TCT)4	12	184	195	ttaatggcctgcaggactgg	60.034	ccaagctttgtgggttctgc	59.967	111
scf7180000004827.g907.t1	1	p3	(ATG)4	12	728	739	atgggagggttgttcgcatt	59.96	ccagtacctgtccttgcgtt	59.965	169
scf7180000004827.g921.t1	1	p4	(AGCA)3	12	2104	2115	cgcgacagaggcataggaat	59.967	cccagtggctcattccatgt	60.034	272
scf7180000004827.g934.t1	1	p3	(GAT)4	12	178	189	gaacggcaggaagagggaaa	59.964	ttgcgccatttcactgttgg	59.968	133
scf7180000004827.g938.t1	1	p3	(TCT)4	12	42	53	tgcaaggtgccagttatcgt	59.964	cgtagcaagggcagacttct	59.752	122
scf7180000004827.g939.t1	1	p3	(TCT)4	12	42	53	ggccatctccacagctttct	60.035	acccatataaccggcttggc	60.179	155
scf7180000004827.g941.t1	1	p3	(GCA)5	15	2196	2210	gaagacgagttgccctcaca	59.966	cgattgcgcttcttcatggg	59.971	137
scf7180000004827.g944.t1	1	p3	(AAG)5	15	541	555	atagacacaacaccgccgtt	59.966	gcttccccatgcatctcctt	60.106	113
scf7180000004827.g952.t1	1	p4	(AACA)3	12	169	180	tcccgatggaggagctacat	59.811	tcagatggccgcttcctttt	59.962	123
scf7180000004827.g981.t1	1	p3	(GCT)4	12	55	66	tgtgttgggcatctacggtc	60.037	gaaaagcttgggttgctggg	59.966	205
scf7180000004827.g984.t1	1	p3	(GAA)4	12	1473	1484	tttcctgcatggatccccac	60.033	gcccaatctatcccctctgc	59.963	235
scf7180000004827.g985.t1	1	p6	(CTCCGC)3	18	212	229	tggaggctgtgagcttcttg	59.964	ggggtaaggccagaagttcc	60.034	146
scf7180000004827.g994.t1	1	p3	(TCT)4	12	1133	1144	ggagtggaagcaagctccat	60.035	taacccaccggatcgagagt	60.034	170
scf7180000004827.g1005.t1	1	p3	(CAA)4	12	438	449	ggttgaagccagttcgagga	59.965	cggttaggctcacggatctc	59.969	129
scf7180000004827.g1010.t1	1	p3	(TGG)4	12	80	91	tgagggagcagtgatcggta	60.034	ccaactccgcaaaaactggg	59.968	146
scf7180000004827.g1010.t1	2	p6	(CTGCTT)3	18	335	352	tgagggagcagtgatcggta	60.034	ccaactccgcaaaaactggg	59.968	146
scf7180000004827.g1013.t1	1	p3	(CTT)4	12	3713	3724	ggctcaaaatgggaggacga	60.035	ctagcagcttctagtcgccc	59.969	240
scf7180000004827.g1014.t1	1	p4	(CAGC)3	12	745	756	gtcgttacaggcaagggtga	59.966	cgaggggagaagaaggagga	60.033	239
scf7180000004827.g1023.t1	1	p3	(AGA)4	12	237	248	atgcgaaagaaggcgtcgta	60.109	gaagtccagcagtgtcagct	59.965	237
scf7180000004827.g1040.t1	1	p3	(AGA)4	12	1762	1773	accgttgatggtcttcgtcc	60.038	cttcgcaaacacgagcaaca	59.973	160
scf7180000004827.g1048.t1	1	p6	(GCCATA)3	18	62	79	gctgccctagacagagcaaa	60.036	gctctctctacagcagctcg	59.971	161
scf7180000004827.g1086.t1	1	p3	(TGA)4	12	459	470	cgtgtattgtgcgagcatgg	59.973	tcaaccaactcttccctcgc	59.965	263
scf7180000004827.g1096.t1	1	p3	(CTG)4	12	2390	2401	caacaacagaggctgccaac	59.969	tgctgctcctcctgtttctg	59.964	260
scf7180000004827.g1105.t1	1	p3	(TGA)4	12	1386	1397	tggctgtcaatggagaaccc	59.962	agtctcttccgggagctcat	60.033	113
scf7180000004827.g1121.t1	1	p3	(ATG)4	12	1313	1324	aaggttcactgagctcacgg	59.966	gcttactggggaagagcgtt	60.036	222
scf7180000004827.g1163.t1	1	p3	(AGA)4	12	98	109	taccacatccccaaaggcac	59.961	accggttcatctgattgcgt	60.036	272
scf7180000004827.g1174.t1	1	p4	(AGCC)3	12	1094	1105	ggggatggtttgtaggtggg	60.034	aaggataaccgggttgcctg	60.034	110
scf7180000004827.g1179.t1	1	c	(CAC)4cagtttatt(CTC)6cttcaccgccaccaccagtgcactcc(CCT)4t(CAC)4	90	1295	1384	gttggttcgtttccacagcc	59.97	aatggcctcaggaatggtgg	60.033	165
scf7180000004827.g1221.t1	1	p6	(GGACTC)3	18	525	542	acgggtggtggaagtttgtt	60.034	ggatcaggtccttggcttcc	60.107	279
scf7180000004827.g1231.t1	1	p3	(CAA)4	12	173	184	cttcagcctcctcctctcct	60.032	catggggtctttgctcgtct	60.036	264
scf7180000004827.g1264.t1	1	p3	(AGA)4	12	1002	1013	cgccttcttagtcactgcca	60.037	gcagcagttacgcagaatcg	59.974	129
scf7180000004827.g1266.t1	1	p5	(TTTCT)3	15	1178	1192	caagaaccctgagccagagg	60.036	ctgaggcatattcggtcccc	59.965	107
scf7180000004827.g1285.t1	1	p3	(GAG)4	12	486	497	gggaaggaaactctggagcc	60.035	atttgacggcacctcagagg	60.036	173
scf7180000004827.g1286.t1	1	p3	(ATG)5	15	443	457	ccagtgaaggaaggagcagg	60.036	aacgtcctcaaaacgcaagc	59.971	230
scf7180000004827.g1326.t1	1	p3	(GAG)4	12	1553	1564	ttggtagaggaggaggaggc	60.032	gcctcccaatggtgcttact	60.034	132
scf7180000004827.g1330.t1	1	c	(TGG)4cgacacaagcaccaatgacactattgttggtgttgcatgtgtctttgacatta(GTG)4	77	171	247	atggctccattcgcaagtga	60.035	tccaccactaccaatgccac	59.962	111
scf7180000004827.g1336.t1	1	p3	(TGC)5	15	39	53	aaattgctgctgcctcttgc	60.038	ccttggtgctgcctcttgta	59.963	197
scf7180000004827.g1336.t1	2	p3	(TGC)5	15	192	206	aaattgctgctgcctcttgc	60.038	ccttggtgctgcctcttgta	59.963	197
scf7180000004827.g1337.t1	1	p3	(CAG)4	12	477	488	agagtcctgaaaaggctgcc	59.963	gactgtccaaaagcagctgc	60.04	139
scf7180000004827.g1337.t1	2	p3	(GCA)5	15	848	862	agagtcctgaaaaggctgcc	59.963	gactgtccaaaagcagctgc	60.04	139
scf7180000004827.g1342.t1	1	p3	(AGA)4	12	1056	1067	tagtgccacacgagtcaacc	59.967	tccttcccatcccaaatggc	60.032	195
scf7180000004827.g1348.t1	1	p3	(AGA)4	12	1056	1067	tagtgccacacgagtcaacc	59.967	tccttcccatcccaaatggc	60.032	195
scf7180000004827.g1349.t1	1	p5	(TTTTC)3	15	79	93	aggatggtttcagggaagcg	60.035	ggggttgatgctccactcaa	59.962	113
scf7180000004827.g1356.t1	1	p4	(AATG)3	12	648	659	tgaatgcttgggccatccat	60.032	ggctcatgtccacctccttc	60.107	237
scf7180000004827.g1358.t1	1	p4	(AATG)3	12	612	623	atgtggcatttggaggaggg	60.033	cactgccccattcaaagcac	60.038	108
scf7180000004827.g1359.t1	1	p3	(CAG)4	12	151	162	aaagagggttcgctgcagaa	59.891	tcttgcattcctggtggctc	60.323	119
scf7180000004827.g1377.t1	1	p4	(TTCC)3	12	475	486	cgcacccctaatgctctcat	59.893	cacgccagcctctacttcaa	60.037	279
scf7180000004827.g1379.t1	1	p3	(GCT)4	12	1951	1962	aatgcacgttgctgggaaac	59.968	catcccttccagcaccagag	60.107	218
scf7180000004827.g1396.t1	1	p3	(GAA)4	12	1009	1020	ggtgtgtggtttccgagcta	59.966	agcatagggtgttgtgcgaa	59.964	172
scf7180000004827.g1398.t1	1	p3	(GAA)4	12	712	723	ctggggaaaggttcatgggt	59.591	cctgccattgttggagacct	59.961	166
scf7180000004827.g1400.t1	1	p3	(GAA)5	15	889	903	ccatggttgctgcaacatcc	60.109	agcccctcaagtcttttcgg	59.963	193
scf7180000004827.g1403.t1	1	p6	(TTTGAG)3	18	301	318	cttgccaagagggaggactg	60.036	tgggctccactctctagtcc	60.033	161
scf7180000004827.g1403.t1	2	p3	(GAA)5	15	1015	1029	cttgccaagagggaggactg	60.036	tgggctccactctctagtcc	60.033	161
scf7180000004827.g1406.t1	1	p3	(GAA)5	15	1168	1182	ccatggttgctgcaacatcc	60.109	tgggagtagaaggagagggc	60.032	239
scf7180000004827.g1411.t1	1	p4	(TGGA)3	12	729	740	gtccatactggcgggagatg	59.966	ccctcagcactagcaccaaa	59.963	253
scf7180000004827.g1419.t1	1	p4	(TGGA)3	12	729	740	gtccatactggcgggagatg	59.966	ctcttcaccctcagcaccag	60.037	260
scf7180000004827.g1430.t1	1	p3	(ATG)4	12	230	241	gactccccttgacactcagc	60.037	tcgggcatataactgggaca	58.204	227
scf7180000004827.g1431.t1	1	p3	(ATC)4	12	42	53	gtggtgtatgtgggcagtga	59.964	acccatactcctctgcagct	60.326	106
scf7180000004827.g1439.t1	1	p2	(TC)6	12	64	75	ttctccaccaacttcctcgc	59.965	ggacaaccgggcagataaca	60.036	252
scf7180000005411.g1512.t1	1	p4	(CTCG)3	12	1473	1484	tcgctgggcacttagtcaag	60.037	cacaggtggcatgcctagaa	60.035	147
scf7180000005411.g1512.t1	2	p5	(CCATG)3	15	7172	7186	tcgctgggcacttagtcaag	60.037	cacaggtggcatgcctagaa	60.035	147
scf7180000005411.g1514.t1	1	p4	(GCTC)3	12	2091	2102	tcgcttgtgatgcttcccat	60.035	tgcatgatcgatgggccttt	60.107	141
scf7180000005411.g1516.t1	1	p4	(GAGC)3	12	2986	2997	cctccctaaccctcgactga	60.033	taatcgagggacagggacgt	60.034	193
scf7180000005071.g1529.t1	1	p4	(AGCG)3	12	12190	12201	cctcgactaagtgcctagcg	59.97	gctcgcattgcactaagtcg	59.974	205
scf7180000005071.g1530.t1	1	p4	(GCTC)3	12	9783	9794	gtcgagggacagggactttg	60.037	ctcaccaagcttgtggcaac	59.969	255
scf7180000005071.g1537.t1	1	p3	(CAT)4	12	1875	1886	catcattagctttgccgccc	59.969	aggccctcgaggttgtagat	60.032	220
scf7180000005071.g1540.t1	1	p4	(TCGC)3	12	282	293	ttgcagaatcccgtgaacca	59.89	ggctttctctaccatgccgt	60.108	234
scf7180000005071.g1542.t1	1	p4	(CTCG)3	12	3893	3904	cgctaggcacttagtcgagg	59.97	caagcaagtaagccagggga	59.962	188
scf7180000005071.g1559.t1	1	p4	(CAAG)3	12	112	123	atgccatgggaagcatcaca	60.033	cacaaaaccagccccacatg	59.966	168
scf7180000005071.g1559.t1	2	p4	(CAAG)3	12	953	964	atgccatgggaagcatcaca	60.033	cacaaaaccagccccacatg	59.966	168
scf7180000005071.g1559.t1	3	p3	(GAG)4	12	2407	2418	atgccatgggaagcatcaca	60.033	cacaaaaccagccccacatg	59.966	168
scf7180000005071.g1563.t1	1	p4	(AGCG)3	12	2413	2424	ctacgcgagggctaaatcgt	59.97	gctcgctcattgctaacagc	59.973	169
scf7180000005071.g1575.t1	1	p4	(CGAG)3	12	3220	3231	cctcgttcctgtcccttgac	60.037	gctcgttgggcactaagtct	60.037	217
scf7180000005071.g1581.t1	1	p4	(CTCG)3	12	801	812	acttagtcgagggacacgga	59.963	atgcccaggtagtctccagt	59.957	128
scf7180000005071.g1583.t1	1	p4	(CTCG)3	12	1712	1723	ctcgctcgctgggtacttag	59.97	ttgactggctgcctagtgtg	59.965	206
scf7180000005071.g1583.t1	2	p4	(CTCG)3	12	2686	2697	ctcgctcgctgggtacttag	59.97	ttgactggctgcctagtgtg	59.965	206
scf7180000005071.g1583.t1	3	p4	(GCTC)3	12	16244	16255	ctcgctcgctgggtacttag	59.97	ttgactggctgcctagtgtg	59.965	206
scf7180000005071.g1583.t1	4	p4	(GCTC)3	12	31832	31843	ctcgctcgctgggtacttag	59.97	ttgactggctgcctagtgtg	59.965	206
scf7180000005071.g1583.t1	5	p4	(GCTC)3	12	40733	40744	ctcgctcgctgggtacttag	59.97	ttgactggctgcctagtgtg	59.965	206
scf7180000005071.g1583.t1	6	p4	(GCTC)3	12	47343	47354	ctcgctcgctgggtacttag	59.97	ttgactggctgcctagtgtg	59.965	206
scf7180000005073.g1590.t1	1	p4	(TGGC)3	12	1713	1724	ggggttccctaagcatgctt	60.033	tcgactaagtgcccagcaag	60.037	262
scf7180000005073.g1592.t1	1	p4	(AGCG)3	12	31464	31475	ggatcgtcataggccaaggg	59.965	cgatacgtctccccttgctc	59.969	256
scf7180000005073.g1603.t1	1	p3	(GAG)4	12	991	1002	caagcactttgccaaggacc	59.967	tgccttttcccacgtagcat	59.962	133
scf7180000004715.g1612.t1	1	p4	(GCTC)3	12	3258	3269	ctgctgtcacacactaggca	59.966	gacctcgacatagtgccgag	59.97	190
scf7180000004715.g1625.t1	1	p4	(TCGC)3	12	1153	1164	atggtatgggtagggtggct	60.029	gcaaaagggcaagacgaagg	60.039	197
scf7180000004715.g1626.t1	1	p4	(CTCG)3	12	1440	1451	ccttttgtgcccagtgttcg	59.969	agtaggcatggcatgtgctt	60.034	275
scf7180000004715.g1626.t1	2	p4	(CTCG)3	12	1917	1928	ccttttgtgcccagtgttcg	59.969	agtaggcatggcatgtgctt	60.034	275
scf7180000004715.g1626.t1	3	p4	(GCTC)3	12	6951	6962	ccttttgtgcccagtgttcg	59.969	agtaggcatggcatgtgctt	60.034	275
scf7180000004715.g1629.t1	1	p4	(GCTT)3	12	863	874	actagacccatgcctgccta	60.031	agcccctcgtcctaactcat	60.032	163
scf7180000004715.g1629.t1	2	p4	(CTCG)3	12	14968	14979	actagacccatgcctgccta	60.031	agcccctcgtcctaactcat	60.032	163
scf7180000004715.g1642.t1	1	p3	(CAG)4	12	1343	1354	aatggtcggcttcaggtcag	60.036	gtgaagccactgtgttgctg	59.97	107
scf7180000004715.g1679.t1	1	p4	(GCTC)3	12	6075	6086	tttattgggggctgctgagg	60.033	ctaggcctcgtgctctaagc	59.969	192
scf7180000004715.g1688.t1	1	p4	(CGAG)3	12	583	594	accccctcatccttgcctat	60.029	tgctagaggctgcctaggaa	60.032	217
scf7180000004715.g1720.t1	1	p3	(TCC)4	12	636	647	tgaatgtctgcgctcatggt	60.036	cagcaccatcgcaaaaacca	59.968	110
scf7180000004715.g1735.t1	1	p2	(AG)7	14	3275	3288	atgactgcagcagaggtcac	60.037	ttgccgctctctctctctct	60.035	177
scf7180000004715.g1753.t1	1	p4	(CATC)3	12	2455	2466	tggctgcaaagtatcccctg	60.034	ctgttgactgctttgccacc	59.969	202
scf7180000004715.g1757.t1	1	p3	(TGG)4	12	2	13	tggtgcagcaagggatacag	60.035	tgcctgcattcactgtttgc	59.968	261
scf7180000004715.g1762.t1	1	p4	(GGGA)3	12	1025	1036	agccctgtgcatcgcttaat	60.107	tcgtttccatgcaggctgat	60.035	243
scf7180000004715.g1763.t1	1	p2	(AG)6	12	49	60	ctgatcgttgactggtggct	60.037	tttcaccactcgctgagacc	59.966	132
scf7180000004715.g1784.t1	1	p3	(TCA)4	12	889	900	acgccagactgaatcagcaa	59.965	aggtaggccaggtctctcag	60.033	127
scf7180000004715.g1787.t1	1	p3	(ATG)4	12	230	241	agtgtgttgggtgctgactt	59.744	gttacgcttcctgcatgcag	59.902	201
scf7180000004715.g1798.t1	1	p3	(ATG)5	15	854	868	gatccagggctgttcgtgaa	60.036	tgcaagccccattgaaatgc	60.036	205
scf7180000004715.g1823.t1	1	p3	(GAA)4	12	1767	1778	tggtgagggatgaggaggag	60.032	tcctgtctttccaactcggc	59.965	196
scf7180000004715.g1847.t1	1	p2	(GA)6	12	1212	1223	tcgggaggagctcatgaaga	60.033	ttcgaggtccttcagtgtgc	59.966	175
scf7180000004715.g1857.t1	1	p4	(CCAT)3	12	307	318	ctcccgttgacactcagcat	60.037	taccggctgacaacaccatc	60.037	265
scf7180000004715.g1858.t1	1	p3	(GAG)4	12	1378	1389	gtggatgttcgcttcgcatc	59.973	tgattgtcacccgctcttcc	60.036	277
scf7180000004715.g1877.t1	1	p4	(CAAG)3	12	404	415	tgtgagctcagtcgtgcatt	59.966	catcctccctggcagctatg	59.964	178
scf7180000004715.g1879.t1	1	p3	(AAG)4	12	787	798	cggagatgaataccctgggc	59.965	ctctagctgctccaatcccg	59.967	201
scf7180000004715.g1880.t1	1	p4	(CCTT)3	12	683	694	cctggtcaggcccttaaagg	60.034	cctgaggcagcagagacaaa	59.964	278
scf7180000004715.g1882.t1	1	p3	(CTG)4	12	42	53	tcgttgctgttgcttcttgc	59.971	tggacggacagcagatagga	60.034	137
scf7180000004715.g1885.t1	1	p3	(GGA)4	12	525	536	caattatggtccgggagcga	59.894	acacctgattttcccgtccc	59.962	195
scf7180000004715.g1891.t1	1	p3	(AAG)4	12	169	180	tcgccttccttgtcattgct	59.963	aatatcctcccaccagccct	60.029	237
scf7180000004715.g1892.t1	1	p3	(CTG)4	12	2018	2029	agaccccaaagctagcgaac	60.036	gcgggaaattcgccaagatc	59.971	231
scf7180000004715.g1902.t1	1	p3	(ACA)4	12	515	526	tgtttgtcccctttgcaggt	60.033	tacaacgggaagcacaggac	59.966	109
scf7180000004715.g1906.t1	1	p3	(GGA)4	12	680	691	atcatcaggcagcaacagct	60.034	acccagaggactcagatccc	60.032	145
scf7180000004715.g1906.t1	2	p6	(CAAATG)3	18	1064	1081	atcatcaggcagcaacagct	60.034	acccagaggactcagatccc	60.032	145
scf7180000004715.g1909.t1	1	p3	(TCC)4	12	160	171	agtcgtcgaggaggatcaca	60.035	gacgaggtacatggtagcgg	59.97	166
scf7180000004715.g1923.t1	1	p3	(ATG)4	12	230	241	gcagcatactctgagccgat	59.967	tgtggattcgagcacgtcaa	59.967	218
scf7180000004715.g1929.t1	1	p3	(TGC)4	12	1518	1529	ctcaaggatgcacagctcca	60.036	ggagaagatgagagacggcg	59.97	278
scf7180000004715.g1937.t1	1	p4	(TTTA)3	12	331	342	gaaatcagcgttgccccaag	60.109	ggaggctcatccgaatcagg	59.965	211
scf7180000004715.g1941.t1	1	c	(CATT)3ctacaatcttcaattcaggaacttggtaaagaccgtgcctgttgcaagtgacattcct(CCA)4	82	2370	2451	tgaactgcggattacccacc	60.036	ccgtgcgaaaaagtcagcaa	59.971	137
scf7180000004715.g1950.t1	1	p3	(CCT)5	15	85	99	agtcacgactctccctcctc	60.035	tatccaccccaggaggaagg	60.03	122
scf7180000004715.g1979.t1	1	p3	(AGA)4	12	309	320	caagccggtggaaatcaagc	60.109	atatccttccgcagcatccg	60.037	168
scf7180000004715.g2012.t1	1	p6	(GTTGCT)3	18	178	195	gaaaaagtgggcgagcactg	60.04	aacgcttgtatcagtcgcca	60.038	169
scf7180000004715.g2026.t1	1	p3	(CTG)4	12	3050	3061	ttcggaggttgagacagtgc	59.966	aacctcctgcattcccatgg	60.033	141
scf7180000004715.g2028.t1	1	p4	(GGGT)3	12	524	535	ctcgatactccactggcgac	59.97	accaggtccctcgcatatct	60.105	164
scf7180000004715.g2033.t1	1	p3	(CTG)4	12	881	892	gagcctgcagttcccagatt	60.035	taagagcccaaatgcccagg	60.033	235
scf7180000004715.g2039.t1	1	p6	(TTCTCC)3	18	1026	1043	tcggagaagagggtgcaaac	59.965	gttgctggcctaaggtggat	60.034	165
scf7180000004715.g2067.t1	1	p4	(AAAG)3	12	374	385	aggtgcatggtccgaagaag	60.036	atctgttcaaccctgccctg	59.961	104
scf7180000004715.g2068.t1	1	c	(AAAG)3tagtttctgat(CAAA)3	35	413	447	agtctctgcagatggggcta	60.032	aatcatgctgctggctcctt	60.033	112
scf7180000004715.g2090.t1	1	p3	(CAC)4	12	239	250	tcacaagctacactgccagg	59.965	atatcgggttgggaggtgga	60.031	232
scf7180000004715.g2090.t1	2	p3	(GCA)5	15	391	405	tcacaagctacactgccagg	59.965	atatcgggttgggaggtgga	60.031	232
scf7180000004715.g2097.t1	1	p6	(TAATAG)3	18	129	146	ggaactgcgactggatgtca	60.037	caaccttgctcgggtttgtg	59.969	184
scf7180000004715.g2102.t1	1	p4	(GATT)3	12	425	436	tctgctacgcattggttggt	59.964	cgcagtgtcattgttggcaa	59.969	248
scf7180000004715.g2111.t1	1	p3	(CAG)4	12	150	161	cctccgaacctgcaggaatt	60.035	gatcctcagagccacagcag	60.179	194
scf7180000004715.g2120.t1	1	p4	(AAGG)3	12	310	321	gaggttcctttcagggaggc	60.035	ttgggaggcaccttggtttt	60.032	183
scf7180000004715.g2137.t1	1	p3	(CTC)4	12	2669	2680	ctgaaacagttgctgtgggc	59.969	ctagtgacccatgcaggcaa	60.035	220
scf7180000004715.g2146.t1	1	p3	(GAG)4	12	508	519	ggggcctgaaatctgagctt	60.034	acagcttcactcctccgttg	59.966	100
scf7180000004715.g2150.t1	1	c	(CCA)4ggtcctcctggtccacagccacctccctttgctcctcctcatggtccaccagg(TCC)4	77	202	278	ccattctctcatgccccacc	60.467	catgtggtggaggaggagga	60.619	100
scf7180000004715.g2153.t1	1	p3	(AGA)4	12	937	948	tccttcacgcagccattgat	60.035	tgatcctccaaaacctccgc	60.035	199
scf7180000004715.g2161.t1	1	p5	(TCTTA)3	15	570	584	aaagtgcagaccaaccacca	60.034	gaagttcccgcgcatgattc	59.972	101
scf7180000004715.g2187.t1	1	p4	(AAGA)3	12	690	701	gaagtccttctggcggttca	59.965	tcgcattttgcccaaacctg	59.967	122
scf7180000004715.g2194.t1	1	p3	(GCA)4	12	1051	1062	atgttgtcgtgcttgcaacc	59.969	tcccaactatctcagcggga	60.033	141
scf7180000004715.g2206.t1	1	p5	(TGCCT)3	15	2007	2021	atgggtgaggttgctgtagc	60.035	gcggtcataaatgcctgcag	59.97	134
scf7180000004715.g2242.t1	1	p6	(CGGGGT)3	18	62	79	cccgaattccaactgtccga	60.037	gtgcctgtctgagttcgtca	59.968	257
scf7180000004715.g2242.t1	2	c	(ATG)4(AAG)4	24	3452	3475	cccgaattccaactgtccga	60.037	gtgcctgtctgagttcgtca	59.968	257
scf7180000004715.g2246.t1	1	p3	(GCG)4	12	43	54	atgagcaaactcgaccacgt	59.966	gattgcaagcacagccacaa	59.968	155
scf7180000004715.g2265.t1	1	p3	(GAA)4	12	36	47	agatgctgaaccttcccgtg	60.036	aacatgggtctgcacagctt	60.179	146
scf7180000004715.g2272.t1	1	p3	(AGA)4	12	995	1006	gggtgtgtgagtcctgtgag	59.966	gaccatacaggcatcccgag	59.966	162
scf7180000004715.g2277.t1	1	p5	(AAGAG)3	15	329	343	acgtcgacgatgagtacagc	59.903	tgggccagaagaagcatcag	60.035	104
scf7180000004715.g2279.t1	1	p2	(CT)8	16	168	183	atcgtgtattcgtctccgcc	59.97	taggcatctccaccactcga	60.034	154
scf7180000004715.g2288.t1	1	p5	(AAAAG)3	15	86	100	attgcggcctagtgtcacaa	59.964	gcaacacagccccaaaagag	59.967	189
scf7180000004715.g2288.t1	2	p4	(CACT)3	12	2128	2139	attgcggcctagtgtcacaa	59.964	gcaacacagccccaaaagag	59.967	189
scf7180000004715.g2292.t1	1	p3	(TGA)4	12	1467	1478	cttggtaatgctgatgcgcc	59.97	tgccttgagttcagctccag	59.964	162
scf7180000004715.g2317.t1	1	p3	(CTT)4	12	1187	1198	atttcagcctcctccagcac	60.035	aagaagcagggggaattccg	60.034	149
scf7180000004715.g2321.t1	1	p4	(CAGT)3	12	7	18	tttggatcccggtgtcaagg	59.962	tgaagtagccaaggcagagc	60.036	187
scf7180000004715.g2328.t1	1	p3	(GCA)4	12	763	774	atcgccagatacttgccagg	59.893	agcctccatagcagggtaca	60.031	270
scf7180000004715.g2334.t1	1	p3	(CAG)4	12	772	783	caccaagctatccgcattgc	59.97	cacgcgcacaattatcccag	59.972	177
scf7180000004715.g2334.t1	2	p3	(CAG)5	15	1042	1056	caccaagctatccgcattgc	59.97	cacgcgcacaattatcccag	59.972	177
scf7180000004715.g2334.t1	3	p3	(AGC)4	12	2718	2729	caccaagctatccgcattgc	59.97	cacgcgcacaattatcccag	59.972	177
scf7180000004715.g2346.t1	1	p6	(TGCTGA)3	18	41	58	gctgatgctgatgctgatgc	60.04	gcctgttacagcctctccag	60.108	190
scf7180000004715.g2349.t1	1	p2	(AG)6	12	348	359	agctttggatgccgtcaaga	59.963	tgatctgggtgtcctcggat	60.032	227
scf7180000004715.g2349.t1	2	p3	(TGT)4	12	1287	1298	agctttggatgccgtcaaga	59.963	tgatctgggtgtcctcggat	60.032	227
scf7180000004715.g2352.t1	1	p3	(TGG)4	12	483	494	agcaggcattcagggaagtc	60.035	agttcccaccaccaccaaag	60.106	176
scf7180000004715.g2368.t1	1	p4	(TCGT)3	12	410	421	ggagatggccccaatggaaa	60.032	cggggagagaaagttgccat	60.035	105
scf7180000004715.g2378.t1	1	p4	(AGAA)3	12	1116	1127	tgcagagatccctaagggct	60.031	tgggacagacagtgcgaatc	60.037	249
scf7180000004715.g2396.t1	1	p3	(GTG)5	15	218	232	gagcctcaagatcgagctcc	59.968	acaccaccaccaccacaatt	60.033	212
scf7180000004715.g2396.t1	2	p3	(ACC)4	12	358	369	gagcctcaagatcgagctcc	59.968	acaccaccaccaccacaatt	60.033	212
scf7180000004715.g2398.t1	1	p3	(AGA)4	12	11	22	gcacagtggttgctcaaagg	59.969	gatccagcactcgcctagac	59.969	129
scf7180000004715.g2409.t1	1	p3	(TCT)5	15	1012	1026	caccccaacccctaaatccc	60.033	gagggcatgaactcaccaca	59.963	222
scf7180000004715.g2423.t1	1	p3	(CTC)4	12	19	30	gcaatggcctgtctccttct	60.035	tccgtgcttcttccattgct	59.963	238
scf7180000004715.g2443.t1	1	p3	(GAA)4	12	595	606	gcagtgtagcttcacagggt	59.965	tcaacagattcgcagccctt	59.963	154
scf7180000004715.g2447.t1	1	p5	(GGGAG)3	15	175	189	acgtgggcattccttctctg	60.036	caacccggatctcagctgtt	60.036	257
scf7180000004715.g2447.t1	2	p3	(TGA)4	12	1242	1253	acgtgggcattccttctctg	60.036	caacccggatctcagctgtt	60.036	257
scf7180000004715.g2459.t1	1	p5	(GGCAG)3	15	1177	1191	gatgccggagagagatgtgg	59.967	tccatgcatccacacttccc	60.034	279
scf7180000004715.g2472.t1	1	p4	(TGCT)3	12	258	269	agagtggcctgggatgagat	60.03	ctcatcataggccctggctg	59.964	198
scf7180000004715.g2472.t1	2	p3	(AGA)4	12	717	728	agagtggcctgggatgagat	60.03	ctcatcataggccctggctg	59.964	198
scf7180000004715.g2489.t1	1	p3	(GAT)4	12	1273	1284	ggccgcctcttttatgcatg	59.969	gaaagcagggccgcatattg	59.969	120
scf7180000004715.g2490.t1	1	p3	(ACA)4	12	197	208	cgaatgctacgcttgcactc	59.974	ttgcttcgagggtccaagac	59.965	210
scf7180000004715.g2502.t1	1	p4	(TGCA)3	12	1589	1600	tcgctgcaacttacggtctt	59.967	caacgtttgcccatgaagca	59.968	266
scf7180000004715.g2506.t1	1	p3	(TGA)4	12	948	959	atggcatctcaccaccactg	60.035	caagacttggagaagcgggt	59.965	159
scf7180000004715.g2508.t1	1	p6	(CAGGAA)3	18	192	209	aatgaaggttttggccgtgc	59.967	ccatcccgtttcgtctcgat	59.898	108
scf7180000004715.g2516.t1	1	p3	(TCG)4	12	2959	2970	ccgaaaacattgtggcagca	59.968	atcatctccttcccagccct	60.029	191
scf7180000004715.g2517.t1	1	p3	(ATC)4	12	2529	2540	cggctcaaattggcaagctt	60.038	gctcaccaatgtggagtgga	59.963	240
scf7180000004715.g2528.t1	1	p3	(GAT)4	12	6	17	tcttcatcgccaactgcact	59.965	tcatgactgcctgcctcttg	60.036	137
scf7180000004715.g2539.t1	1	p3	(GAT)5	15	5281	5295	tgttgagcgccttgagatgt	59.965	tccacctgctgagctaggat	60.032	208
scf7180000004715.g2541.t1	1	p3	(AAG)4	12	739	750	ctcccacgaagaggccaatt	60.035	aagcaccccatactgaagcc	60.034	178
scf7180000004715.g2546.t1	1	p4	(CCTC)3	12	227	238	cagcaagccatggagaggaa	60.035	ttggagccggagatgaggta	60.033	236
scf7180000004715.g2548.t1	1	p3	(CAC)4	12	111	122	gtttgagacgctggctttgg	60.04	aggaggcccgtaaaggagat	60.031	136
scf7180000004715.g2550.t1	1	p4	(AGCA)3	12	363	374	cttgatgttcgtctgggcct	60.036	tcgccggtgaattcatggaa	60.036	135
scf7180000004715.g2577.t1	1	p3	(CTT)4	12	167	178	ccccgagatcgaattacccg	60.039	tgaagtgtggcaatggctct	59.889	202
scf7180000004715.g2578.t1	1	p3	(GAA)4	12	1233	1244	tagatggattgggccccaga	60.029	tggaagaaggcgaaagggtc	59.964	116
scf7180000004715.g2585.t1	1	p5	(GAGCA)3	15	37	51	tgcctgcagaaattcccgat	60.034	ccgaccaaaacaacctgcag	59.969	190
scf7180000004715.g2587.t1	1	p3	(CAT)4	12	156	167	catcatcatccaggcgacga	59.967	aaacatgcgggttcggtagt	59.964	242
scf7180000004715.g2590.t1	1	p3	(GAA)4	12	229	240	acagagacacagtcgccttg	59.967	tcgccctccacttgttcttc	59.965	105
scf7180000004715.g2595.t1	1	p6	(CGTGGC)3	18	220	237	ttctcactgccttggcagag	59.964	ctccgtgccaattgccaaaa	59.967	177
scf7180000004715.g2600.t1	1	p2	(TC)6	12	798	809	gaacaaccccaaagaaccgc	59.968	ccaccaagtgctccatggat	60.034	109
scf7180000004715.g2624.t1	1	p3	(CCA)4	12	2059	2070	agaagccccacccgttattg	60.034	acggtggtgagtgcttagtg	59.966	185
scf7180000004715.g2630.t1	1	p3	(TTC)5	15	207	221	tggccaaatctttgtgcacg	59.968	agcttcctgtcttgccagtc	59.964	170
scf7180000004715.g2632.t1	1	p3	(CAG)4	12	417	428	gtccagtttggtgcacgaac	59.971	gtccccaatcacaggcagaa	59.962	259
scf7180000004715.g2650.t1	1	p6	(TGGTTA)4	24	1173	1196	caggagtgtggaagcctctg	60.037	caagctgagggtctcacagg	60.037	184
scf7180000004715.g2692.t1	1	p4	(GAAG)3	12	3471	3482	aaaagggaggagcatgcgaa	59.962	aggagatggcagctctggta	60.032	211
scf7180000004715.g2692.t1	2	p3	(TGA)5	15	3735	3749	aaaagggaggagcatgcgaa	59.962	aggagatggcagctctggta	60.032	211
scf7180000004715.g2703.t1	1	p3	(CAG)4	12	336	347	ttaaccagttagctgccgca	59.964	caggttcactggcaagcaac	59.969	101
scf7180000004715.g2707.t1	1	p4	(AAGC)3	12	851	862	atgagtggacagggcaaagg	59.961	cggcttagcacctcctcaaa	60.036	232
scf7180000004715.g2718.t1	1	p4	(CAAC)3	12	470	481	agaaagtgcggcgagtaaca	59.967	acccacctgctttgtcgtag	59.965	198
scf7180000004715.g2722.t1	1	p3	(TTG)4	12	14	25	ttgttgttgccgccttgatg	59.968	tgaggatggagaccccgatt	60.031	197
scf7180000004715.g2722.t1	2	p3	(CTT)4	12	549	560	ttgttgttgccgccttgatg	59.968	tgaggatggagaccccgatt	60.031	197
scf7180000004715.g2741.t1	1	p3	(AGC)4	12	1502	1513	cctggcttgggagaaatggt	59.96	gcttccggttcacagacaga	59.966	276
scf7180000004715.g2746.t1	1	p3	(TTC)4	12	94	105	gctcattgcgcagtaagagc	59.973	tcttgtgcctttccggtacc	59.964	247
scf7180000004715.g2747.t1	1	p5	(AGAAA)3	15	376	390	tgtgcgacctgttctctcac	59.968	aacggttccccctatagcct	60.03	241
scf7180000004715.g2748.t1	1	p4	(TGCC)3	12	197	208	gcattcgcaggattggcttt	59.826	ggcaggcaggcaaaatgaaa	59.965	190
scf7180000004715.g2755.t1	1	p4	(TTTG)3	12	1234	1245	tgatcatcccctgagccaga	60.031	gtctcacacatcctgccaca	59.965	182
scf7180000004715.g2763.t1	1	p3	(GTT)4	12	634	645	agaggttaccagtgcttgcc	59.963	acgaaaaagggcccaaatgc	59.965	150
scf7180000004715.g2766.t1	1	p3	(AAC)4	12	901	912	gtgggtggtgatgaaggagg	60.035	ccacagtccagtctccacac	59.966	135
scf7180000004715.g2782.t1	1	p3	(TGA)4	12	2619	2630	gctcccaaaggacatgctct	60.035	tgcaatgcgtgggaagtttg	59.968	205
scf7180000004715.g2791.t1	1	p3	(CAA)4	12	2007	2018	tgcatggctaggacaaagca	59.962	tgacaccaacaactgccctt	60.034	223
scf7180000004715.g2795.t1	1	p3	(GGA)4	12	3	14	gagctgtgtctgctggactt	59.965	gatctctgcggtctctgtcg	59.971	156
scf7180000004715.g2795.t1	2	p3	(GTG)4	12	814	825	gagctgtgtctgctggactt	59.965	gatctctgcggtctctgtcg	59.971	156
scf7180000004715.g2811.t1	1	p3	(GCT)4	12	1360	1371	gggctgccttcatctttcct	60.034	atctgagctgagagccctca	60.032	162
scf7180000004715.g2833.t1	1	p3	(TTC)4	12	1845	1856	actgtgtgtgtgctcccaaa	60.035	gttgaccatgagtgcctcca	59.963	103
scf7180000004715.g2846.t1	1	p3	(TGG)4	12	1308	1319	tctcccattccccgagacat	60.031	attggccatacggtctagcg	59.966	150
scf7180000004715.g2880.t1	1	p4	(GCTT)3	12	4413	4424	gtgcatgcatgatgaggctg	59.969	tggaaccctgccaaacaact	60.033	260
scf7180000004715.g2891.t1	1	p3	(GCA)4	12	1180	1191	aatctgcagcacggctactt	60.036	ccaacacaacagaaggcgtg	59.971	208
scf7180000004715.g2892.t1	1	p4	(GAAA)3	12	114	125	tcattgggtggaaagcctcc	59.96	gcctgcgcttctcctcatat	59.965	172
scf7180000004715.g2899.t1	1	p2	(CT)6	12	112	123	atctttctggagccttggcc	60.034	tcgaacacgattgctcacca	59.967	239
scf7180000004715.g2900.t1	1	p6	(TGAGTT)3	18	294	311	caggagaaacagcctgggag	60.036	catcagcaaacgccatagcc	59.97	251
scf7180000004715.g2900.t1	2	p3	(AAG)5	15	1055	1069	caggagaaacagcctgggag	60.036	catcagcaaacgccatagcc	59.97	251
scf7180000004715.g2906.t1	1	p3	(AGA)4	12	539	550	ttcaagttggtgccctggtt	60.033	gggctgtttgtccctaccaa	59.888	207
scf7180000004715.g2919.t1	1	p3	(GCA)4	12	2483	2494	cgagcattcacgcttaaggc	59.973	aggacgcttatccctccact	60.032	180
scf7180000004715.g2932.t1	1	p4	(GAAA)3	12	127	138	ccccacgatctttccgttca	60.037	ttgcacaaacccctccatga	59.813	153
scf7180000004715.g2934.t1	1	p3	(AGA)4	12	60	71	actcatagcctcccagcaga	60.032	cactcgcacgcacttgaaaa	59.973	163
scf7180000004715.g2978.t1	1	p3	(GAA)4	12	531	542	ggactctctccgagggactt	60.034	gaatgcgctgattcgggttc	59.972	264
scf7180000004715.g2981.t1	1	p3	(TCT)4	12	1715	1726	ccacgaaatatgccgccttg	59.971	gacgtctgcgacattcatgc	59.974	156
scf7180000004715.g2987.t1	1	p3	(CAG)4	12	11	22	cgacagctctgtgtccagtt	59.967	ctcctcatgagccatcgtcc	59.967	127
scf7180000004715.g2998.t1	1	p3	(AAG)4	12	262	273	gcgtgaaagtttctgggcag	60.04	cttcgaagggaaggtgccat	60.035	154
scf7180000004715.g2998.t1	2	p3	(TCT)4	12	545	556	gcgtgaaagtttctgggcag	60.04	cttcgaagggaaggtgccat	60.035	154
scf7180000004715.g3014.t1	1	p4	(ACTC)3	12	98	109	atgatgaagtggcaggcgaa	60.035	tcgcagccaactcatgactt	59.965	153
scf7180000004715.g3014.t1	2	p5	(GAAGA)3	15	687	701	atgatgaagtggcaggcgaa	60.035	tcgcagccaactcatgactt	59.965	153
scf7180000004715.g3021.t1	1	c	(TGG)5agacttgtatatgtaaggaaggagaggtgatggtgatggtggaagaggagacttgtagtagtatgatgggtgctcttcaagctttgc(TGG)4ggacttgtatactta(AGG)4tgatggtgatggcagaggagaaaacttgtagtcgtactgtgggtgctcctcatgctt(TGG)4tagggacttgtacacgtagggaggaggaggtgatggtagaggaggagacttgtagtcatactgtgggtgctcctcatgcttta(GTG)5	308	158	465	gtggtggtggtagggacttg	59.964	caccaccaccaaagcatgtg	59.968	252
scf7180000004715.g3021.t1	2	p3	(TGG)4	12	599	610	gtggtggtggtagggacttg	59.964	caccaccaccaaagcatgtg	59.968	252
scf7180000004715.g3022.t1	1	c	(CCA)4cccaagtacgtgaagcacccagcttatcactacaagt(CAC)5ctaagtatgtgaagcacccaccttactattacaaatctccaccaccaccgccaaagcatgtcaagcacccagtttatcactacaagt(CAC)4	163	1303	1465	tggaactcaaagtcgagggc	59.965	gccatctggtcccacaatca	60.034	197
scf7180000004715.g3022.t1	2	c	(CCA)5aagcatgaagagcatcctccttattactacaagt(CAC)4	61	1654	1714	tggaactcaaagtcgagggc	59.965	gccatctggtcccacaatca	60.034	197
scf7180000004715.g3022.t1	3	c	(CAC)4cagcaaagcatgaagagcaccctccttacctttacaaatccccacctcctccatctccgtctccacctccaccataccactacaagt(CAC)4ctgcaaagcatgaagagcaccctccttacttctacacgtccccacctcctccatctccgtctccacctccaccataccattacaagt(CAC)4cagcaaagcatgaagagcaccctccttacttctacaagtccccacctcctccatctccgtctccacctccaccataccactacaagt(CAC)4cagcaaagcatgaagagcaccctccttactattacaaatccccacctcctccatctccgtctccacctccaccataccactacaaat(CAC)4ctgcaaagcatgaagagcacc…	614	1847	2460	tggaactcaaagtcgagggc	59.965	gccatctggtcccacaatca	60.034	197
scf7180000004715.g3032.t1	1	p2	(AG)7	14	1510	1523	acatgggggcatccagaaag	60.033	atcgcatcgtagccctgaag	59.967	153
scf7180000004715.g3032.t1	2	p4	(GGTT)3	12	2068	2079	acatgggggcatccagaaag	60.033	atcgcatcgtagccctgaag	59.967	153
scf7180000004715.g3058.t1	1	p3	(GCA)4	12	321	332	ggagaccaagagcaagtccc	60.036	ggagggcctgaaagtgtctc	60.036	192
scf7180000004715.g3061.t1	1	p4	(AAAG)3	12	186	197	tggggcgaaagagaagcaat	59.962	caagtcgagcaccatccact	60.037	134
scf7180000004715.g3067.t1	1	p4	(CAAT)3	12	1110	1121	gggagggtgaggagacagat	60.032	ctgagggcctgttaacagca	59.963	123
scf7180000004715.g3069.t1	1	p3	(GAC)5	15	31	45	caaggtcgcctcttggagtt	59.965	atcaagccaggttactgccc	60.034	217
scf7180000004715.g3071.t1	1	p3	(CAA)4	12	141	152	cccttccgttggtcgaaaga	59.966	accctcaacacaacagccaa	60.034	174
scf7180000004715.g3077.t1	1	p3	(AGT)5	15	1831	1845	caacatcgcggatgaagcag	59.973	cagcccaatgcaagcgtatc	59.97	101
scf7180000004715.g3080.t1	1	p3	(CTT)4	12	67	78	ttcttctgcagcctgaccag	59.964	ggttaagggctgccatctgt	60.034	185
scf7180000004715.g3084.t1	1	p3	(AGA)4	12	770	781	attgcggcaaaagctggatc	59.826	acgcttgatctgagcaccaa	59.965	177
scf7180000004715.g3106.t1	1	p3	(CAA)5	15	130	144	tactttgtcggcgctggatt	60.037	ttagcagagctttggggcaa	59.888	131
scf7180000004715.g3118.t1	1	p3	(TCT)4	12	292	303	ctgccagtctcggacgatac	59.97	ctggcggcctacttacaaca	60.037	215
scf7180000004715.g3125.t1	1	p4	(AAAG)3	12	2741	2752	gccaaccacctcaactacga	59.966	ccgttctctgttctgcaggt	59.966	153
scf7180000004715.g3129.t1	1	p4	(GAGG)3	12	982	993	gtgagggagtgtgaggaagc	60.037	gctgccccaggaaacaaaag	59.966	271
scf7180000004715.g3134.t1	1	p4	(AGAA)3	12	175	186	ctggtggagttggtggatcc	60.035	attgtttgctggttgcgtcc	59.968	256
scf7180000004715.g3136.t1	1	p5	(TCTCT)3	15	64	78	tcagtccctttcacgcactc	59.966	gtggccgattggaccagtta	60.036	266
scf7180000004715.g3147.t1	1	p3	(CTT)4	12	209	220	tcttcgtcctcgagtcctgt	59.964	tggcaaagtcaccaacctgt	60.034	274
scf7180000004715.g3148.t1	1	p3	(CTT)4	12	209	220	gttcgctccactggaaggaa	59.965	cttgttggctgcctgtgttc	59.969	274
scf7180000004715.g3148.t1	2	p3	(CAG)4	12	726	737	gttcgctccactggaaggaa	59.965	cttgttggctgcctgtgttc	59.969	274
scf7180000004715.g3148.t1	3	p3	(CAC)4	12	1153	1164	gttcgctccactggaaggaa	59.965	cttgttggctgcctgtgttc	59.969	274
scf7180000004715.g3150.t1	1	p3	(GTG)5	15	50	64	gatgcagctgctgtattgcc	59.97	ccaatggaggtggcctgaat	60.033	181
scf7180000004715.g3154.t1	1	p3	(ATG)4	12	374	385	tgcggcttgctctacattca	60.036	gatgagccttgccagtgagt	60.036	260
scf7180000004715.g3162.t1	1	p5	(AGAGG)3	15	377	391	ggtgtgcagtaccgacttca	59.967	gctgcgccggatttttagag	59.972	116
scf7180000004715.g3162.t1	2	p3	(TCA)4	12	495	506	ggtgtgcagtaccgacttca	59.967	gctgcgccggatttttagag	59.972	116
scf7180000004715.g3168.t1	1	p3	(TGC)5	15	5540	5554	tcagaacccggaagtgcttc	59.965	caacctgcacaacgaactgg	59.971	223
scf7180000004715.g3182.t1	1	p3	(CAA)5	15	261	275	ccgttgagtctgcttcacct	59.966	acctgcatgcatcacgagaa	60.036	159
scf7180000004715.g3184.t1	1	p3	(AGT)4	12	436	447	aaggggcaatggcagaagaa	59.885	tgatctcagccgcctagact	60.106	202
scf7180000004715.g3201.t1	1	p3	(AGA)4	12	1464	1475	ggcgaatcctcctcgtactg	59.969	ggagacatggttggacctgg	60.035	117
scf7180000004715.g3206.t1	1	p3	(AAC)5	15	313	327	gcaccaaatccacacccaac	59.967	tggcgcagttgttttgatgg	59.968	259
scf7180000004715.g3217.t1	1	p3	(GAG)4	12	5	16	ttcaccatgtcggactgtgg	59.965	gtagctgctgcccttcttca	60.036	100
scf7180000004715.g3225.t1	1	p2	(TG)7	14	1749	1762	tgcctctacacacaagctgg	59.965	gtgaggctggctctccattt	60.035	177
scf7180000004715.g3239.t1	1	p2	(GA)7	14	1617	1630	ttccatggcagctcgattgt	60.035	ccaccctgctctcctttcag	60.036	217
scf7180000004715.g3247.t1	1	p3	(TGG)4	12	1179	1190	gccaaatctcagcctccctt	60.034	caccgcaagtatcatgcagc	59.971	222
scf7180000004715.g3273.t1	1	p3	(TTG)4	12	1139	1150	ggaggggaaaggttgctacc	60.034	catcagctccctggaagcaa	60.035	102
scf7180000004715.g3278.t1	1	p3	(GCT)4	12	1303	1314	tggagattcatttggcggct	60.034	cccaacaacctcagctttgc	59.967	217
scf7180000004715.g3283.t1	1	c	(TCTT)3gcctttgtgtgtcccgaggatttctc(TTCTT)3	53	157	209	gaccctgttacctttgccga	59.964	tgccagtgacaatagcctgg	60.035	103
scf7180000004715.g3293.t1	1	p3	(TCT)4	12	88	99	gaccggcaaaaaccacagtc	59.97	cctctaattggcgcctgcta	59.893	136
scf7180000004715.g3304.t1	1	p3	(AGA)4	12	845	856	acgttaccatggggcagaag	60.035	tccgcataccgcctttcttt	60.036	120
scf7180000004715.g3305.t1	1	p3	(GGA)4	12	747	758	atggcccatctctgcacaaa	59.96	ctgctgttcgtttccttggc	60.04	101
scf7180000004715.g3311.t1	1	p3	(TCA)4	12	7	18	cgatttcttgccgctcatgg	59.971	gcctccatcaattcagggct	60.106	270
scf7180000004715.g3313.t1	1	p4	(AAGG)3	12	334	345	ctgggttggcttgtgaaacg	59.969	ccagtgaggttcgtgctctt	59.966	103
scf7180000004715.g3320.t1	1	p2	(AG)6	12	209	220	tgcagctcctgaccgtaaag	60.037	tgtgcagactagggatccca	59.957	115
scf7180000004789.g3350.t1	1	p4	(GACA)3	12	799	810	gaaggaggtagcgcacaagt	60.037	cttctgcggaatgaccctgt	60.036	136
scf7180000004789.g3351.t1	1	p3	(AAC)4	12	263	274	agtgcattggcggcaaaaat	59.965	agtggcctcttgagttcgtg	59.966	201
scf7180000004789.g3353.t1	1	p3	(GGT)4	12	616	627	aggaggtggtcatggcattg	60.034	tcctagtcctcctcctgcac	60.033	208
scf7180000004838.g3369.t1	1	p4	(GGCA)3	12	631	642	gagagatgccccattagccc	59.963	acttagtcgacggacaggga	59.963	133
scf7180000004838.g3370.t1	1	p4	(CTCG)3	12	10309	10320	atcgagggacaaggacgaga	60.034	gaccctgaacatggatggca	60.034	142
scf7180000004838.g3381.t1	1	p4	(CTCG)3	12	2327	2338	tcgctgggcacttagtcaag	60.037	cttagtgcccagagagcgag	59.898	114
scf7180000004838.g3383.t1	1	p4	(GGCA)3	12	2337	2348	ctcattgtgcagtgcgatcg	59.974	gcatcatcgttggcttcgtc	59.973	241
scf7180000004838.g3384.t1	1	p4	(GCTC)3	12	10025	10036	tcgttcgcttggcacttagt	59.967	aaacagaccactcctcgctg	59.966	192
scf7180000004838.g3384.t1	2	p4	(GCTC)3	12	10685	10696	tcgttcgcttggcacttagt	59.967	aaacagaccactcctcgctg	59.966	192
scf7180000004838.g3392.t1	1	p4	(CGAG)3	12	808	819	caacgaagacgcatgctacg	59.976	acaagtccacctaggcaagc	59.963	134
scf7180000004838.g3393.t1	1	p4	(GCTC)3	12	340	351	tgccgcacactaggtacttg	60.038	ccacatccctgtcccttgac	60.035	134
scf7180000004838.g3395.t1	1	p4	(CTTG)3	12	309	320	aagtcgagggacagggatga	59.959	acaaagtaaccagcgagcga	59.967	186
scf7180000004838.g3396.t1	1	p4	(CTCG)3	12	4374	4385	tactcgagggacaggaacgt	59.963	cacaggaagcccctaacagg	60.035	122
scf7180000004838.g3396.t1	2	p4	(CTCG)3	12	9150	9161	tactcgagggacaggaacgt	59.963	cacaggaagcccctaacagg	60.035	122
scf7180000004838.g3396.t1	3	p4	(CTCG)3	12	13303	13314	tactcgagggacaggaacgt	59.963	cacaggaagcccctaacagg	60.035	122
scf7180000004838.g3401.t1	1	p4	(GGCA)3	12	660	671	atgtcggctgaagagtgtgg	60.037	tgtggctcgctcattgctaa	60.036	243
scf7180000004838.g3404.t1	1	p4	(CGAT)3	12	13012	13023	gatgactcgttgtgcatcgc	59.974	tgtggctcgctcattgctaa	60.036	276
scf7180000004838.g3407.t1	1	p4	(GCCA)3	12	34	45	ccttgactaagtgcccaggg	60.035	tttttcgagggacagggacg	59.966	192
scf7180000004838.g3408.t1	1	p4	(CTGG)3	12	860	871	tcgctgggcacttagttgag	60.037	agcgagtgaaacagaggagc	60.038	211
scf7180000004838.g3408.t1	2	p4	(GCGA)3	12	4780	4791	tcgctgggcacttagttgag	60.037	agcgagtgaaacagaggagc	60.038	211
scf7180000004838.g3410.t1	1	p4	(CGAG)3	12	3822	3833	gtcaccaagcttgctgtgtg	59.97	ctcgctcgctgggtacttag	59.97	243
scf7180000004838.g3414.t1	1	p4	(AGCG)3	12	1332	1343	cctcgtccctttccctcaac	60.036	ccttagtcgagggacaggga	60.033	206
scf7180000004838.g3414.t1	2	p4	(AGCG)3	12	4805	4816	cctcgtccctttccctcaac	60.036	ccttagtcgagggacaggga	60.033	206
scf7180000004838.g3422.t1	1	p4	(CTCG)3	12	1646	1657	ctgggtactcagtcgaggga	60.034	gtgtacggtagcggtgagag	59.902	271
scf7180000004838.g3435.t1	1	p4	(GCTC)3	12	2247	2258	ctactagggtctgcctgggt	60.032	gctggcatcgcatagatcct	60.037	236
scf7180000004838.g3439.t1	1	p4	(CGAG)3	12	2182	2193	catcgggaccctatgtcgtg	59.968	cggcttaggtttccacccat	60.034	103
scf7180000006222.g3446.t1	1	p4	(CGAG)3	12	277	288	acttgtccctcgatgctgtc	59.752	gacttactgttggggctgct	59.963	114
scf7180000006772.g3466.t1	1	p4	(GCTC)3	12	2405	2416	gcctaagcatgcctttcgtg	59.901	atcgcatagatctgcccagc	60.037	258
scf7180000006772.g3482.t1	1	p4	(CGCT)3	12	6530	6541	tagtcgagggaaagggacgt	59.961	aatccctgtccctcgacgta	60.034	261
scf7180000006772.g3482.t1	2	p4	(GCTC)3	12	6713	6724	tagtcgagggaaagggacgt	59.961	aatccctgtccctcgacgta	60.034	261
scf7180000006772.g3482.t1	3	p4	(GCTC)3	12	8221	8232	tagtcgagggaaagggacgt	59.961	aatccctgtccctcgacgta	60.034	261
scf7180000006772.g3497.t1	1	p4	(GCCA)3	12	6615	6626	cccaggaaagccccagtaag	60.034	tcgctgggcacttagttgag	60.037	134
scf7180000006772.g3503.t1	1	p4	(AGCG)3	12	12763	12774	aagtccctagcaaacgagcc	60.036	catggttcccctttctcgct	60.035	213
scf7180000006772.g3504.t1	1	p4	(CTCG)3	12	7511	7522	gtcgagggacagggaagttg	60.037	ctgaccctcgatgagatgcc	59.967	194
scf7180000006772.g3504.t1	2	p4	(GCTC)3	12	8496	8507	gtcgagggacagggaagttg	60.037	ctgaccctcgatgagatgcc	59.967	194
scf7180000006772.g3519.t1	1	p6	(GGCCTC)3	18	649	666	agacaagctcgatggtgtgg	60.037	cgatcgcgctgtacaacaag	59.976	204
scf7180000006772.g3531.t1	1	p6	(GGCCTC)3	18	814	831	ggctctcgcatcgatgaaga	59.969	ttaggccaaccatgagccag	60.034	237
scf7180000006772.g3535.t1	1	p4	(CGAG)3	12	1079	1090	aacgatgatgcatgcttcgc	59.971	gctcgctcattgctaacagc	59.973	236
scf7180000006772.g3536.t1	1	p4	(CTCG)3	12	10460	10471	cacttagtcaaggggcaggg	60.035	tccatgtccctcgactgact	59.96	203
scf7180000006772.g3538.t1	1	p4	(CTCG)3	12	1616	1627	aaagcttggcagtcagtcga	59.893	ttgactaagtgcccagcgag	60.037	202
scf7180000006772.g3543.t1	1	p4	(CGAG)3	12	1398	1409	aaaagtgccaagcaagcgag	59.969	tttttcgagggacagggacg	59.966	171
scf7180000006772.g3543.t1	2	p4	(CAAG)3	12	4403	4414	aaaagtgccaagcaagcgag	59.969	tttttcgagggacagggacg	59.966	171
scf7180000006772.g3564.t1	1	p4	(CGAG)3	12	153	164	tccctgtccctcgactaagg	60.033	cactcgctggaacttggtct	59.966	213
scf7180000006772.g3564.t1	2	p4	(CGAG)3	12	2209	2220	tccctgtccctcgactaagg	60.033	cactcgctggaacttggtct	59.966	213
scf7180000006772.g3564.t1	3	p4	(CGAG)3	12	2391	2402	tccctgtccctcgactaagg	60.033	cactcgctggaacttggtct	59.966	213
scf7180000006772.g3564.t1	4	p4	(CGAG)3	12	4546	4557	tccctgtccctcgactaagg	60.033	cactcgctggaacttggtct	59.966	213
scf7180000006772.g3565.t1	1	p4	(GCTC)3	12	5375	5386	ctggttgaacagccaatgcc	60.038	tcgactaagtgcccagcaag	60.037	110
scf7180000006772.g3571.t1	1	p5	(GGGGA)3	15	2307	2321	gggatgtgccaaggaactca	59.962	tttttaggccaaccgcaagc	59.967	273
scf7180000006772.g3597.t1	1	p4	(CTCG)3	12	2077	2088	ctgcacatttggctagcagc	60.179	ctgtccctcgactaagtgcc	59.826	124
scf7180000006772.g3608.t1	1	p6	(GGCCTC)3	18	915	932	gattgtcggccgttagcaac	59.904	tgcgatgaagcactccacat	60.036	240
scf7180000005035.g8.t1	1	p4	(TCGC)3	12	1111	1122	atgcggagtgctttgtcgta	60.038	tgtggctcgctcattgctaa	60.036	137
scf7180000005035.g11.t1	1	p4	(CTCG)3	12	2931	2942	tgagcactttgtcgagggac	59.966	cgacttactgcccagtgtgt	59.966	236
scf7180000005035.g11.t1	2	p4	(CTCG)3	12	5486	5497	tgagcactttgtcgagggac	59.966	cgacttactgcccagtgtgt	59.966	236
scf7180000005035.g15.t1	1	p4	(CTCG)3	12	2375	2386	ccaaggtccgtgcaacaaag	59.969	cccacgtctctgtccctcta	60.034	251
scf7180000005035.g35.t1	1	p4	(CGAG)3	12	2116	2127	tcgactaagtgcccagcaag	60.037	cttccatgcccaggttccat	60.033	244
scf7180000005035.g35.t1	2	p4	(CGAG)3	12	4093	4104	tcgactaagtgcccagcaag	60.037	cttccatgcccaggttccat	60.033	244
scf7180000005035.g45.t1	1	p4	(GCTC)3	12	1689	1700	ggcttacttgctgggcacta	60.035	cttcacatccctgtccctcg	59.823	198
scf7180000005035.g46.t1	1	p4	(CGAG)3	12	2600	2611	tcaagttagtgcccagcgag	60.037	cgctaggcactaagtcgagg	59.97	200
scf7180000005035.g54.t1	1	p4	(CGAG)3	12	4707	4718	aacactggacacaagtggca	60.035	gtcaagggacagggaagtgg	59.963	225
scf7180000005035.g70.t1	1	p4	(GCTC)3	12	1989	2000	ccaaaacaagccgaggttgg	59.968	gatgacatgatcgtcggcct	59.967	187
scf7180000004918.g105.t1	1	p4	(CTTG)3	12	2493	2504	ccatggcttgtgtcccatct	60.034	gcatgcacttgagccaaaca	59.968	172
scf7180000004918.g141.t1	1	p6	(AATCCA)3	18	870	887	aggtactccctgtcccactc	59.959	ggatatggtggatgggctgg	59.961	191
scf7180000004918.g142.t1	1	p6	(AATCCA)3	18	54	71	ccagaaagcccactaagcca	59.962	tggtggtttgactagtgggc	59.89	118
scf7180000004918.g156.t1	1	p3	(AGA)4	12	270	281	aaggagcacaggttgatcgg	60.036	ctcgttgcattccgagcatg	59.973	140
scf7180000005250.g185.t1	1	p4	(GCTC)3	12	5931	5942	acttaggtccatgcgacacg	60.109	cttagtgcccagagagcgag	59.898	232
scf7180000005250.g186.t1	1	p4	(CGAG)3	12	1528	1539	tatcccccgactaagtgcca	60.032	gtcgagggaaagggacaagg	60.036	193
scf7180000005352.g192.t1	1	p4	(AGCG)3	12	1314	1325	catcgggaccctatgtcgtg	59.968	ttcatcgatgcgagagaggc	59.969	235
scf7180000005352.g192.t1	2	p4	(AGCG)3	12	3788	3799	catcgggaccctatgtcgtg	59.968	ttcatcgatgcgagagaggc	59.969	235
scf7180000005352.g192.t1	3	p4	(AGCG)3	12	5019	5030	catcgggaccctatgtcgtg	59.968	ttcatcgatgcgagagaggc	59.969	235
scf7180000005352.g192.t1	4	p4	(CGAG)3	12	20503	20514	catcgggaccctatgtcgtg	59.968	ttcatcgatgcgagagaggc	59.969	235
scf7180000006276.g202.t1	1	p4	(CGCT)3	12	758	769	ctcgctcgctgggtacttag	59.97	cctcgactaagtgcctagcg	59.97	208
scf7180000006276.g202.t1	2	p4	(GCTC)3	12	9933	9944	ctcgctcgctgggtacttag	59.97	cctcgactaagtgcctagcg	59.97	208
scf7180000006276.g207.t1	1	p4	(GCTC)3	12	1132	1143	ccaaagctgtcgcagttgtc	60.041	tccccttgggtgcaaaaagt	60.032	114
scf7180000006276.g225.t1	1	p4	(GAGC)3	12	5907	5918	actaagtgccaaacgagcga	59.967	ctagggtctgagcgatgcag	59.968	232
scf7180000006276.g233.t1	1	p6	(TCAAGG)3	18	54	71	gccatggccactcatttcaa	59.103	ccacataaggcagttcccca	59.669	120
scf7180000005351.g265.t1	1	p4	(CGAG)3	12	2337	2348	tacgtccctttccctcgact	59.961	gcacttagtcgagggacagg	59.826	208
scf7180000005351.g270.t1	1	p3	(GAG)4	12	1837	1848	ggctgacgattgcgatgaac	59.973	ccctcaccgtgtccatcaaa	59.964	225
scf7180000005144.g293.t1	1	p4	(CTGC)3	12	589	600	cgtgtgccaaaacagatgca	59.969	taggcagactcgttgcacag	60.038	225
scf7180000005144.g294.t1	1	p3	(GAG)4	12	2458	2469	ccttatcgggcacgcaaatg	59.971	cacaaaaccagccccacatg	59.966	223
scf7180000005144.g297.t1	1	p3	(GAG)4	12	1909	1920	tggccttggcctctacctat	60.03	catttgcgtgcccgataagg	59.971	125
scf7180000005144.g306.t1	1	p4	(GCTC)3	12	8039	8050	ctcactcgctgggcattaca	60.108	tggtcatggaaggaatgccc	60.033	156
scf7180000005144.g313.t1	1	p4	(GCTC)3	12	3599	3610	gacattgcacccctgtctca	59.963	ctgactgcccagtgtgagag	60.038	218
scf7180000005144.g319.t1	1	p4	(GCTC)3	12	6537	6548	attacgtcgagggactggga	60.034	acgtccatgtccctcgacta	60.035	205
scf7180000005144.g319.t1	2	p4	(GCTC)3	12	7340	7351	attacgtcgagggactggga	60.034	acgtccatgtccctcgacta	60.035	205
scf7180000005144.g319.t1	3	p4	(CACG)3	12	11260	11271	attacgtcgagggactggga	60.034	acgtccatgtccctcgacta	60.035	205
scf7180000005144.g330.t1	1	p4	(TGGC)3	12	2856	2867	taatcgagggacagggacgt	60.034	tccgtgtccctcgactaagt	59.963	199
scf7180000005144.g331.t1	1	p4	(CGAG)3	12	1439	1450	aagctccatgcatgcagagt	60.034	caacagcaccaaacgacctg	59.971	177
scf7180000004886.g349.t1	1	p4	(CATG)3	12	507	518	caaggaagcaaactggtggc	59.967	gtagtcatgcttggccacct	60.035	226
scf7180000004886.g352.t1	1	p4	(TGGA)3	12	729	740	ataactttgggagccctggc	60.033	ggagctgacagccaagtcat	60.036	135
scf7180000004904.g363.t1	1	p3	(GTG)4	12	1720	1731	tccgagggactatgaaggca	60.033	atgaggcctcctgattccct	60.029	209
scf7180000004904.g365.t1	1	p3	(CGA)4	12	177	188	cgcagttttggaaaccaggg	59.968	ttttgccagtaccggtctcc	59.964	228
scf7180000006291.g373.t1	1	p4	(GCAG)3	12	2403	2414	tagtacccagggagtgagcc	60.032	gcagggataaggagactcgc	59.967	173
scf7180000006291.g379.t1	1	p4	(CGAG)3	12	998	1009	tgatcgatgggccttttgct	60.034	agctgacagttcaatgcgga	59.965	135
scf7180000006291.g382.t1	1	p4	(GCTC)3	12	283	294	cctttggctcacgtctgcta	60.037	cacgtaccctgtcccttgac	60.038	259
scf7180000006291.g385.t1	1	p4	(GCTC)3	12	1294	1305	cacaaaaagccaaccgaggg	59.968	catgcagagtgcttcatcgc	59.972	205
scf7180000006291.g387.t1	1	p4	(GCTC)3	12	283	294	tgggcattttgtggagggtt	60.105	tccccgaacctcgacatagt	60.034	207
scf7180000006291.g387.t1	2	p4	(CTCG)4	16	1462	1477	tgggcattttgtggagggtt	60.105	tccccgaacctcgacatagt	60.034	207
scf7180000006291.g390.t1	1	p4	(CGAG)3	12	922	933	gcaattcctgccatgcaaca	60.037	gtcgcgtgctctatgtagct	59.97	271
scf7180000006291.g393.t1	1	p4	(GCTC)3	12	2096	2107	acgtgcctcatgtacccaag	60.036	atagtaaccagcgagcgagc	59.969	231
scf7180000006291.g400.t1	1	p4	(AGCG)3	12	556	567	cacttagccaggccattgga	60.034	gggggcttcttaggtatgcc	59.889	135
scf7180000006291.g400.t1	2	p4	(GCCA)3	12	854	865	cacttagccaggccattgga	60.034	gggggcttcttaggtatgcc	59.889	135
scf7180000006291.g407.t1	1	p4	(GAGC)3	12	1754	1765	gttggcttttcgtgggtgac	59.97	cggcttaggtttccacccat	60.034	122
scf7180000006291.g411.t1	1	p4	(CGAG)3	12	184	195	gatccccagcttgtgaacca	59.962	catgctggctaccttgtcca	60.035	111
scf7180000006291.g428.t1	1	p4	(CGAG)3	12	1970	1981	gctgcaacgcacatatcctg	59.971	gcccagggtctatgagatgc	59.964	275
scf7180000006291.g433.t1	1	p4	(CTCG)3	12	3295	3306	gcgctgtgagtttcgttgtt	59.972	atggacccttggcattggag	60.033	142
scf7180000005364.g464.t1	1	p4	(GAGC)3	12	7366	7377	gctccattctctcgcatcga	59.969	cggcttaggtttccacccat	60.034	186
scf7180000006720.g472.t1	1	p4	(CAGG)3	12	3721	3732	tgctttggcacacgagagat	59.965	aaggccaaagctatcgcagt	60.035	144
scf7180000005278.g482.t1	1	p4	(GAGC)3	12	14893	14904	tcgacgacacgatcatcgac	59.974	gagcgaaaggcccatcgata	59.966	200
scf7180000005278.g489.t1	1	p4	(CAGG)3	12	1642	1653	caaactcaacagtgtgggcg	59.971	tgtggctcgctcattgctaa	60.036	211
scf7180000006393.g496.t1	1	p3	(GAA)4	12	693	704	gggatacaagccaccgacaa	60.036	tctcgaaaaggtggaagggc	59.964	208
scf7180000005175.g549.t1	1	p4	(GCTT)3	12	1967	1978	ctcccatgccaagggttcat	60.033	acagtatggtctgcttgccc	60.035	181
scf7180000006275.g580.t1	1	p4	(GTGG)3	12	10067	10078	cttcatgcgcagtgtgatcg	59.974	cgttgcccacgtttttccat	59.969	115
scf7180000006275.g584.t1	1	p4	(AGCG)3	12	1119	1130	atgcccaacgagcgatctag	59.967	tcgatgggcatgatgtcgag	59.967	193
scf7180000006275.g584.t1	2	p4	(AGCG)3	12	2581	2592	atgcccaacgagcgatctag	59.967	tcgatgggcatgatgtcgag	59.967	193
scf7180000006275.g584.t1	3	p4	(GGCA)3	12	6438	6449	atgcccaacgagcgatctag	59.967	tcgatgggcatgatgtcgag	59.967	193
scf7180000006275.g588.t1	1	p4	(GAGC)3	12	1611	1622	agcatggatgaagtgcccaa	59.96	cttggcccatgctgtgagta	60.035	195
scf7180000006275.g592.t1	1	p4	(GAGC)3	12	1881	1892	ctcgactaagtgcccagcaa	60.037	gctgccatacactgggaact	60.035	122
scf7180000005509.g595.t1	1	p4	(GCTC)3	12	5463	5474	tcccagagtctttgcgacac	59.966	atggacaatgggcacaggag	60.034	195
scf7180000004948.g613.t1	1	p4	(AGAC)3	12	2161	2172	ctcgaggctaggaatgcagg	59.967	gctcgctcattgctaacagc	59.973	109
scf7180000006383.g636.t1	1	p3	(AAC)4	12	406	417	aatcgaggccgcaatagagg	59.966	ctatcagcataccaggcggg	60.037	227
scf7180000006383.g641.t1	1	p4	(CAGA)3	12	372	383	gatcgaggaagcggtactgg	59.969	gcacctccctattctcgtcg	59.969	166
scf7180000006383.g687.t1	1	p4	(TGTT)3	12	82	93	aggcaaaggagctcaaggac	59.963	aacaaaaggaacgtggtgcc	59.542	197
scf7180000006383.g725.t1	1	p4	(CATG)3	12	260	271	gactgcctccaaagggaaca	59.89	agcaagctagctgcactcaa	59.964	164
scf7180000006404.g770.t1	1	p4	(ACAA)3	12	214	225	cactgaaacgagacggtgga	59.968	ctttgaccggtcggaaagga	59.966	220
scf7180000006404.g818.t1	1	p4	(ACAG)3	12	1724	1735	ggttacccgcagttaccaca	59.965	ccccacaaaatcagccaagc	60.037	102
scf7180000006404.g826.t1	1	p3	(ATG)4	12	1982	1993	tacgtgcggcctgtatttgt	60.037	aacgagcaccccatctgaag	60.036	251
scf7180000006404.g879.t1	1	p3	(TGA)4	12	2022	2033	gagctgacttggaaacggga	59.965	ccaggtaggcggggaaaatt	60.034	127
scf7180000006404.g895.t1	1	p3	(CCG)4	12	112	123	cgtgctggagttcctcaagt	59.966	ctgaacgtccctcacttccc	60.037	250
scf7180000006404.g895.t1	2	p3	(AGA)4	12	509	520	cgtgctggagttcctcaagt	59.966	ctgaacgtccctcacttccc	60.037	250
scf7180000006404.g896.t1	1	p2	(CT)6	12	466	477	ggcaaggttggttctgcttg	59.967	atcaggcccaagatcctcct	60.029	168
scf7180000006404.g896.t1	2	p4	(AGGG)3	12	1253	1264	ggcaaggttggttctgcttg	59.967	atcaggcccaagatcctcct	60.029	168
scf7180000006404.g900.t1	1	p3	(CTG)4	12	449	460	ttgatgacacagtccccgtg	59.965	ctgagcaacccttggaggag	60.036	237
scf7180000006404.g900.t1	2	p3	(ACA)4	12	1286	1297	ttgatgacacagtccccgtg	59.965	ctgagcaacccttggaggag	60.036	237
scf7180000006404.g908.t1	1	p3	(TTC)4	12	715	726	ggcgctttaccagaagacct	60.036	cagcttgcttcatggcgatc	59.971	197
scf7180000006404.g909.t1	1	p3	(GAG)5	15	725	739	tcttcgatgccttgctcgtt	60.037	ccttgggttttgaccggaga	59.89	116
scf7180000006404.g913.t1	1	p3	(AGG)4	12	684	695	ccatcacaggaggaggagga	60.032	taccacttccacgaacagcc	59.966	200
scf7180000006404.g915.t1	1	p3	(AGG)4	12	426	437	tagggagtccacgggagaag	60.033	gatacacaaggtcggtggca	60.037	167
scf7180000006404.g918.t1	1	p3	(AGG)4	12	330	341	gagactgcctgggttcagac	60.037	tcctcctgtaatggcccaga	59.956	267
scf7180000006404.g931.t1	1	p3	(TGC)4	12	482	493	gatcacaatgtcggcgttcg	59.975	atcgacgccttcctcgaatc	59.969	174
scf7180000006404.g942.t1	1	p3	(GAG)4	12	1285	1296	agaattgagggcgttgggag	60.035	agctgcttgtcattgctcct	59.962	212
scf7180000006404.g954.t1	1	p3	(TGA)4	12	714	725	gacacagctgctggaggatt	60.036	actaggggagtcagagctgg	60.033	108
scf7180000006404.g980.t1	1	p3	(AGG)4	12	35	46	taacttcaaccgtggccgaa	59.894	tgaagttccgctgtctgcat	59.965	241
scf7180000006404.g989.t1	1	p4	(CAAG)3	12	1765	1776	cagagtacagggcctgcaaa	59.963	tgactgtgtcatgcttcccc	59.963	262
scf7180000006404.g994.t1	1	p3	(GCT)4	12	3772	3783	cagctgtcctgagacttgca	59.966	ttgatttcccagccccagtc	59.96	270
scf7180000006404.g1056.t1	1	p3	(GGA)4	12	90	101	acagcagcttgacctcagtc	59.965	ggtatggttccagcaagcct	60.034	189
scf7180000006404.g1061.t1	1	p3	(GAA)4	12	117	128	gctatgcttgccggtttacg	59.972	aggaagatcgtcctcggaca	60.034	239
scf7180000006404.g1062.t1	1	p3	(TCC)4	12	146	157	acgacgttgtttcagctgga	60.179	aggatgccggtggttgattt	59.96	103
scf7180000006404.g1065.t1	1	p3	(TTC)4	12	228	239	ttgccttgaaaaaggtcgcg	59.97	agggttagggttgagagggg	60.253	106
scf7180000006404.g1070.t1	1	p5	(CCCTT)3	15	865	879	atcggcccaaatggtgatgt	60.033	tcgtcccttagcagcctact	60.033	233
scf7180000006404.g1084.t1	1	p3	(CCA)4	12	94	105	tggttgttggtgaacggtga	60.035	catcccaccctgtttctccc	60.034	147
scf7180000006404.g1086.t1	1	p3	(AGC)4	12	768	779	gatgtcaatcgccgtgcttc	59.973	tctgccgatccctgcaaaat	60.034	252
scf7180000006404.g1087.t1	1	p3	(TGC)4	12	62	73	agagcagctgagggagatga	60.032	ggctccgtgaatccttggaa	60.035	189
scf7180000006404.g1098.t1	1	p4	(AATT)3	12	1517	1528	cactgggaagcttcgaaggt	59.965	cactgcccccaacatcatct	60.034	158
scf7180000006404.g1111.t1	1	p3	(GAA)4	12	1234	1245	gggtccattggagaacctgg	60.034	tttcttgcggcggtgaaaag	59.97	224
scf7180000006404.g1126.t1	1	p3	(GGA)4	12	13	24	agtatctggtgttgcagggc	60.035	aagccacaacaggaacccaa	60.033	109
scf7180000006404.g1141.t1	1	p4	(GAAA)3	12	838	849	tcacagtcattgacgagggc	60.037	gccagcccttcttctgaagt	59.963	119
scf7180000006404.g1141.t1	2	p2	(GA)6	12	1316	1327	tcacagtcattgacgagggc	60.037	gccagcccttcttctgaagt	59.963	119
scf7180000006404.g1163.t1	1	p3	(GAA)4	12	171	182	aaatgggaggacgctcaagg	60.035	cacaaactgcaacacggagg	59.971	169
scf7180000006404.g1168.t1	1	p3	(GCT)4	12	1720	1731	gttcctggagtgccgaagaa	59.965	tcattccctcccctctcctg	60.031	106
scf7180000006404.g1188.t1	1	p4	(TTGT)3	12	582	593	atgcctgtccagatccctct	60.03	aactcgaaccgtgtccactc	59.968	167
scf7180000006404.g1190.t1	1	p3	(CGC)4	12	129	140	gagaagccctcagcccaaat	60.034	tgaaggatccgggtatgggt	60.031	215
scf7180000006404.g1196.t1	1	p3	(AAG)5	15	490	504	gaagacaagggtggtggagg	59.963	aagccatgtccctgagcttc	60.035	154
scf7180000006404.g1200.t1	1	p3	(GAA)4	12	928	939	gatcatgcaggaggacgagg	59.967	gccccagcatgtcttcttct	60.035	182
scf7180000006404.g1206.t1	1	p3	(TGC)4	12	723	734	cacgagcaactcaagagggt	59.966	gcaggagagtgtatcgaggc	59.969	252
scf7180000006404.g1221.t1	1	p6	(CCTCTC)3	18	282	299	cacatccaccacttccctcc	60.035	aagggagaggcagagatcgt	60.033	202
scf7180000006404.g1231.t1	1	p6	(TGCTGT)3	18	3822	3839	tcctctcaccagcctctacc	60.033	atagttggctccccgagtct	60.032	164
scf7180000006404.g1242.t1	1	p3	(CTG)4	12	1559	1570	aagaggagtttctgcctggc	59.963	gaggaagatccgccactagc	59.967	148
scf7180000006404.g1246.t1	1	p4	(GCTG)3	12	747	758	gcaatcactccctgtgctct	60.036	ccagccagcactccacaata	60.035	245
scf7180000006404.g1247.t1	1	p3	(AAT)4	12	220	231	acgtgcacaaggaagttcca	60.107	ttcaacggcatgcacgaaag	60.041	151
scf7180000006404.g1248.t1	1	p3	(GAT)4	12	349	360	gtggagtccaatcacccagg	60.035	agggagacttagaggctgca	59.958	162
scf7180000006404.g1273.t1	1	p3	(GAG)4	12	240	251	cactagggggcaggttgaag	60.035	ccgccttttgttgggaagtg	59.968	182
scf7180000006404.g1274.t1	1	p4	(GTCA)3	12	2714	2725	tcctctcaccagcctctacc	60.033	ggagtctgtcgtggcaaaga	59.966	145
scf7180000006404.g1274.t1	2	p3	(TGT)4	12	5268	5279	tcctctcaccagcctctacc	60.033	ggagtctgtcgtggcaaaga	59.966	145
scf7180000006404.g1292.t1	1	p4	(TCCT)3	12	280	291	ccgctggttctgttgaggat	60.036	ctttgcttgtcacccatggc	60.038	132
scf7180000006404.g1319.t1	1	p3	(AGA)5	15	846	860	gggtgcttgatttgcttggg	60.037	agatggggcaagtcacatgg	60.034	112
scf7180000006404.g1324.t1	1	p3	(CGA)4	12	45	56	agactacaactgcaccacgg	59.966	ttgaccaccacctgctttgt	60.034	112
scf7180000006404.g1326.t1	1	p3	(GTG)4	12	1957	1968	acatagctgccgcctttctt	60.035	ccatggccattggagaacct	60.033	141
scf7180000006404.g1347.t1	1	p4	(AGCA)3	12	1901	1912	gctaacaggcaccacaggat	60.035	gaccttctggaacctggacg	60.037	189
scf7180000006404.g1348.t1	1	p3	(GAA)4	12	319	330	acaacgcttgaagcaacacc	59.899	agcccagcagcatcaaatct	60.033	178
scf7180000006404.g1350.t1	1	p3	(GCT)4	12	2617	2628	ggcagagtgttgaggaagct	59.964	gcagcagcgttatacacagc	59.973	160
scf7180000006404.g1356.t1	1	p3	(TTC)4	12	346	357	cgatcggaactgtcggagag	59.972	ccgtttcatggccacaaagg	60.038	110
scf7180000006404.g1357.t1	1	p2	(AG)6	12	1645	1656	aggaggagagatcacagcgt	60.034	ttttgcgagcagttgccttc	59.969	168
scf7180000006404.g1357.t1	2	p3	(CTG)4	12	4664	4675	aggaggagagatcacagcgt	60.034	ttttgcgagcagttgccttc	59.969	168
scf7180000006404.g1367.t1	1	p3	(GGT)4	12	445	456	tggtggtggaggatatcggt	60.032	acgggtgctgaagtcttagc	60.037	165
scf7180000006404.g1371.t1	1	p6	(AACGGT)3	18	43	60	ctgatgatggagtcctcgcc	59.967	gaggaatccgagtcgctctg	59.97	257
scf7180000006404.g1372.t1	1	p3	(TCG)4	12	388	399	tcgtcgtcgaaggcaatagg	59.9	tgtcaccatccccagaaacg	59.964	105
scf7180000006404.g1374.t1	1	p3	(GAC)5	15	40	54	cacgggagcatggagaaagt	60.036	gccaacagaccaacgttgac	59.971	197
scf7180000006404.g1376.t1	1	p6	(AGAAGG)3	18	111	128	gtgttcgacaaaccacagcc	59.971	tcatgagcaacgcagtccat	60.036	107
scf7180000006404.g1382.t1	1	p3	(GGT)4	12	526	537	tgcccaagatgcgattctgt	60.035	gcacgttccttagggttcca	59.964	127
scf7180000006404.g1389.t1	1	p3	(CAA)5	15	114	128	cctgaaccctgtttttgcgg	59.968	atgggtcgggtatcaaggga	60.031	128
scf7180000006404.g1396.t1	1	p3	(CCT)4	12	400	411	agcaagagatgttggcacga	59.965	atctctcccacgctttggtg	60.036	161
scf7180000006404.g1396.t1	2	p3	(GTT)4	12	982	993	agcaagagatgttggcacga	59.965	atctctcccacgctttggtg	60.036	161
scf7180000006404.g1402.t1	1	p3	(AGA)4	12	2601	2612	ggatctcagtgatgcgcgta	59.969	accgagcaccacattaacgt	59.966	271
scf7180000006404.g1402.t1	2	p3	(GGC)4	12	3048	3059	ggatctcagtgatgcgcgta	59.969	accgagcaccacattaacgt	59.966	271
scf7180000006404.g1402.t1	3	p3	(TTC)4	12	7714	7725	ggatctcagtgatgcgcgta	59.969	accgagcaccacattaacgt	59.966	271
scf7180000006404.g1404.t1	1	p3	(GAT)4	12	37	48	tcatcctccagcaccacaac	59.963	gcacagctgccacacttaac	60.04	198
scf7180000006404.g1409.t1	1	p3	(GAT)4	12	367	378	cagagcttgataacgtgcgc	59.974	cgagatggatcagcaccctc	59.967	256
scf7180000006404.g1411.t1	1	p3	(TGG)4	12	468	479	taggtggatggcttggagga	59.956	aattccaaaagccggcaacc	59.965	125
scf7180000006404.g1417.t1	1	p4	(GCTG)3	12	178	189	cttcgaggaggcgacagatc	59.97	agccaacggttgtagactgg	59.965	259
scf7180000006404.g1435.t1	1	p4	(CTGT)3	12	1240	1251	agctgcttccgttgcttttg	59.969	agttgcacttcacctcctcg	59.966	117
scf7180000006404.g1436.t1	1	p3	(GCC)4	12	196	207	aggccaaaagtcagatcggg	60.035	tcacgctgactacgcagttt	59.968	123
scf7180000006404.g1439.t1	1	p3	(AAG)4	12	1663	1674	cggcttaggaggcctgtatg	59.966	ggtgggcaacagttttcgac	59.97	144
scf7180000006404.g1440.t1	1	p3	(GAA)4	12	1662	1673	gagacaaagaggacggtgca	59.966	ctcactgttctccggaccac	60.038	231
scf7180000006404.g1444.t1	1	p3	(GAA)4	12	538	549	agaaaccccaaaagccccaa	60.031	attggagggcaaaggagtcg	60.035	236
scf7180000006404.g1445.t1	1	p4	(CTTC)3	12	29	40	ttccttggtcaaccgtaccg	59.966	tccatatcgtccacatgcgg	59.967	205
scf7180000006404.g1448.t1	1	p3	(GCC)4	12	1242	1253	agaaacaccaggccaaccaa	60.033	agctgggatggggttgattg	60.033	180
scf7180000006404.g1448.t1	2	p3	(CCA)4	12	1690	1701	agaaacaccaggccaaccaa	60.033	agctgggatggggttgattg	60.033	180
scf7180000006404.g1448.t1	3	c	(CCA)4atgccgcttgcaaatggaaccgctcctcctccaccaccaatgccgcttgcaacaggagccgctcct(CCA)4atgccacttgcgaatggagccagtcct(CCA)4	129	1855	1983	agaaacaccaggccaaccaa	60.033	agctgggatggggttgattg	60.033	180
scf7180000006404.g1452.t1	1	p3	(AGG)5	15	699	713	gctgtcgagctctacccatc	59.969	gttgttgggcttggagcttg	59.967	181
scf7180000006404.g1467.t1	1	p6	(GTCGGC)3	18	541	558	acccgaagacccgaacaatc	60.037	caatcccctgacttgcgtct	60.036	109
scf7180000006404.g1471.t1	1	p3	(GAA)4	12	34	45	tcgcccactttatcgtgctt	60.037	cgcccagaaggtctattgca	60.108	170
scf7180000006404.g1472.t1	1	p3	(AGG)5	15	138	152	atcaggcctacggttgtgtg	60.036	gcaacgcacttcttcttgca	59.971	161
scf7180000006404.g1473.t1	1	p3	(TTC)4	12	106	117	cttggagttctggggtgtcc	59.963	cttgcagagtttggccacac	59.969	212
scf7180000006404.g1491.t1	1	p3	(TCC)4	12	408	419	ttacatccttgtgctggcgt	59.964	aggagctcttggaggaggag	60.032	239
scf7180000006404.g1507.t1	1	p6	(GAACCA)3	18	540	557	cccacattcggaagaggctt	60.035	cggaggagttctgggttcac	60.037	178
scf7180000006404.g1518.t1	1	p3	(GAA)4	12	1210	1221	cgggctggttttggttcttg	59.968	acctgacataacgtgcagca	59.965	263
scf7180000006404.g1518.t1	2	p5	(AGAAG)3	15	1641	1655	cgggctggttttggttcttg	59.968	acctgacataacgtgcagca	59.965	263
scf7180000006404.g1525.t1	1	p5	(AGGGA)3	15	4759	4773	tacgaccgacaagttcctgc	60.039	tattcccgcatgtcgacgag	59.97	204
scf7180000006404.g1533.t1	1	p3	(AGC)4	12	202	213	aaccctatcccctgtccctc	60.03	cagggtccttgggaaactcc	59.962	251
scf7180000006404.g1538.t1	1	p3	(TTC)4	12	1617	1628	agtgcaagagagagctgctg	60.037	gcttttctgcaaacgaggca	59.969	184
scf7180000006253.g1559.t1	1	p4	(CGAG)3	12	6429	6440	accctgggaataggaggcat	60.029	tgcttggcacttagtcgagg	60.037	260
scf7180000005174.g1560.t1	1	p4	(GGCT)3	12	363	374	gatggacaggaacgaggtgg	60.108	catggaccctttgcaggagt	59.961	143
scf7180000005174.g1560.t1	2	p4	(GGCT)3	12	2397	2408	gatggacaggaacgaggtgg	60.108	catggaccctttgcaggagt	59.961	143
scf7180000005400.g1564.t1	1	p4	(CGAG)3	12	4446	4457	cgggaccctatgtctcatgc	59.966	cggcttaggtttccacccat	60.034	100
scf7180000005400.g1565.t1	1	p4	(GCTC)3	12	10956	10967	tcgctgggcacttagtcaag	60.037	ctaagtcctcagcgagcgag	59.971	197
scf7180000005400.g1568.t1	1	p3	(GCA)4	12	466	477	ctcatcgcacgcaacaacaa	60.041	cttgacacccaggcagatgt	59.963	134
scf7180000005400.g1568.t1	2	p4	(GCGG)3	12	3812	3823	ctcatcgcacgcaacaacaa	60.041	cttgacacccaggcagatgt	59.963	134
scf7180000005400.g1573.t1	1	p4	(GCTC)3	12	3138	3149	ctcgctcgctgaggacttag	59.971	catgtgttgttcacccagcg	60.04	114
scf7180000005400.g1577.t1	1	p4	(GCTC)3	12	882	893	acatagtcgacggacaggga	60.035	ccatcatgaaccagcccact	60.034	224
scf7180000005400.g1579.t1	1	p4	(CTGC)3	12	1511	1522	ttgcccatgctagacgtgtt	59.964	cttgcgtaggtggactggtt	59.965	188
scf7180000005400.g1580.t1	1	p3	(TGC)4	12	5031	5042	gaagcagacttattgcgccg	59.973	cggcttaggtttccacccat	60.034	243
scf7180000006223.g1587.t1	1	p4	(GCTC)3	12	3606	3617	gcactaagtcgagggacagg	59.826	gtccctgtccttcgaccaag	60.037	111
scf7180000006281.g1595.t1	1	p4	(CGAG)3	12	8271	8282	agtttccagcatgcggaaga	59.963	gccttcctctgccttacgtt	60.036	209
scf7180000006281.g1597.t1	1	p4	(GGCT)3	12	7085	7096	gctgggcagttagtcaaggt	59.963	cgggggatccacatctcatg	59.964	173
scf7180000006281.g1599.t1	1	p4	(GCTC)3	12	267	278	cttccaagccaagggtcgat	60.035	gtccctcgataagtgcccag	59.895	248
scf7180000004920.g1606.t1	1	p3	(GAT)4	12	364	375	gaaagaacaacgtggcccac	59.97	cttccaacagaagcctccgt	59.965	230
scf7180000004920.g1620.t1	1	p4	(CTGG)3	12	854	865	aatgggaggtggtgatgctg	60.034	gtccaagcccactgagagtc	60.037	266
scf7180000004920.g1631.t1	1	p4	(AAGG)4	16	1798	1813	atgtgactagggaccgacga	60.035	ggtctccaaggcgtgtgtta	59.966	188
scf7180000004920.g1683.t1	1	p3	(CTG)4	12	784	795	ttgctgatgaagtccgccat	60.035	tcggcaatggaagctgaact	59.963	252
scf7180000005355.g1699.t1	1	p4	(CTGC)3	12	64	75	acttgtgcttagggtcggtg	59.965	agacagcccccagaaggtat	59.955	173
scf7180000005355.g1705.t1	1	p4	(CTGC)3	12	64	75	actacgtcgagggacatgga	60.035	cacgtctcatggatcctggg	59.894	157
scf7180000005355.g1705.t1	2	p4	(GCTC)3	12	3727	3738	actacgtcgagggacatgga	60.035	cacgtctcatggatcctggg	59.894	157
scf7180000004750.g1720.t1	1	p6	(TCTCTG)3	18	313	330	aaaaggcgccttgaggatga	59.962	gccacaatcccagatccaca	60.034	234
scf7180000004750.g1723.t1	1	p3	(TCA)4	12	294	305	gaacaggtttggcggtttcc	59.968	gaaggggaactgaatcggca	60.035	119
scf7180000004750.g1727.t1	1	p3	(TGA)4	12	624	635	ctagttgcacgcatcgcttc	59.974	aagccgggacagataaagcc	60.107	279
scf7180000004750.g1736.t1	1	p3	(GAT)4	12	568	579	gctaccctcaccgagatgtg	59.897	tccatgccattcaagcaggt	59.96	213
scf7180000004750.g1739.t1	1	p3	(CTC)4	12	272	283	aacagaactcgccgccaata	60.037	aggaggaggagaagcaccat	59.956	240
scf7180000004750.g1745.t1	1	p3	(GAG)4	12	1471	1482	tgactcgtgctgttgagacc	59.968	tggtttgctgagagctacgg	60.037	279
scf7180000004750.g1745.t1	2	p3	(TGA)4	12	2385	2396	tgactcgtgctgttgagacc	59.968	tggtttgctgagagctacgg	60.037	279
scf7180000004750.g1746.t1	1	p5	(TCTTT)3	15	1530	1544	atgctggtggacctccctat	60.03	gagtgacctcttccacctgc	60.037	189
scf7180000004750.g1748.t1	1	p3	(TGT)4	12	1719	1730	atcaactctgcgaccgttgt	59.966	acaacaacaacagccaggga	60.034	200
scf7180000004750.g1767.t1	1	p3	(CTC)4	12	34	45	ccttgctctcctcctcctct	60.032	gttggtgggtgaaggaggag	59.963	280
scf7180000004750.g1767.t1	2	p3	(CCT)4	12	359	370	ccttgctctcctcctcctct	60.032	gttggtgggtgaaggaggag	59.963	280
scf7180000004750.g1794.t1	1	p3	(GAT)4	12	376	387	aagtcgtcgtttcggtggaa	59.897	tcgcattcccttgagctgag	60.108	218
scf7180000004750.g1799.t1	1	p4	(ATTC)3	12	152	163	caccagcttttgtgcttccc	59.967	tggtagctgaagcatggtgg	60.035	231
scf7180000004750.g1825.t1	1	p3	(TGA)4	12	1428	1439	agggcaaggtatagctggga	60.03	taggtgctcctcagcctgat	60.032	153
scf7180000004750.g1829.t1	1	p4	(GAAG)3	12	302	313	tgcgttgcagatggatgact	60.036	ggcagggcatcttggtaact	60.034	208
scf7180000004750.g1839.t1	1	p3	(TCA)4	12	381	392	gcaaggtacggtgctaaggt	60.037	ggcctgcaaacatccacttg	60.038	103
scf7180000004750.g1859.t1	1	p4	(CTTT)3	12	1555	1566	catcagcattgggaggtggt	60.034	cagcaccttgtcctacagca	59.965	144
scf7180000004750.g1860.t1	1	p3	(CTC)5	15	156	170	gggcttcagcttccatgtct	60.035	aagggctgctcatcttgtcc	60.035	152
scf7180000004750.g1875.t1	1	p3	(AGC)5	15	1153	1167	cccgtgcaattgaacaacgt	59.97	ggctgactggaacgagttca	59.966	192
scf7180000004750.g1879.t1	1	p3	(TTG)4	12	77	88	ctgtgttggcccaaagaagc	59.967	ttgtctggaaccgaccatgg	59.964	137
scf7180000004750.g1886.t1	1	p3	(AAG)4	12	349	360	cctcatcacgatcctcggtg	59.969	gggctatcacgcttgacagt	60.108	146
scf7180000004750.g1899.t1	1	p4	(AAGA)3	12	1387	1398	caccgaagccaaaattgcca	59.967	cgactcggtaacttgggctt	60.038	277
scf7180000004750.g1908.t1	1	c	(CTT)4cgtcgcagcagcttgtggtcctctttgatggcagatcaggagc(AGG)4gccatccccaggggc(TCA)4	94	113	206	ctatcgccaccagatccacc	59.966	agtgtggcggtcctttgtag	59.965	125
scf7180000004750.g1908.t1	2	p3	(CAG)4	12	1057	1068	ctatcgccaccagatccacc	59.966	agtgtggcggtcctttgtag	59.965	125
scf7180000004750.g1951.t1	1	p4	(GAAG)3	12	931	942	acatggacgaaagctccagg	60.036	gtgggttcagccggtattga	60.036	135
scf7180000004750.g1982.t1	1	p4	(GCTC)3	12	629	640	gcgagtcaggtgaagcatct	60.108	ctcaggctgttcttctggca	59.964	173
scf7180000004750.g1983.t1	1	p3	(CAG)4	12	34	45	ggaaatcgggggccttctag	59.891	tgcagctttcgcatcaaacc	60.039	180
scf7180000004750.g2002.t1	1	p3	(TGG)4	12	990	1001	gttcggttggtagtcccgtt	59.966	agcaggatccacttcacgtg	60.037	257
scf7180000004750.g2004.t1	1	p3	(AGA)4	12	174	185	cagcagacgcaaaccaacaa	59.9	cagacaagtcgttccggtga	59.968	105
scf7180000004750.g2006.t1	1	p2	(CT)7	14	760	773	tctcaacggtgaccatgagc	60.037	ctgaggcttcttgggcttga	59.963	217
scf7180000004750.g2010.t1	1	p3	(AGC)4	12	527	538	tgggagcaatgcctcgattt	60.034	gactccgacgacgactcttc	59.905	272
scf7180000004750.g2013.t1	1	p3	(GGA)4	12	649	660	tggtgatggaggaggaggag	60.032	taaagggcgttgtttgctgc	59.969	146
scf7180000004750.g2027.t1	1	p3	(TCC)4	12	849	860	tgagaaccacggcgaatgaa	59.966	aatggcagtgaagggaaggg	59.96	268
scf7180000004750.g2031.t1	1	p3	(GCG)4	12	146	157	gcgagatggagaccagtagc	59.969	cgataacaatcgcgccgttt	59.974	114
scf7180000004750.g2045.t1	1	p3	(TCA)4	12	448	459	tgcacgagcttcctcaagag	60.038	tgtcccaagagcaaagccaa	60.106	139
scf7180000004750.g2062.t1	1	p3	(TCT)4	12	34	45	gaaaagggtgttcgtgtgcc	59.97	gaaaacacacggccacagtc	59.971	228
scf7180000004750.g2066.t1	1	p3	(CCT)4	12	53	64	tctctaggagctgtgggcat	60.032	ccggcttgagcagtgaagta	60.037	140
scf7180000004750.g2068.t1	1	p4	(ATCA)3	12	68	79	gcggccatatccacttggta	59.892	cgggatccttgatgcgagaa	59.895	102
scf7180000004750.g2071.t1	1	p3	(TCT)4	12	526	537	gagtgaaggtgacgtgacgt	59.97	cagatacgcagggcctacag	59.967	110
scf7180000004750.g2078.t1	1	p3	(GTT)4	12	1993	2004	ctggatggcagagtcgtgtt	60.037	caagctcccaaaaccgttgg	59.968	163
scf7180000004750.g2079.t1	1	p3	(TGT)4	12	38	49	agagctcgtggcaattgaca	59.965	tacctctgctctccaccctc	60.033	168
scf7180000004750.g2080.t1	1	p5	(ATGGG)3	15	839	853	ctgttggatccggttcacca	59.964	cctgttcaacagtgcttggc	59.969	246
scf7180000004750.g2105.t1	1	p3	(ATG)4	12	1091	1102	gaggatcgtcgacccattcc	59.968	attgcaaagttgggtgtcgc	59.968	170
scf7180000004750.g2105.t1	2	p4	(GAAA)3	12	1479	1490	gaggatcgtcgacccattcc	59.968	attgcaaagttgggtgtcgc	59.968	170
scf7180000004750.g2109.t1	1	p3	(TCT)4	12	995	1006	ggaggtcctgaagaagtgcc	60.036	tgtgcagtcgcttgtctcat	59.966	241
scf7180000004750.g2127.t1	1	p5	(AAAGA)3	15	531	545	gctatgggttttctggggct	60.033	tatccccagccttgtgagga	59.956	150
scf7180000004750.g2132.t1	1	p4	(AAAG)3	12	572	583	ttaagccacacgacgaggag	59.757	tatctgcccctgttgccttc	59.744	249
scf7180000004750.g2133.t1	1	p3	(GAA)4	12	534	545	gccttgctttcgaattggca	60.038	accgatatccaaccccctga	60.031	206
scf7180000004750.g2135.t1	1	p6	(GAAAAA)3	18	1224	1241	tggtggcaatgtgaaaagcg	59.968	aaacccctatgtgctggctc	60.034	122
scf7180000004750.g2142.t1	1	p3	(AGC)4	12	1712	1723	cttcgacgagtatgggaggc	59.969	atcttgtccatgcccttggg	60.033	156
scf7180000004750.g2143.t1	1	p3	(AGC)4	12	120	131	ccagccaatgccaccaattc	60.108	cagcgacatcaggagaggac	59.898	133
scf7180000004750.g2146.t1	1	p2	(TC)6	12	236	247	gccaccaccactctctcttc	60.037	actgaggagaggagccgaat	60.033	220
scf7180000004750.g2149.t1	1	p3	(TGA)4	12	2034	2045	cgcctccattgcatcgaaag	59.971	ttctcatccattgccccacc	60.033	196
scf7180000004750.g2167.t1	1	p4	(GAAA)3	12	1046	1057	cttgctcggaatccaagggt	60.035	gtacttggggtctcgtgcaa	59.966	264
scf7180000004750.g2192.t1	1	p4	(AGCA)3	12	787	798	caaagcaccaaagccttccc	59.966	atgcccagctctgccatatc	59.962	224
scf7180000004750.g2196.t1	1	p4	(GCAA)3	12	3	14	cgccctaataacagacgcca	60.179	tcagagctgaaacctgtgcc	60.25	143
scf7180000004750.g2196.t1	2	p2	(AG)7	14	219	232	cgccctaataacagacgcca	60.179	tcagagctgaaacctgtgcc	60.25	143
scf7180000004750.g2197.t1	1	p3	(TGA)4	12	3156	3167	tgacttgacagagctgccag	59.966	tacaatcgcaacccacctcc	60.036	226
scf7180000004750.g2202.t1	1	p3	(CAC)4	12	242	253	tctcagattccccagccgta	60.033	tagccctagcaccccaatct	60.03	244
scf7180000004750.g2205.t1	1	p3	(GAG)4	12	43	54	aggagcagagagaggaccag	60.033	atggcgccgagagagtattg	59.967	211
scf7180000004750.g2211.t1	1	p3	(TCA)4	12	85	96	gcaacgctttgagcatgaca	60.04	tggaactggcaaggctaagg	59.962	137
scf7180000004750.g2222.t1	1	p3	(AGG)4	12	1170	1181	acggcaactacagagggttg	59.965	ttgtcgactgtcagctccac	59.968	148
scf7180000004750.g2227.t1	1	p3	(AAG)4	12	184	195	ccaagggaagcaaggcaaac	59.966	ccagttgtttcagccagtgc	59.969	101
scf7180000004750.g2235.t1	1	p3	(GAA)4	12	465	476	aaacgcggagtgaagtacgt	59.969	acagttgggacacctttgca	60.034	260
scf7180000004750.g2239.t1	1	p3	(ATG)4	12	308	319	ggagtgtccgggtgtacttg	60.038	ttctcaagctgtggaggctg	59.964	153
scf7180000004750.g2257.t1	1	p3	(TCA)4	12	94	105	aaaacgaagaggcgagcaga	59.966	tctgctgttgcgaatcaggt	59.965	124
scf7180000004750.g2266.t1	1	p3	(CTT)5	15	36	50	cgtttttgccccggaacatt	59.967	ttctctgctttgacccgtcc	59.965	267
scf7180000004750.g2270.t1	1	p3	(CAG)5	15	288	302	tggctcaagcgacttgtcat	59.965	ctgctgctgttcatgcgatc	59.972	121
scf7180000004750.g2277.t1	1	p2	(AG)6	12	1459	1470	gatggtttcatacgcgccac	59.972	accaggggtttgaacgctag	59.964	133
scf7180000004750.g2283.t1	1	p3	(TTC)4	12	51	62	gagccaattggtgttgctgg	60.038	ccagcagtttcaccaaagcc	59.967	218
scf7180000004750.g2284.t1	1	p3	(GAG)4	12	3007	3018	gtggatgttcgcttcgcatc	59.973	tgattgtcacccgctcttcc	60.036	277
scf7180000004750.g2315.t1	1	p4	(TTTC)3	12	1315	1326	ctttgttgtgcggaaagggg	59.968	agctggatcttgaaaggggc	60.034	244
scf7180000004750.g2319.t1	1	p3	(GCT)4	12	190	201	atcactctctggaggagcgt	60.034	tgacccagtttagcagcctg	59.963	268
scf7180000004750.g2328.t1	1	p3	(CCG)4	12	431	442	ttcgagttgaatccggccaa	59.964	gcattctggtgacctcccaa	59.962	221
scf7180000004750.g2330.t1	1	c	(TGA)4t(GGGA)3	25	144	168	gtacgcaggtgacagtggtg	60.944	gtcgtctcccctcttcctct	60.034	118
scf7180000004750.g2353.t1	1	p4	(TGTT)3	12	1312	1323	gttgacgtaccagggcttga	59.966	tgaaaagctgaccgtctccc	59.965	183
scf7180000004750.g2355.t1	1	p4	(TGTT)3	12	1312	1323	agtttggggttcacactgca	60.034	agacgaatgcaaccctccag	60.036	141
scf7180000004750.g2357.t1	1	p4	(TGTT)3	12	1312	1323	tccaagcagattgtgtcgct	59.965	acatcctgaagctcacgtgg	60.037	146
scf7180000004750.g2369.t1	1	p3	(TGA)4	12	981	992	tggcaaccattttgcagagc	59.966	gcgtaccccatattcgcaga	59.967	235
scf7180000004750.g2370.t1	1	p4	(TTCC)3	12	63	74	ttgactgggacgctcctttc	59.965	tgtcgacgacgttatagccg	59.973	111
scf7180000004750.g2374.t1	1	p3	(CCG)4	12	10	21	gacgtgtacagtttcggggt	59.967	gaaggctagctcggctactg	59.969	207
scf7180000004750.g2375.t1	1	p6	(CTTCTC)3	18	1868	1885	cgccgacgatgatcaagaga	59.971	ggggtactgtttggagagcc	60.035	194
scf7180000004750.g2379.t1	1	p3	(GTG)4	12	1361	1372	cctcgacgacccttccaaaa	59.966	tcagctgaggcacgattgtt	59.965	233
scf7180000004750.g2379.t1	2	p3	(GGT)4	12	1519	1530	cctcgacgacccttccaaaa	59.966	tcagctgaggcacgattgtt	59.965	233
scf7180000004750.g2386.t1	1	p3	(GCC)4	12	132	143	cggttcgagatctacggctc	60.041	aggccgcaaaagctttgaag	59.967	258
scf7180000004750.g2390.t1	1	p3	(AGA)4	12	1605	1616	atggtaggtgcatgtgcgaa	60.036	ggaacaaacgcaacgcttct	59.971	148
scf7180000004750.g2429.t1	1	p4	(CCTC)3	12	270	281	cctctgcaaagatcccagca	60.035	gggtaccgaggtttccactg	60.037	110
scf7180000004750.g2437.t1	1	p4	(AAAG)3	12	1527	1538	cggtttctggaaagcaacgg	60.04	cgcccatgaatcattggctg	59.968	220
scf7180000004750.g2440.t1	1	p3	(GAG)4	12	331	342	cggaggagtcatttgccagt	60.036	ccagccagacaaacaacagc	59.969	108
scf7180000004750.g2452.t1	1	p3	(CAA)4	12	276	287	gcaagcacaggtttcatgca	59.968	cctctcacctctgctctcct	60.033	137
scf7180000004750.g2459.t1	1	p2	(TC)6	12	22	33	ttgctctttatggcccccag	60.033	agggaagagcctggctatca	60.031	203
scf7180000004750.g2470.t1	1	p3	(AGG)4	12	185	196	cccaaaattgcagcccactc	60.037	gcaagagcttggagggatgt	60.035	262
scf7180000004750.g2482.t1	1	p3	(TCA)5	15	937	951	ctagaagccgaggccagatg	59.967	cttggccgtggaaccatagt	60.035	161
scf7180000004750.g2483.t1	1	p4	(GAAT)3	12	365	376	tggagcaggcaatagcaaca	59.962	ctcttggtggcctgatcctg	60.107	206
scf7180000004750.g2483.t1	2	p3	(ACA)5	15	481	495	tggagcaggcaatagcaaca	59.962	ctcttggtggcctgatcctg	60.107	206
scf7180000004750.g2484.t1	1	p3	(CAT)4	12	1481	1492	ttcttgggcctatgcagtgg	60.034	cccacccacaagagccttag	60.035	144
scf7180000004750.g2486.t1	1	p4	(GAAG)3	12	424	435	attgcaggatggttggctga	59.96	tgaaatgggcctgccatctt	59.958	147
scf7180000004750.g2491.t1	1	p3	(AAC)4	12	679	690	gatcattcgtcggggcatct	59.966	gttgaaaggcagtggcacag	59.969	103
scf7180000004750.g2495.t1	1	p6	(TCCACC)3	18	189	206	gtcccctgtcttttcgctca	59.965	gagcagatggagggattcgg	59.965	158
scf7180000004750.g2511.t1	1	p3	(GAA)4	12	1272	1283	ggctgttgctgtgtttctgg	59.969	gccactggtttgatagccct	60.034	193
scf7180000004750.g2535.t1	1	p3	(TCA)4	12	205	216	tgcagggccaatgatcacat	60.033	cagatcccatgtcgagagcc	59.967	242
scf7180000004750.g2539.t1	1	p3	(TGA)4	12	966	977	gagaggaagttgcacaccga	59.966	atctattctgagcagcccgc	59.965	195
scf7180000004750.g2557.t1	1	p4	(GAAG)3	12	678	689	ggattctttgcaggggctct	60.034	gcaaccaaacgccacatctt	59.968	216
scf7180000004750.g2561.t1	1	p3	(TGG)4	12	1494	1505	aggtcgattgaaaacgggct	59.964	gagaatgtggagtgcaggct	60.036	142
scf7180000004750.g2562.t1	1	p4	(CAAG)3	12	836	847	tgagcaagttgtcctcgctt	59.893	tgcagcagtaagaagcagct	59.964	116
scf7180000004750.g2571.t1	1	p5	(ATCAA)3	15	881	895	cttcttctccaggccccaag	60.035	tggtagcatcgatcgccttc	59.968	168
scf7180000004750.g2576.t1	1	p6	(TGGTGA)3	18	273	290	gttgtccggtaccttgggag	60.037	cttgtcaactgggcagcaac	59.969	275
scf7180000004750.g2581.t1	1	p4	(CAAG)3	12	747	758	tgcagaatggtgttcgagct	59.965	aggcatttgtgctaccggaa	59.962	272
scf7180000004750.g2595.t1	1	p3	(TGA)4	12	234	245	aaggctccctcaagaaaccg	59.963	tctcccactgttcacgaagc	59.966	124
scf7180000004750.g2596.t1	1	p3	(CAC)4	12	1739	1750	tcatcatcagcaccaccacc	60.035	gcaggtaggaggattcgagc	59.967	139
scf7180000004750.g2609.t1	1	p3	(AAC)5	15	103	117	taagtgaatgcccggtgacc	60.036	ctctgcagggcttctgtcaa	59.964	130
scf7180000004750.g2611.t1	1	p6	(GGCAGA)3	18	2039	2056	ggcttggaggcgcatactat	59.965	cacccgtactgaccgtttca	59.968	152
scf7180000004750.g2619.t1	1	p2	(TC)7	14	2359	2372	atcctggagtttgcggaagg	60.035	tctctggggaggagcttctc	60.033	268
scf7180000004750.g2649.t1	1	p3	(CTT)4	12	83	94	gtttcccctccttgctctcc	60.035	cgttctccaaagggtcctcc	60.036	265
scf7180000004750.g2653.t1	1	p6	(CTTGGA)3	18	1962	1979	tctgttcttcccggctgttc	59.965	ctcctggccctacccaaaag	60.034	251
scf7180000004750.g2663.t1	1	c	(GAAG)3agcgggttcagtgaagcagaacccagaaaaagtggtttt(GAAG)3agcgggttcagtgaagcagagcccagaaaaagtggtttt(GAAG)3	114	760	873	tgggctttgatgcagagagg	60.035	ttcactgaacccgctcttcc	59.965	140
scf7180000004750.g2663.t1	2	p4	(AAGA)3	12	1374	1385	tgggctttgatgcagagagg	60.035	ttcactgaacccgctcttcc	59.965	140
scf7180000004750.g2676.t1	1	p3	(CCA)4	12	307	318	tccatccccacagactcgat	60.032	gagggcgtggacttgatgaa	60.036	215
scf7180000004750.g2676.t1	2	p3	(CCA)4	12	556	567	tccatccccacagactcgat	60.032	gagggcgtggacttgatgaa	60.036	215
scf7180000004750.g2713.t1	1	p3	(ATC)4	12	1182	1193	ctccaagtgcaaacagtggc	59.969	attgagaaggcacctctggc	60.035	219
scf7180000004750.g2717.t1	1	p3	(CCT)4	12	2059	2070	agaagaggcctcctagggtg	60.032	acaagttcaggagctcggtg	59.966	232
scf7180000004750.g2731.t1	1	p2	(CT)8	16	211	226	gggtgatgcctacacaagct	60.035	agagaggtttggcttcgtgg	59.965	194
scf7180000004750.g2736.t1	1	p3	(GAA)4	12	1114	1125	gcgtggaaaggtttcaccac	59.97	atcccccatagccaagaggt	60.029	278
scf7180000004750.g2736.t1	2	p3	(ATC)5	15	1332	1346	gcgtggaaaggtttcaccac	59.97	atcccccatagccaagaggt	60.029	278
scf7180000004750.g2748.t1	1	p4	(AAAC)3	12	70	81	tgtttggacacagggcagtt	60.034	ggaagtgtccgtttgttggc	59.97	126
scf7180000004750.g2755.t1	1	p3	(ATG)5	15	170	184	gatatgcccatggtccggag	60.036	catgtatcgcacacgccaag	59.973	258
scf7180000004750.g2763.t1	1	p3	(GCA)5	15	775	789	caactagacacccaggcctg	60.036	cctccatgcttgtgtccagt	59.963	132
scf7180000004750.g2764.t1	1	p3	(CTC)4	12	185	196	gacaggattcgcatcaacgc	59.973	cctcctccacgtcatcatcg	59.969	231
scf7180000004750.g2767.t1	1	p3	(CGT)4	12	261	272	ttcaccacaatgcaagctgc	59.968	tgatagccacagcaacagca	59.963	265
scf7180000004750.g2776.t1	1	p3	(TGA)4	12	1551	1562	gccctgtttctgatgcctct	60.035	tgctcccatactgatcccca	60.03	176
scf7180000004750.g2782.t1	1	p3	(GTG)4	12	695	706	caaagcaaccttggctggtc	59.967	cgtgggcctctccatatgac	59.966	110
scf7180000004750.g2806.t1	1	p4	(GGCG)3	12	41	52	aatggccctggacagacaag	59.961	atgtggaactgaccagcgag	60.037	163
scf7180000004750.g2819.t1	1	p4	(AGCG)3	12	142	153	gggcatgggtggaaacctaa	59.96	gcaaccgaggggataaccaa	60.035	102
scf7180000004750.g2824.t1	1	p4	(GCTC)3	12	1099	1110	ctcgctcgctgggtactaag	59.97	tcgtctctgtccctcgactt	59.964	103
scf7180000004750.g2824.t1	2	p4	(CTCG)3	12	1338	1349	ctcgctcgctgggtactaag	59.97	tcgtctctgtccctcgactt	59.964	103
scf7180000004750.g2824.t1	3	p4	(GCTC)3	12	3870	3881	ctcgctcgctgggtactaag	59.97	tcgtctctgtccctcgactt	59.964	103
scf7180000004750.g2843.t1	1	p4	(GCTC)3	12	4050	4061	gctcgctccctaggcataag	60.038	cacagactcgtttcacggga	59.968	165
scf7180000004750.g2843.t1	2	p4	(GCTC)3	12	4777	4788	gctcgctccctaggcataag	60.038	cacagactcgtttcacggga	59.968	165
scf7180000004750.g2843.t1	3	p6	(AGGGAC)3	18	7653	7670	gctcgctccctaggcataag	60.038	cacagactcgtttcacggga	59.968	165
scf7180000004750.g2843.t1	4	p4	(GCTC)3	12	8068	8079	gctcgctccctaggcataag	60.038	cacagactcgtttcacggga	59.968	165
scf7180000004750.g2844.t1	1	p4	(AGCG)3	12	608	619	gactttgtgccaagcgagtg	60.041	ctaaatcgaggggcagggac	59.893	188
scf7180000004750.g2844.t1	2	p4	(CGAG)3	12	4791	4802	gactttgtgccaagcgagtg	60.041	ctaaatcgaggggcagggac	59.893	188
scf7180000004750.g2845.t1	1	p4	(GGCA)3	12	1371	1382	tgttcgaagagtgtgggacg	59.968	gtcaagatccaaccccacgt	59.964	218
scf7180000004750.g2847.t1	1	p4	(CTCG)3	12	1206	1217	aagggggttggctcatgatg	60.033	caaccccctcatccttgtcc	60.034	192
scf7180000004750.g2862.t1	1	p4	(TCCA)3	12	527	538	tccttgatgcagttcgctgt	59.965	aaggagctgaatcgtgggtg	60.036	114
scf7180000005398.g2913.t1	1	p4	(GCCA)3	12	6473	6484	ccgcgttcaacgacatgatc	59.975	cccagcaatttagccatcgc	59.969	161
scf7180000005836.g2917.t1	1	p3	(GAG)4	12	3061	3072	ctcaagcactcaggttcggt	59.966	cttcgtaattcagcctgcgc	59.973	140
scf7180000006425.g2924.t1	1	p4	(CTCG)3	12	634	645	ctggtgggcttatgggtctg	60.107	ttactccatgcccggaccta	60.032	117
scf7180000006425.g2926.t1	1	p4	(CTCG)3	12	226	237	gctccccttgctcactcatt	60.035	aggcacagcaaaggacaagt	60.107	132
scf7180000006425.g2928.t1	1	p4	(CTCG)3	12	226	237	gctccccttgctcactcatt	60.035	aggcacagcaaaggacaagt	60.107	132
scf7180000005108.g2954.t1	1	p4	(GCTC)3	12	3302	3313	tgagcactttgtcgagggac	59.966	cttgtcccagcccctcaatt	59.96	201
scf7180000006251.g2974.t1	1	p4	(CGAG)3	12	813	824	tgagaagcatgccctggaag	60.035	ctaggcgcttaatcgagggg	60.038	255
scf7180000006251.g2985.t1	1	p4	(CTCG)3	12	373	384	ctcgctcgctgggaacttat	59.897	ctcgaatgactggccagtgt	60.037	208
scf7180000006251.g2990.t1	1	p4	(CTCG)3	12	6272	6283	ttggcttgtacgctgggtag	60.037	tgtacggaccctaggcatga	60.033	171
scf7180000006251.g2996.t1	1	p4	(CTCG)3	12	3594	3605	atccaaccccatgtctgctg	60.034	tgtgggacgccctatcagta	60.033	156
scf7180000006251.g3002.t1	1	p4	(CTCG)3	12	2433	2444	acccatgcccaagatctgtg	60.034	tcgactaagtgcccagcaag	60.037	243
scf7180000004954.g3008.t1	1	p4	(GCTC)4	16	1207	1222	ctcctgtgccatggttccat	60.034	tccctgtccgtcgactaagt	59.963	254
scf7180000005377.g2.t1	1	p4	(GCTC)3	12	5573	5584	caattggcgagcatcccatg	59.968	cataaggacctgcccagcaa	60.034	113
scf7180000005164.g3.t1	1	p4	(GAGC)3	12	8018	8029	accctgggtatgagaggcat	60.03	ttagtcgagggacagggagg	60.033	199
scf7180000005164.g4.t1	1	p4	(GCTC)3	12	2599	2610	tgatgcgataccccttgctc	59.893	tcctgtccctcgacctagtg	60.034	231
scf7180000005164.g8.t1	1	p4	(GCTC)3	12	2183	2194	cacctctgccttacactggg	60.036	cgttgttgcacagacccttg	59.971	274
scf7180000005164.g8.t1	2	p4	(CTCG)3	12	7706	7717	cacctctgccttacactggg	60.036	cgttgttgcacagacccttg	59.971	274
scf7180000006765.g33.t1	1	p3	(CCG)4	12	5545	5556	ttgttgttgcgcacgaagag	59.973	ctttggcatgtggctgcttt	59.966	277
scf7180000006765.g33.t1	2	p4	(GCTC)3	12	8834	8845	ttgttgttgcgcacgaagag	59.973	ctttggcatgtggctgcttt	59.966	277
scf7180000006633.g74.t1	1	p3	(TGG)4	12	1605	1616	aagagctgccaggggaattc	60.034	tgtggcggaggaaacttctc	59.965	123
scf7180000006633.g89.t1	1	p3	(TGT)4	12	426	437	ttgtgctgcactgggtagag	59.965	acagttggatcgcatgctca	60.036	146
scf7180000006633.g111.t1	1	p3	(CGA)4	12	51	62	tctgctaccaaaacggccat	59.962	gatgggagtcgtaagcggag	59.969	129
scf7180000006633.g111.t1	2	p3	(ATG)4	12	1114	1125	tctgctaccaaaacggccat	59.962	gatgggagtcgtaagcggag	59.969	129
scf7180000006633.g119.t1	1	p3	(CCG)4	12	176	187	gactacaagccctggaaccc	60.035	gcttcgaacttgacgatcgc	59.976	227
scf7180000006633.g136.t1	1	p4	(GGGA)3	12	1046	1057	gacatgcctgaggatccgag	59.967	gtgtagtggacttggtcgca	59.967	265
scf7180000006633.g150.t1	1	p4	(GAAG)3	12	726	737	gcttgtcggagatgtcccat	59.821	attccccgctcaatccgttt	60.034	174
scf7180000006633.g170.t1	1	p4	(CTTG)3	12	31	42	tgcagagaagtgcctgtctg	59.966	tcatatcgtgctcgcttccc	59.968	221
scf7180000006633.g175.t1	1	p6	(TGAAGC)3	18	2106	2123	accccaacaaagccctcaaa	60.032	ggcgggtttttgtgggttac	59.968	117
scf7180000006633.g182.t1	1	p4	(CAGA)3	12	1319	1330	ggtattgggcagaaccacga	60.036	ttcgatccatggccatctcg	59.966	193
scf7180000006633.g199.t1	1	c	(GGA)4ggtggtgggggt(GAA)4	36	130	165	tgaccaccaacaaccacgaa	60.035	acgaatataggcggcttggg	59.965	175
scf7180000006633.g199.t1	2	p3	(GGA)4	12	669	680	tgaccaccaacaaccacgaa	60.035	acgaatataggcggcttggg	59.965	175
scf7180000006633.g220.t1	1	p3	(TTG)4	12	2338	2349	tgctgcagctatccgagatg	59.967	gctggctcctctgtttccat	60.035	261
scf7180000006633.g231.t1	1	p2	(TC)6	12	78	89	ttgccagagtcagccagaag	59.964	cttcctctccgcagtcactg	60.109	147
scf7180000006633.g246.t1	1	p3	(GGC)4	12	3	14	tcttgctagcaacagcgtca	59.967	tgcagagctgatgcctcaaa	59.963	241
scf7180000006633.g256.t1	1	p3	(GCA)4	12	140	151	atggctgttgttgcaagcag	59.967	gtagcaaggaaagcctgggt	59.962	224
scf7180000006633.g263.t1	1	p3	(GCG)4	12	215	226	tgcaaaggagggcttagagc	60.035	aaagttgttgccattcgccc	59.967	134
scf7180000006633.g264.t1	1	p3	(ATG)5	15	1031	1045	gatctgggagagctggatgc	59.965	acgggcattgtcaaccatct	59.962	123
scf7180000006633.g278.t1	1	p4	(TCTT)3	12	216	227	tccggtgaagagaacaaacct	59.234	aaagagcgctcaaggtggaa	59.891	112
scf7180000006633.g285.t1	1	p4	(AAGA)3	12	323	334	gtcgggcctttcctttctca	59.964	ccctgtctgtcaccttgacc	59.965	206
scf7180000006633.g315.t1	1	p3	(GCT)4	12	206	217	aagcttcgttgttgctgctg	59.97	agcctaattgcagccatggt	60.033	120
scf7180000006633.g324.t1	1	p3	(CCA)4	12	112	123	tgcaccacagtattgagcgt	59.965	aacctgattcttctgggcgg	60.035	120
scf7180000006633.g325.t1	1	p3	(AGC)5	15	1158	1172	tgaacagcggctttgtttcg	59.971	tctttgtccttcccagtcgc	59.965	199
scf7180000006633.g332.t1	1	p2	(TC)6	12	1523	1534	ctgatggccaaggaagagca	60.035	ccagtgtgaagcaacaaggc	59.969	152
scf7180000006633.g339.t1	1	p3	(CCA)5	15	347	361	tgcttcgcagttgcagaaac	59.971	accagtatgcctgttggagc	60.035	212
scf7180000006633.g353.t1	1	p3	(TGA)4	12	2606	2617	agcaagccctcctggaattc	60.034	tcttccgaatacgagcgagc	59.971	163
scf7180000006633.g362.t1	1	p3	(CAC)4	12	749	760	atttcgatcgcgggacctac	59.968	cccaacagtttctgcacacg	59.971	180
scf7180000006633.g378.t1	1	p3	(CAG)4	12	751	762	aaactgagggcatggagagc	60.035	gctgctgctgtttgcttctt	59.968	237
scf7180000006633.g394.t1	1	p3	(AAG)4	12	415	426	gggtggtggtagtgtgtctg	59.965	caaaaacaaccccagctccg	59.968	233
scf7180000006633.g403.t1	1	p3	(GCT)4	12	1171	1182	aagggaatgcttactggccc	60.033	accagccttctcgagatcct	60.033	132
scf7180000006633.g406.t1	1	c*	(CAG)3(<cag>cga)(CAGCGA)2	27	246	272	caaggaggagcacaaggagg	60.036	catgttcatggccatgctcg	59.97	131
scf7180000006633.g414.t1	1	p3	(GAA)4	12	444	455	gcgattcgacgtgtcaatgg	59.975	gtagactcgctcagtacgcc	59.972	168
scf7180000006633.g416.t1	1	p3	(AAG)4	12	88	99	gctgggtttgtggagcaaag	59.967	gcctcggaaggtatctctgc	59.967	174
scf7180000006633.g423.t1	1	p3	(GAA)4	12	457	468	gcccttccaccttttcgaga	59.964	ttcttgagtgtgtgggcctc	59.891	147
scf7180000006633.g459.t1	1	p3	(TCC)4	12	147	158	tggatttgctgctggacact	59.889	agggtatccagcaggtgagt	59.957	127
scf7180000006633.g464.t1	1	p3	(GAA)4	12	18	29	ctgcaaacgggtttcccaag	59.968	agagcccacagtgacattcg	60.037	167
scf7180000006633.g471.t1	1	p5	(GGAAG)3	15	2080	2094	cccacatgaagtccgtcaca	59.965	gcatcaatggtggggtctga	60.034	103
scf7180000006633.g472.t1	1	p2	(AG)6	12	656	667	tgcagtcatggtgcatggat	60.034	tcagctctgtccacagcttg	59.966	143
scf7180000006633.g472.t1	2	p4	(GGAA)3	12	3868	3879	tgcagtcatggtgcatggat	60.034	tcagctctgtccacagcttg	59.966	143
scf7180000006633.g475.t1	1	p6	(TCCAGC)4	24	4573	4596	cattcctgggtctgcaccat	60.034	ggaaactgtccgccttgaga	59.965	104
scf7180000006633.g479.t1	1	p4	(AGCA)3	12	26	37	ccaccgcatattgcaatggg	59.968	ctggtggccggtaaaatcct	60.034	148
scf7180000006633.g479.t1	2	p3	(ACC)4	12	690	701	ccaccgcatattgcaatggg	59.968	ctggtggccggtaaaatcct	60.034	148
scf7180000006633.g487.t1	1	p4	(TGGT)3	12	648	659	acctcgctgcatatgctctc	59.967	ccaaatgcttggccacacaa	59.894	106
scf7180000006633.g496.t1	1	p2	(AG)6	12	243	254	gactctctctggtccccctt	59.958	aatcgcgtcgcaatttctcg	59.975	209
scf7180000006633.g500.t1	1	p3	(GAT)4	12	412	423	atctctcgacggagctcctt	60.107	tcagttcacgacgcattcca	59.967	240
scf7180000006633.g508.t1	1	p4	(ATTG)3	12	4641	4652	ctgaagcacttggtggcaac	59.969	agcaccaaagctgccactat	59.961	116
scf7180000006633.g530.t1	1	p6	(TAACAG)3	18	15	32	ccatggttgcttgcttgctt	59.966	aactagcctcacttgtccgc	60.037	214
scf7180000006633.g530.t1	2	p4	(TTGC)3	12	226	237	ccatggttgcttgcttgctt	59.966	aactagcctcacttgtccgc	60.037	214
scf7180000006633.g531.t1	1	p2	(TC)6	12	130	141	tgcatcacaagcaactgcac	59.969	gttgggtaagcctagcagca	60.035	188
scf7180000006633.g540.t1	1	p3	(TTC)4	12	135	146	cgacgtcttccaagtggtga	59.968	taaatgcctcaaggagcgca	60.036	181
scf7180000006633.g540.t1	2	p3	(GAT)4	12	1939	1950	cgacgtcttccaagtggtga	59.968	taaatgcctcaaggagcgca	60.036	181
scf7180000006633.g544.t1	1	p3	(GAA)4	12	1761	1772	cgcaattgcagctacgagac	59.974	ctccccacacgctgatcttt	60.036	270
scf7180000006633.g561.t1	1	p4	(AAGC)3	12	1470	1481	tcttcgatccttcgccatcg	59.969	ccgaatacgacagatgcgga	59.97	235
scf7180000006633.g568.t1	1	p3	(TGC)5	15	2	16	tctgcagtccgttcagaacc	59.966	gacgaacagcagacagggaa	59.966	118
scf7180000006633.g568.t1	2	p3	(TGC)4	12	147	158	tctgcagtccgttcagaacc	59.966	gacgaacagcagacagggaa	59.966	118
scf7180000006633.g568.t1	3	p3	(CTG)4	12	614	625	tctgcagtccgttcagaacc	59.966	gacgaacagcagacagggaa	59.966	118
scf7180000006633.g572.t1	1	p3	(GAA)4	12	858	869	tacttgggaggctagggacc	60.031	gccatggatgaacccagaca	60.034	185
scf7180000006633.g574.t1	1	p6	(TTGATA)3	18	521	538	aagatgggccaggctagaga	60.031	atgtcctgtcaagctctggc	60.036	130
scf7180000006633.g586.t1	1	p3	(TGG)5	15	422	436	cttcacagaagggcgaaggt	59.965	tcgtcatcatcgtcggcaaa	60.109	245
scf7180000006633.g590.t1	1	c	(AGC)4t(GAA)4	25	2549	2573	aacaacgagaaacttgcggc	59.971	tgcaaggctgatgctaagct	60.035	137
scf7180000006633.g598.t1	1	p3	(TCC)4	12	984	995	tctcacaacccctgatgcac	59.963	atctgacgctgtgactgcaa	59.966	217
scf7180000006633.g603.t1	1	p6	(AGCTCA)3	18	396	413	atgctggaacgagtggtctg	60.037	ggactcggatccacttcacc	59.824	244
scf7180000006633.g611.t1	1	p4	(CTCG)3	12	1035	1046	agcgaaaggcccattgatca	60.034	ggtcccttgccatcgaagaa	60.035	107
scf7180000006633.g612.t1	1	p4	(AGCG)3	12	243	254	tgtcccaacccatcgacaag	59.964	cgactcagctcccatgactc	59.898	157
scf7180000006633.g619.t1	1	p4	(CGAG)3	12	195	206	gacggtgtggacaacaaagc	59.971	tgagcattgggatccaaccc	60.033	256
scf7180000006633.g632.t1	1	p4	(TCGC)3	12	298	309	tctgcctgggtgtcaagaac	59.891	gacatgtgcatgagggagca	60.393	193
scf7180000006633.g650.t1	1	p4	(TCGC)3	12	986	997	ctcccctagatcgcaagctg	59.967	gtatcccatggtaggcacgg	59.965	142
scf7180000006633.g665.t1	1	p4	(CGAG)3	12	2863	2874	tcgtccctaccccttgacat	59.958	cagtaagttgaggggcaggg	60.035	206
scf7180000006633.g670.t1	1	p4	(CTTG)3	12	293	304	agcagcccatcccttaccta	60.03	ccccttgacttactgcccag	60.035	107
scf7180000006633.g672.t1	1	p4	(GGCA)3	12	1647	1658	caatgagaagttagcggcgc	59.973	gctccccatactaccttcgc	59.966	225
scf7180000006633.g676.t1	1	p4	(CTCG)3	12	2215	2226	ctgtcgcaacacttttcgca	59.973	gttggcttttcgtgggtgac	59.97	145
scf7180000006633.g678.t1	1	p4	(GGCA)3	12	800	811	aacctaagttgggcctcgtg	59.964	ctgtcgcaacacttttcgca	59.973	106
scf7180000006633.g688.t1	1	p4	(GCTC)3	12	1150	1161	caaggggcaaggactaaggg	60.034	aagtgcttcttgcctagcgt	59.965	274
scf7180000006633.g688.t1	2	p4	(CTCG)3	12	1792	1803	caaggggcaaggactaaggg	60.034	aagtgcttcttgcctagcgt	59.965	274
scf7180000006633.g690.t1	1	p3	(GAT)4	12	1080	1091	aatggccggagaagagttgg	60.035	acagactgtccagaagcagc	59.965	125
scf7180000006633.g702.t1	1	p4	(CTGC)3	12	779	790	ctcgctcgatgctaacgact	59.972	aacgttggaagctcgacgat	60.039	217
scf7180000006633.g705.t1	1	p5	(CCATG)3	15	790	804	atgtcgagggtcacggacta	60.035	gctagtgagcgagctagtgg	59.97	178
scf7180000006633.g712.t1	1	p4	(GCAA)4	16	1205	1220	ccctcgacatagtggccatc	59.966	acatgctgggtaagaagccc	60.034	118
scf7180000006633.g712.t1	2	p4	(CGAG)3	12	3502	3513	ccctcgacatagtggccatc	59.966	acatgctgggtaagaagccc	60.034	118
scf7180000006633.g715.t1	1	p4	(CTCG)3	12	442	453	ccatgctgtgcctatagggg	59.963	cccttgacaaagtgccaagc	59.967	100
scf7180000006633.g730.t1	1	p4	(GCTC)3	12	2349	2360	cttgctcgctcggcactata	59.969	cgcataggccgcttacctaa	59.967	270
scf7180000006633.g737.t1	1	p4	(GCTC)3	12	3007	3018	cacctataccgtcgctgacc	59.97	gttagatcccgacgctcagg	59.969	114
scf7180000006633.g746.t1	1	p4	(CTGC)3	12	380	391	gtcacccacgaaaagccaac	59.97	gatgcccgatcagtagccaa	59.893	217
scf7180000006633.g751.t1	1	p4	(CGAG)3	12	1092	1103	tgttcctgccctacgacatg	59.751	actaggcaagcaacccatcc	60.034	123
scf7180000006633.g758.t1	1	p5	(GAAAG)3	15	1036	1050	tgaggcaggcgaatggaaat	60.034	gcaatgtcttggggagctct	60.035	233
scf7180000006633.g765.t1	1	p4	(AGCG)3	12	840	851	gggttggatcccaatgctca	60.033	tgggatccaaccttgcatcc	60.033	236
scf7180000006633.g765.t1	2	p4	(GGCA)3	12	1501	1512	gggttggatcccaatgctca	60.033	tgggatccaaccttgcatcc	60.033	236
scf7180000006633.g765.t1	3	p3	(TGC)4	12	2082	2093	gggttggatcccaatgctca	60.033	tgggatccaaccttgcatcc	60.033	236
scf7180000006633.g766.t1	1	p4	(TGGC)3	12	563	574	gatctctcgctgggcactac	59.969	gtgcctagtgagcgagctag	59.97	199
scf7180000006633.g767.t1	1	p4	(CGAG)3	12	1322	1333	ggcattcctcgatagccctc	60.037	gcatgctgcacactatgtcg	59.973	237
scf7180000006633.g792.t1	1	p4	(TCGC)3	12	1318	1329	agaatcgttggccgttagca	60.037	gacgtcgctcgaggatcttt	59.901	255
scf7180000006633.g810.t1	1	p4	(CTCG)3	12	7042	7053	ctatcgcatgttgggcaagc	59.97	cagtgagcgagccataggag	59.968	107
scf7180000006633.g823.t1	1	p4	(CTGC)3	12	1122	1133	tgtgggtctgtttgtgtgct	60.035	acgatgaccacgacagcttt	59.966	185
scf7180000006633.g824.t1	1	p4	(GCCC)3	12	621	632	aaggggagccatgtcacatg	60.034	ccatgtcaagggtcagggac	60.035	241
scf7180000006633.g825.t1	1	p4	(CGAG)3	12	677	688	gagacttggacccagaagcc	60.036	ctcggattctgccctgtgtt	60.036	115
scf7180000006633.g825.t1	2	p4	(CGAG)3	12	988	999	gagacttggacccagaagcc	60.036	ctcggattctgccctgtgtt	60.036	115
scf7180000006633.g826.t1	1	p4	(GCTC)3	12	253	264	gctcgctcgctggttactat	59.969	ccacttaggctgctttccca	59.962	104
scf7180000006633.g832.t1	1	p4	(TCGC)3	12	1949	1960	caccgttgtcaaaagctggg	59.969	ttgcccattttgcgacagtg	59.968	274
scf7180000006633.g851.t1	1	p4	(CTCG)3	12	2194	2205	gagcaagactcaccatgcct	60.036	ctgccgatttgtacatgcgg	59.972	191
scf7180000006633.g855.t1	1	p4	(TCGC)3	12	694	705	acatcgagggacagggatga	60.032	caacataatgcccagcgagc	59.97	186
scf7180000006633.g855.t1	2	p4	(GCTC)3	12	2237	2248	acatcgagggacagggatga	60.032	caacataatgcccagcgagc	59.97	186
scf7180000006633.g861.t1	1	p3	(GAA)4	12	1501	1512	agcaaaggattcccccgaag	60.034	atggtagctccgcatactgc	59.966	279
scf7180000006633.g865.t1	1	p4	(AGCG)3	12	648	659	cgaacctggggacacttgtt	60.179	caacagctgccacacacttg	60.249	105
scf7180000006633.g866.t1	1	p4	(GCTC)3	12	2060	2071	ccatgggagccacattcctt	60.033	cgatatggtgcccaacgaga	59.896	221
scf7180000006633.g885.t1	1	p5	(TCTTC)3	15	3404	3418	gcttgtggcaccagaaaagg	59.967	atcccatgaagaaagccgca	60.034	144
scf7180000006633.g886.t1	1	p4	(AGCC)3	12	366	377	cccagacgccctcatctttt	60.035	agagagccaggtagtgaggg	60.033	189
scf7180000006633.g897.t1	1	p3	(AAG)4	12	422	433	ccattttctggcaacctggc	60.037	ccatccggagaagctgctag	59.967	161
scf7180000006633.g902.t1	1	p4	(GGCA)3	12	318	329	tcgctgggggattctgagta	60.033	caacactgtcgggcttgttg	59.971	126
scf7180000006633.g908.t1	1	p4	(AGCG)3	12	675	686	tcgctatggggatttcgagc	59.966	attacgtcgagggacaggga	60.034	207
scf7180000006633.g908.t1	2	p5	(CATGG)3	15	847	861	tcgctatggggatttcgagc	59.966	attacgtcgagggacaggga	60.034	207
scf7180000006633.g908.t1	3	p4	(CGAG)3	12	1059	1070	tcgctatggggatttcgagc	59.966	attacgtcgagggacaggga	60.034	207
scf7180000006633.g918.t1	1	p5	(CATGG)3	15	1701	1715	cagctgctgaatgcgatcac	59.972	gcccgagctttctcacttct	60.037	148
scf7180000006633.g918.t1	2	p4	(CGAG)3	12	2991	3002	cagctgctgaatgcgatcac	59.972	gcccgagctttctcacttct	60.037	148
scf7180000006633.g922.t1	1	p4	(CGAG)3	12	662	673	atgccttagaagcccccaac	60.033	ctataccttgctcgctgggg	59.966	134
scf7180000006633.g922.t1	2	p4	(GAGC)3	12	1743	1754	atgccttagaagcccccaac	60.033	ctataccttgctcgctgggg	59.966	134
scf7180000006633.g925.t1	1	p4	(CTCG)3	12	399	410	tcagggttcgtgtgatgtgg	59.965	catgcctcgatagccctcag	60.038	172
scf7180000006633.g935.t1	1	p4	(CTCG)3	12	811	822	tcgaacacccgtatgccaaa	59.965	tgacacaatcgtcgaccgtt	59.969	186
scf7180000006633.g943.t1	1	p4	(AGCA)3	12	1137	1148	tgatggccgcaacaactttg	59.968	ctagggataacacgaccgcc	59.968	263
scf7180000006633.g948.t1	1	p4	(CTCA)3	12	287	298	tctaggcacagggacaagga	59.884	cgtatggaccctgagcacag	60.179	137
scf7180000006633.g986.t1	1	p4	(CAAG)3	12	1440	1451	tcttatgcaacgggccacat	60.035	agcaattggtttgggttcgc	59.967	133
scf7180000006633.g1006.t1	1	p4	(CTCG)3	12	2710	2721	gctgcggcatgtgtcttatg	59.971	ctattgcgagctagcccctc	60.038	229
scf7180000006633.g1014.t1	1	p4	(GCCA)3	12	486	497	cttactacccagcgagcgag	59.97	gtaagttgaggggcagggac	60.035	187
scf7180000006633.g1015.t1	1	p4	(CTCG)3	12	1449	1460	gggcactattttgaggggct	60.033	gagccaacccctcgacatag	59.895	193
scf7180000006633.g1039.t1	1	p4	(GCGA)3	12	627	638	cttagtacccagcgagcgag	59.97	tcagtagagggacagggacg	60.034	279
scf7180000006633.g1046.t1	1	p4	(TGGC)3	12	2084	2095	tatgtcgagggggtccatgt	60.032	gttaggggagccacgtttca	59.964	204
scf7180000006633.g1048.t1	1	p3	(AGC)4	12	4170	4181	agctccctcgttaggcacta	60.033	gggagccaaggagcagattt	60.034	193
scf7180000006633.g1050.t1	1	p4	(GCCA)3	12	2506	2517	attgggaagcattggggagg	60.032	ctcgctcgctgggtagtaag	59.97	162
scf7180000006633.g1050.t1	2	p4	(CGAG)3	12	5280	5291	attgggaagcattggggagg	60.032	ctcgctcgctgggtagtaag	59.97	162
scf7180000006633.g1052.t1	1	p3	(CCA)4	12	987	998	tcttatgcaacgggccacat	60.035	agtggcagctccccatacta	60.031	224
scf7180000006633.g1053.t1	1	p3	(TGC)5	15	3645	3659	caagcattgggtagcgatgc	59.97	ccctgtgtgctctgtgtcat	59.964	143
scf7180000006633.g1061.t1	1	p4	(TGCC)3	12	844	855	ttttcacactcgaggggacg	59.967	gcttgtgttgcatgccttca	59.968	178
scf7180000006633.g1072.t1	1	p4	(CTCG)3	12	537	548	tatgttgaggggctggcttg	60.034	aggcatgcctcagtttctcc	60.035	116
scf7180000006633.g1074.t1	1	p4	(GCTC)3	12	4214	4225	actcgttgggcagtaagtgg	59.965	cggtaggcattcctaggcag	59.966	147
scf7180000006633.g1076.t1	1	p4	(CTCG)3	12	3835	3846	gcaaccttgtcactgccaag	59.969	ccctcatccctacccctcaa	60.03	104
scf7180000006633.g1080.t1	1	p4	(AGCG)3	12	912	923	atgttagcctcctcgtccct	60.032	atgctttgtaggcagcccat	60.033	202
scf7180000006633.g1085.t1	1	p3	(AGA)4	12	603	614	aatggccggagaagagttgg	60.035	aaggataggaacctcccgct	60.031	104
scf7180000004717.g1097.t1	1	p3	(GAG)4	12	3289	3300	acccctgctaccaatgcttc	60.034	ggcaatcgtgtcgttgatcg	59.975	212
scf7180000004717.g1110.t1	1	p3	(GAG)4	12	880	891	cggtggtgtgcaacttgaag	59.971	cacgaacactttggccaagg	59.969	122
scf7180000004717.g1111.t1	1	p3	(GAG)4	12	1855	1866	gactcctttggcacacgaga	59.966	gttcatcgcaatcgtcagcc	59.973	226
scf7180000004717.g1123.t1	1	p4	(CTGG)3	12	4719	4730	atgactcctgtgccatgtgg	60.035	ctcgactaagtgcccagcaa	60.037	249
scf7180000004717.g1127.t1	1	p4	(AGCG)3	12	6038	6049	gagccgtgtcgcattgaatc	59.973	gctgggcatgggaacttagt	60.034	175
scf7180000004717.g1127.t1	2	p4	(CGAG)3	12	7524	7535	gagccgtgtcgcattgaatc	59.973	gctgggcatgggaacttagt	60.034	175
scf7180000004717.g1140.t1	1	p4	(CTCG)3	12	2397	2408	gcagtaagtcgagaggccag	60.179	ctcgactgactgcccaacat	60.037	195
scf7180000004717.g1141.t1	1	p4	(CGAG)3	12	7575	7586	ccttgtcccactcccttgac	59.963	tctagggacagggacaaggg	59.957	201
scf7180000004717.g1142.t1	1	p4	(GCTC)3	12	8824	8835	gggacagagactagggggtt	59.957	tcatccctgtccctcgactt	59.959	231
scf7180000004717.g1142.t1	2	p4	(GCTC)3	12	10270	10281	gggacagagactagggggtt	59.957	tcatccctgtccctcgactt	59.959	231
scf7180000004717.g1163.t1	1	p4	(TCGC)3	12	230	241	aaggaggggagagaccatcg	60.398	tcgatcgttgggttcgtgag	60.109	174
scf7180000004717.g1185.t1	1	p3	(AAG)4	12	356	367	aagctgcacttcgttgcttg	59.97	gacactcacggcccaagtaa	59.966	132
scf7180000004717.g1191.t1	1	p3	(CTT)4	12	10	21	taccccttgcaagcgcttta	59.963	ccaagtggctctggacatgt	59.963	138
scf7180000004717.g1193.t1	1	p6	(TGATGG)3	18	35	52	gaggcagtgaatcagctggt	60.036	ctgttggagcacggtgtttg	59.971	239
scf7180000004717.g1226.t1	1	p4	(TCTT)3	12	52	63	tcacagacccacgcatcaaa	59.892	aggtttgctgaggggtgatg	59.961	169
scf7180000004717.g1244.t1	1	p4	(TTGC)3	12	699	710	tcaagtgctcctgactgcag	59.966	tcaatgatccacagtgcccc	60.034	113
scf7180000004717.g1276.t1	1	p3	(AAG)4	12	1720	1731	ccacagctgagaacgaacct	59.966	ctgcttgagctcctcgagag	59.899	227
scf7180000004717.g1279.t1	1	p3	(AAG)4	12	1822	1833	gtgtccttcaccaaaaccgc	59.97	tttccggcgcttcagattct	60.036	254
scf7180000004717.g1282.t1	1	c	(CAG)4tttatatcagagaaaaggcaatttgaattctgcgacatcatttgtgaagaatacagcttgcaaagtatgttgcagctt(AGTGGA)3	108	42	149	accagggtgcttgttttgga	60.033	aaagcttcctctgcatcccc	60.034	253
scf7180000004717.g1295.t1	1	p3	(CTT)4	12	140	151	cagctgcgcttgggaatttt	60.038	taacaaccacgctgctttgc	59.97	177
scf7180000004717.g1330.t1	1	p3	(GTG)4	12	1350	1361	catggcgcaattgatgaggg	59.968	ctggttccacccacagatcc	60.035	168
scf7180000004717.g1332.t1	1	p3	(GTG)4	12	1353	1364	accgagaatctgggagtcga	60.034	gtacgacccagatcgcagag	59.97	165
scf7180000004717.g1391.t1	1	p3	(AGG)4	12	131	142	ccaggaaggaggaggaggaa	59.957	agcccttgagcaactgtagc	60.322	100
scf7180000004717.g1394.t1	1	p3	(CTC)4	12	43	54	gatttccttttcggggcagc	59.827	cctcccggtaacaccctaga	60.033	236
scf7180000004717.g1402.t1	1	p4	(TCTT)3	12	422	433	agggtccgattgacgtgttc	60.038	tagacctcccattcctgcga	60.033	165
scf7180000004717.g1404.t1	1	p4	(TTGC)3	12	14	25	gtttgcttgcttgcttgggt	60.179	atagcttgcagccacattgg	58.891	122
scf7180000004717.g1409.t1	1	p3	(AAG)4	12	885	896	tccactggtgttgagatggc	59.963	atctcccccaaagcccctat	60.028	134
scf7180000004717.g1410.t1	1	p4	(TTCT)3	12	62	73	cttggctaaggggaacaggg	60.034	caaccctttgttcagctggc	59.967	134
scf7180000004717.g1415.t1	1	p2	(TC)6	12	28	39	cccggtttggagaactaccc	60.036	ctctggagcgagcccattag	59.967	175
scf7180000004717.g1456.t1	1	p3	(GAG)4	12	627	638	atggacacgaagcagaagca	59.965	tagccccaatcagagcctct	60.031	133
scf7180000004717.g1456.t1	2	p3	(ACC)4	12	1035	1046	atggacacgaagcagaagca	59.965	tagccccaatcagagcctct	60.031	133
scf7180000004717.g1475.t1	1	p5	(GAGGG)3	15	1084	1098	tgttgaccaactgcgatcga	59.967	ggcgttcgttatcaccatgc	59.972	176
scf7180000004717.g1500.t1	1	p3	(GAA)4	12	291	302	gctgaagaggctaggcgtag	59.969	cttgggacgtttggttgctg	59.969	195
scf7180000004717.g1500.t1	2	p3	(TGA)4	12	597	608	gctgaagaggctaggcgtag	59.969	cttgggacgtttggttgctg	59.969	195
scf7180000004717.g1508.t1	1	p3	(CAC)4	12	116	127	acctcctccggtctactcac	60.034	gatgggtgttccttgggagg	60.034	189
scf7180000004717.g1508.t1	2	c	(CAC)5ctcccaaggagcacccaacaccgcatgttcctccttaccactacaagtcaccgccaccacctcctccggtctact(CAC)4ccaagaaatacccaccaccacacattcctccttaccactataagt(CAC)4	159	236	394	acctcctccggtctactcac	60.034	gatgggtgttccttgggagg	60.034	189
scf7180000004717.g1508.t1	3	p3	(CAC)5	15	587	601	acctcctccggtctactcac	60.034	gatgggtgttccttgggagg	60.034	189
scf7180000004717.g1508.t1	4	c	(CAC)4ctcccaaggagcacccaacaccacatgttcctccttatcactacaagtcaccacct(CCA)4gtctact(CAC)4caaagaaataccctcctccacaggtacctccttaccactataaat(CAC)4ctcccaaggagcacccaacaccacatgttcctccttatcactacaagtcaccacct(CCA)4gtctact(CAC)4caaagaaataccctcctccacatgtgcctccttaccactataaat(CAC)4ctcccaaggaacacccaacaccacatgttcctccttatcactacaagt(CAC)5	363	731	1093	acctcctccggtctactcac	60.034	gatgggtgttccttgggagg	60.034	189
scf7180000004717.g1517.t1	1	p3	(AAG)4	12	100	111	gccctttgatgaggacgaca	60.036	ctggtggcagcatggttaga	60.035	108
scf7180000004717.g1532.t1	1	p4	(CAGG)3	12	100	111	tactagtggaggccctggtc	60.032	agtgttcccagtggccaaaa	60.033	148
scf7180000004717.g1539.t1	1	p6	(GTTGGT)3	18	46	63	tggagtgggataggaggcaa	59.956	agttgtagccggtggtgatg	60.036	188
scf7180000004717.g1539.t1	2	p3	(GAA)4	12	601	612	tggagtgggataggaggcaa	59.956	agttgtagccggtggtgatg	60.036	188
scf7180000004717.g1547.t1	1	p3	(GGA)4	12	300	311	tgaggaggaagacggccata	60.033	cctcttcctcccccaccata	60.03	129
scf7180000004717.g1576.t1	1	p3	(AAG)4	12	384	395	ggtattggcctgggaaagct	60.033	atccgcaccttcctgacttg	60.036	116
scf7180000004717.g1604.t1	1	p4	(GCTT)3	12	1391	1402	tgccaaagccgatgtcttct	59.963	aggtgctatactctgggcca	60.031	247
scf7180000004717.g1605.t1	1	p3	(AGC)4	12	557	568	acatggcaattgcagcttgg	60.037	tctgtgtcaagttcgaggcc	59.966	268
scf7180000004717.g1611.t1	1	p3	(AAG)4	12	200	211	caagtggcttctccggagtt	59.965	ccccagtcaccaatctgcat	60.034	106
scf7180000004717.g1620.t1	1	p2	(CT)7	14	2606	2619	ccttcttccggccagatgtt	60.035	acatagccttgacctggtgc	60.035	153
scf7180000004717.g1624.t1	1	p3	(CGT)4	12	77	88	ctcgcggcaatcatctctct	59.968	aaccatgcggcaaaacagac	59.968	114
scf7180000004717.g1641.t1	1	p4	(GTGG)3	12	1256	1267	cggctgcaacttcgacaaaa	59.971	gggcgttacagatatcggca	59.967	181
scf7180000004717.g1642.t1	1	p4	(TTCC)3	12	458	469	tgagactgtgatagcgggga	60.034	aaaggaggcctgcattcctc	60.034	272
scf7180000004717.g1646.t1	1	p4	(TTTG)3	12	761	772	gcaagaggcacagtgagagt	59.965	tttcctctggtgacggcatc	60.036	171
scf7180000004717.g1652.t1	1	p3	(TCA)5	15	2200	2214	gcttgaactcgtgagtggga	59.966	tcacttgttacacgcccctc	59.966	201
scf7180000004717.g1653.t1	1	p3	(AGA)4	12	59	70	tgagttcgtccagctgacac	59.968	ttcaccaccccgtccaaaaa	60.033	208
scf7180000004717.g1663.t1	1	p2	(TC)6	12	283	294	aaccagcttggaactgcctt	60.106	gttgacagtgagtaccggca	59.967	127
scf7180000004717.g1664.t1	1	p3	(CGT)4	12	62	73	agcctgatgacgacgttgtt	59.966	cggtgggggatcaagtgaaa	59.962	164
scf7180000004717.g1672.t1	1	p4	(CATG)3	12	376	387	catgctccccgattctcctc	59.965	atcgctgttccgaacacctt	59.965	250
scf7180000004717.g1685.t1	1	p2	(AG)6	12	2437	2448	gcagccaacttgaaagcgaa	59.969	ggactgcagacaagtcagct	59.965	270
scf7180000004717.g1691.t1	1	p3	(TTC)4	12	736	747	aaagctgtcattcctccggg	60.035	gcaagagctccctttcctgt	59.963	170
scf7180000004717.g1693.t1	1	p4	(AAGA)3	12	1926	1937	gaaatggccagcaagcaaca	59.966	aagccgttctccactgtctg	59.966	183
scf7180000004717.g1704.t1	1	p3	(TTC)4	12	22	33	ggtcgagcaagaaccagtca	59.966	tcacgctcttcaaccactcc	59.966	132
scf7180000004717.g1709.t1	1	p3	(AAG)4	12	299	310	gcggaagaggagatacagcc	59.967	gtttggtacgtctccgggtt	59.966	155
scf7180000004717.g1713.t1	1	p3	(AGC)5	15	90	104	cattgatgctgatggtggcg	59.97	tggagcgggttgactttctc	59.965	111
scf7180000004717.g1714.t1	1	p3	(CCA)4	12	209	220	tagtgggagctgcacaagtg	59.965	gtaatagtggtcccgctcgg	59.968	219
scf7180000004717.g1720.t1	1	p3	(AGA)4	12	1926	1937	gagactccctggttccgttg	60.037	ttgtccttgctgtcgctcat	59.965	252
scf7180000004717.g1723.t1	1	p3	(CTT)4	12	463	474	gaacggaggaagcaacagga	59.965	ctcgtatcggtggtcagctc	59.97	175
scf7180000004717.g1738.t1	1	p5	(CCTGC)3	15	5884	5898	aatcccattggtgaggctgg	60.033	acagctaatgccgtgacaca	59.965	113
scf7180000004717.g1746.t1	1	p4	(AAAG)3	12	1812	1823	tctgcaggcagagtggaatg	60.036	gcgccgccatttatgacaat	59.969	168
scf7180000004717.g1759.t1	1	p3	(CTC)4	12	180	191	cctggtggatgaggaggaga	60.032	gaggagctccgtgaagtcaa	59.396	141
scf7180000004717.g1760.t1	1	p3	(CGT)4	12	284	295	ggtaaacgcagcaccacaag	60.04	tcggacggcagtttcatcaa	59.966	151
scf7180000004717.g1794.t1	1	p4	(TTCT)3	12	1128	1139	gcactattgctgccatcgtg	59.971	ccacgaacctgagccagaat	60.036	170
scf7180000004717.g1794.t1	2	p4	(TGGA)3	12	1454	1465	gcactattgctgccatcgtg	59.971	ccacgaacctgagccagaat	60.036	170
scf7180000004717.g1832.t1	1	p4	(TTGG)3	12	2776	2787	aggattggggcgtaattgca	60.034	atgcgcctcctcatacttcg	59.967	112
scf7180000004717.g1852.t1	1	p3	(GAA)4	12	528	539	acgacgcactttgtttcacg	59.974	gctttctgcaatgtggtggg	60.038	104
scf7180000004717.g1869.t1	1	p3	(GAG)5	15	175	189	tggtaccccttggacatcca	60.179	ccagtctcctcctcctcctc	60.106	173
scf7180000004717.g1874.t1	1	p3	(GTG)4	12	5666	5677	agcccgagaagatctggagt	60.033	ctcccaccattccttcaccc	60.034	128
scf7180000004717.g1891.t1	1	p3	(TCT)4	12	1367	1378	ttcccggaagtgctcaagac	59.965	aacacccacaccaagcaaga	60.034	273
scf7180000004717.g1897.t1	1	p2	(CT)6	12	833	844	tgcctgaagaatcatgcggt	60.035	tacggtggaagtttcggtgg	59.966	136
scf7180000004717.g1897.t1	2	p2	(CT)6	12	1021	1032	tgcctgaagaatcatgcggt	60.035	tacggtggaagtttcggtgg	59.966	136
scf7180000004717.g1906.t1	1	p4	(AAGG)3	12	958	969	gatgctggggagagggtttc	60.107	ggctctggcttgaatccctt	60.034	135
scf7180000004717.g1927.t1	1	p4	(AGGA)3	12	913	924	atgctgctccagaatgcact	60.034	tggagcttcactggcttctg	59.964	267
scf7180000004717.g1933.t1	1	p3	(GGT)4	12	78	89	agtggcactttcgaggtctg	59.966	tgcattgatcgtcgtcacca	60.038	143
scf7180000004717.g1961.t1	1	p3	(ATG)4	12	134	145	ggcagtgagaggctagcaaa	60.036	cgaacccgggttgcaaaatt	59.967	269
scf7180000004717.g1970.t1	1	p4	(GATG)3	12	1037	1048	agtgattgatgggcttgcga	60.035	aagccctccgacaagtgaag	59.965	121
scf7180000004717.g1974.t1	1	p4	(TTCA)3	12	3614	3625	cctccggattctttgcctgt	60.035	gaaggcagataggtcgaggc	59.967	186
scf7180000004717.g1984.t1	1	p3	(GAG)4	12	447	458	gttgagtttgccgatcgagc	59.905	gcaagcaagcctggttcttc	60.039	207
scf7180000004717.g1987.t1	1	p3	(CAG)4	12	2137	2148	ctatcgtggctttttcggcg	59.974	cctgaccgtcggataagagc	59.969	213
scf7180000004717.g1987.t1	2	p5	(GGTCA)3	15	2349	2363	ctatcgtggctttttcggcg	59.974	cctgaccgtcggataagagc	59.969	213
scf7180000004717.g1995.t1	1	p3	(CTC)4	12	319	330	cttcacggacgacccagaaa	59.967	atggtaggccttgcacttcc	60.034	129
scf7180000004717.g2006.t1	1	p2	(TC)6	12	425	436	caagcaacaagtcaggtggc	59.969	agctgccggaactgaatcaa	59.963	189
scf7180000004717.g2018.t1	1	p3	(AGA)4	12	89	100	aagatgaagaaggcagcccc	60.034	ggctctcctgttctggaacc	60.036	176
scf7180000004717.g2022.t1	1	p3	(CTT)4	12	680	691	gtctgccaagcccaaaacag	59.967	gaagcaaaaggagggcaagc	60.038	188
scf7180000006405.g2037.t1	1	p4	(AGAC)3	12	1221	1232	ccttccaaacaagcacaggc	59.967	aaacggcttctgcttcctca	59.891	190
scf7180000006542.g2043.t1	1	p3	(GCG)4	12	3119	3130	ctaagtacccagcgagcgag	59.97	cccatgccaagagtccatgt	60.034	265
scf7180000006522.g2077.t1	1	p4	(CTAC)3	12	498	509	gtcatcagtggctcgagctt	60.108	gggcgcgagacaattctttc	59.903	114
scf7180000006522.g2109.t1	1	p3	(GAA)4	12	405	416	actggtcatgctatgtggcc	60.107	cttgcttcgtcctcactggt	59.966	230
scf7180000006522.g2122.t1	1	p4	(AGCA)3	12	2902	2913	cctatgcttgccaaatcgcc	59.969	gcttgctgaaagtggtggtg	59.969	152
scf7180000006522.g2158.t1	1	p3	(CCA)4	12	44	55	tgccacaaacacccttctgt	60.034	gcggagagtggtgtcaaaga	59.966	150
scf7180000006522.g2164.t1	1	p6	(GTGGGA)3	18	939	956	attcagcacttgcccaacct	60.179	gcttctggatccctgcatgt	60.107	149
scf7180000006522.g2165.t1	1	p3	(AGC)4	12	1332	1343	gctggcctagtcatggttgt	60.035	caacaaagggaagtgcagcc	59.967	280
scf7180000006522.g2170.t1	1	p3	(CCA)4	12	130	141	gaagtctcctcctcccccat	60.031	gatttcacaggtggaggggg	60.034	102
scf7180000006522.g2170.t1	2	c	(CAC)4cttatgaatacaagtctccgccgccaccatcgccgtct(CCA)4tatgcttacaagt(CAC)4	87	275	361	gaagtctcctcctcccccat	60.031	gatttcacaggtggaggggg	60.034	102
scf7180000006522.g2170.t1	3	c	(CCA)4gttccatcacccccacctccttactactacaagt(CTC)4catcatcgtctcctccacctccctactactacaaatcccccccacctccatcaccctctccaccacctccttactactataaat(CAC)4catctccctcacctccacctccttactactacaagtctcctcccccaccatcaccatctcctccaccaccctactactacaaatcc(CCA)4	252	640	891	gaagtctcctcctcccccat	60.031	gatttcacaggtggaggggg	60.034	102
scf7180000006522.g2170.t1	4	p3	(CAC)4	12	995	1006	gaagtctcctcctcccccat	60.031	gatttcacaggtggaggggg	60.034	102
scf7180000006522.g2170.t1	5	p3	(CTC)4	12	2063	2074	gaagtctcctcctcccccat	60.031	gatttcacaggtggaggggg	60.034	102
scf7180000006522.g2170.t1	6	p3	(CTC)4	12	2255	2266	gaagtctcctcctcccccat	60.031	gatttcacaggtggaggggg	60.034	102
scf7180000006522.g2170.t1	7	p3	(CCA)4	12	3340	3351	gaagtctcctcctcccccat	60.031	gatttcacaggtggaggggg	60.034	102
scf7180000004907.g2204.t1	1	p4	(CATG)3	12	65	76	tgacatagcttggggccatg	60.107	caagctgtgcaggactctca	59.966	107
scf7180000005675.g2228.t1	1	p3	(GAG)4	12	2407	2418	ctcaagcactcaggttcggt	59.966	cttcgtaattcagcctgcgc	59.973	140
scf7180000005969.g2284.t1	1	p4	(GGCT)3	12	2713	2724	cgctagggcacttagtcgag	59.97	cctgtccctcgactaagtgc	59.826	211
scf7180000004962.g2285.t1	1	p4	(GCTC)3	12	5468	5479	acgatgggcagtgagtgaag	60.037	gactaagtacccgtcgagcg	59.973	199
scf7180000004962.g2286.t1	1	p3	(GAG)4	12	1054	1065	gtggatgttcgcttcgcatc	59.973	tgattgtcacccgctcttcc	60.036	277
scf7180000004962.g2287.t1	1	p4	(GCGA)3	12	2806	2817	acttagtcgacggacaggga	59.963	gacatagtgcaaagcgagcg	59.974	190
scf7180000006434.g2306.t1	1	p4	(ACAG)3	12	2245	2256	cagctgaggttgttgttggc	59.969	ggggtttgcaggacgtctta	59.964	147
scf7180000006434.g2318.t1	1	p3	(CAG)4	12	192	203	ccaggaccgcactcttcaat	60.036	ttgaagcatggcctcctcag	60.035	119
scf7180000006434.g2321.t1	1	p3	(GAA)4	12	409	420	tgtccaccatgggattcgtg	60.036	gagatcagagatgtcgcgca	59.97	248
scf7180000006434.g2334.t1	1	p3	(TGG)5	15	1937	1951	tggtcgcatggtgttgatca	59.964	gcaacaagtctggctttggg	59.967	222
scf7180000006434.g2341.t1	1	p4	(TGGG)3	12	1401	1412	acgcacccttaaggaagagc	60.036	gaggaattcaacgatgcggc	59.972	276
scf7180000006434.g2360.t1	1	p5	(CATTT)3	15	820	834	gagctctcgacgaaggctac	59.972	acgccctgtagcacaatcaa	59.964	173
scf7180000006434.g2373.t1	1	p3	(GGT)4	12	232	243	attactgccaacccagcgaa	59.962	ggctccgatcatgacatcgt	59.967	242
scf7180000006434.g2404.t1	1	p3	(TTC)4	12	530	541	tccaagaagcaggagccttg	59.963	atggcgattgctccgactag	59.967	134
scf7180000006434.g2425.t1	1	p4	(ATTG)3	12	1155	1166	gtccagtttggtgcacgaac	59.971	tctctctcattggccgagga	60.033	159
scf7180000006434.g2438.t1	1	p3	(TGA)4	12	951	962	tgcctggattagctgaacgg	60.108	gcagcaggatcattcgcaag	59.971	196
scf7180000006434.g2438.t1	2	p3	(GAT)4	12	1066	1077	tgcctggattagctgaacgg	60.108	gcagcaggatcattcgcaag	59.971	196
scf7180000006434.g2449.t1	1	p3	(GAT)4	12	154	165	tctctccaagcgcaagtctg	60.038	cgatgcctttctgaccgact	60.109	110
scf7180000006434.g2450.t1	1	p4	(ATGG)3	12	4070	4081	cgtcagtgaccagcagaagt	59.967	tggcgaagggaatcagcaat	60.034	153
scf7180000006434.g2452.t1	1	p3	(GAT)4	12	2071	2082	tagccagggcagaagatcct	60.031	atccggtttgttgctttgcc	59.967	186
scf7180000006434.g2455.t1	1	p3	(GAG)4	12	1077	1088	ggatggactgctgttgtgga	59.963	gggcatggaagaaggaagct	60.034	161
scf7180000006434.g2458.t1	1	p2	(AG)6	12	255	266	ctgccggtatttcaggtggt	60.035	actgagccaccatgtaagcc	60.035	105
scf7180000006434.g2478.t1	1	p3	(GAA)4	12	78	89	aaagcagatggaagaggccc	60.034	atcctggctcctcctccaat	60.029	256
scf7180000006434.g2496.t1	1	p4	(AAGA)3	12	1267	1278	ctgacacgtgtccaccatca	59.967	attccccctgtctctctccc	60.031	197
scf7180000006434.g2499.t1	1	p3	(CCA)4	12	733	744	ttggattcgcatgcactcct	60.035	ggcagggatgatgtagacgg	59.966	206
scf7180000006434.g2511.t1	1	p3	(GCC)4	12	145	156	tgactacgaacgcaaggctt	59.967	gaagcccactcactcatgct	60.036	222
scf7180000006434.g2521.t1	1	p3	(CAA)4	12	1886	1897	ccctccatgccaaggtttct	59.96	tcttgcgcgactgagaaact	59.968	266
scf7180000006434.g2521.t1	2	p4	(AAGA)3	12	2429	2440	ccctccatgccaaggtttct	59.96	tcttgcgcgactgagaaact	59.968	266
scf7180000006434.g2565.t1	1	p3	(CCA)4	12	101	112	taaccaggaccggttcgttg	59.966	gcacaagcaactcatggcaa	59.968	112
scf7180000006434.g2565.t1	2	p3	(TGG)5	15	1704	1718	taaccaggaccggttcgttg	59.966	gcacaagcaactcatggcaa	59.968	112
scf7180000006434.g2574.t1	1	p3	(CCT)4	12	45	56	gcgtcatatacaagccggga	59.967	tgagcctcggtggtgaattc	60.036	254
scf7180000006434.g2578.t1	1	p3	(AGA)4	12	227	238	gcgcatgcagttctctcatg	59.972	ggaggaggagagggattggt	60.031	215
scf7180000006434.g2583.t1	1	p6	(TGATAG)3	18	222	239	agctgtgacacctagcacac	59.966	aggaaagaagccgttggagg	59.963	215
scf7180000006434.g2588.t1	1	p3	(CTG)4	12	2588	2599	ctaccgtaagccgtcgagtc	59.973	tgtacatcgattcggagcgg	59.97	173
scf7180000006434.g2595.t1	1	p4	(CAGT)3	12	377	388	tttcgctgcgttcaagtgtg	59.973	gaagagcacccagtgaagct	59.964	229
scf7180000006434.g2595.t1	2	p3	(CGC)4	12	682	693	tttcgctgcgttcaagtgtg	59.973	gaagagcacccagtgaagct	59.964	229
scf7180000006434.g2595.t1	3	p4	(ACAG)3	12	2433	2444	tttcgctgcgttcaagtgtg	59.973	gaagagcacccagtgaagct	59.964	229
scf7180000006434.g2595.t1	4	p2	(GA)7	14	3247	3260	tttcgctgcgttcaagtgtg	59.973	gaagagcacccagtgaagct	59.964	229
scf7180000006434.g2596.t1	1	p3	(CTC)4	12	22	33	ccaccgataacttgcccctt	60.034	caagttcaccggttgcaagg	59.969	147
scf7180000006434.g2601.t1	1	p3	(GCT)5	15	1933	1947	gaccagaagccaggtttcga	59.965	cgttgcaaatcctcccctct	60.035	189
scf7180000006434.g2612.t1	1	p3	(CAT)4	12	1004	1015	agtttcaggcactcggtgag	59.966	gcatgccaaacactgctgaa	59.968	129
scf7180000006434.g2614.t1	1	p4	(CCTC)3	12	430	441	ccttctcaaatgggctccgt	60.035	cctcatggggcttgtccatt	60.033	206
scf7180000006434.g2615.t1	1	p3	(AAG)4	12	1868	1879	taccaagtctgcacgggaac	59.966	cagtgttccacagcagccta	59.965	125
scf7180000006434.g2622.t1	1	p3	(TCC)4	12	41	52	ttgcatccgagatgccaact	60.035	tcctgcactgcttgtcacaa	60.107	105
scf7180000006434.g2631.t1	1	p6	(TGAGAA)3	18	948	965	taccgatcccgtgcatcatg	59.967	gcactccggcttagtgatgt	60.108	225
scf7180000006434.g2647.t1	1	p4	(AAAG)3	12	641	652	acagaaaccttttgccccca	60.032	agccctcgatcacaaaccag	60.036	123
scf7180000006434.g2655.t1	1	p3	(CGA)4	12	84	95	ccaaaaccgactgcaacagg	59.969	cgtgttgggctcaaaacagg	59.969	144
scf7180000006434.g2658.t1	1	p3	(GAA)4	12	561	572	tggtgaagctaaggtggcag	59.963	acatagaggtctcgcccagt	60.033	250
scf7180000006434.g2699.t1	1	p3	(TCG)4	12	1153	1164	ctgcaagcacaccaggaaac	59.969	ttgaaagggccactcggatc	60.035	102
scf7180000006434.g2729.t1	1	p3	(AAG)4	12	40	51	ggccatgtcccgattatcgt	59.965	gtacttctccatctccggcg	59.969	267
scf7180000006434.g2742.t1	1	p3	(CAG)4	12	1393	1404	agtccatacaaagccctgcc	60.034	agctccaccacatagccaac	60.035	112
scf7180000006434.g2762.t1	1	p3	(TTC)4	12	78	89	gcagcgggtttgattggttt	59.967	gagcgaaataagcagcagcc	59.971	172
scf7180000006434.g2771.t1	1	p3	(CCA)5	15	1705	1719	ccaaaaccagctgttgaggc	59.967	cgtcgtcttcaggtggtgaa	59.968	187
scf7180000006434.g2771.t1	2	p3	(CCA)4	12	2023	2034	ccaaaaccagctgttgaggc	59.967	cgtcgtcttcaggtggtgaa	59.968	187
scf7180000006434.g2771.t1	3	p3	(CCA)4	12	2218	2229	ccaaaaccagctgttgaggc	59.967	cgtcgtcttcaggtggtgaa	59.968	187
scf7180000006434.g2771.t1	4	p3	(GAC)4	12	2548	2559	ccaaaaccagctgttgaggc	59.967	cgtcgtcttcaggtggtgaa	59.968	187
scf7180000006434.g2784.t1	1	p4	(AGGA)3	12	588	599	ggagtttcctcttctgcccc	60.035	gttgctgcaaggcattgaca	59.968	139
scf7180000006434.g2789.t1	1	p3	(TGC)4	12	564	575	gcgtcgatctctccggaatt	59.969	aaaccaactccagtgcacca	60.034	237
scf7180000006434.g2809.t1	1	p4	(AAGA)4	16	284	299	ccaatacagggctgctgtga	60.035	actccactgaactcggcaag	59.966	212
scf7180000006434.g2820.t1	1	p3	(ATG)4	12	1273	1284	agcggaggggtcaagactat	60.032	gcaatctgctatggtgcacg	59.971	135
scf7180000006434.g2824.t1	1	p3	(GAT)4	12	711	722	tcaagcgaccaagactcacc	59.966	agcgttcgcgtatgatccat	59.968	167
scf7180000006434.g2836.t1	1	p3	(GAA)4	12	1597	1608	cttgttcctgtggccaaacg	59.969	ctctcgtatgcctccacgac	59.97	162
scf7180000006434.g2842.t1	1	p2	(AG)6	12	267	278	gggcttctgacaacgtggta	59.966	cagctgcatttgcccttgtt	59.966	195
scf7180000006434.g2850.t1	1	p3	(TCT)4	12	88	99	ctcaccaagccagagcaaga	59.964	aatagcaagggggagcaacc	60.033	179
scf7180000006434.g2865.t1	1	p3	(AAC)4	12	589	600	gataacgtcaccgccattgc	59.972	ccggagaagctgttggagtt	59.965	134
scf7180000006434.g2866.t1	1	p3	(CCT)4	12	160	171	ctgcttgccgtacgaaatcg	59.975	ttgttccgggctaagctgag	60.036	135
scf7180000006434.g2866.t1	2	p3	(CAA)4	12	840	851	ctgcttgccgtacgaaatcg	59.975	ttgttccgggctaagctgag	60.036	135
scf7180000006434.g2869.t1	1	p3	(TCC)4	12	696	707	acagtggttgggtgcatgaa	60.106	tccaccatctgtgcaggttc	59.963	117
scf7180000006434.g2889.t1	1	p4	(TTCT)3	12	398	409	tcccctaacgatgaggcaga	60.033	caatcccaccagcagtagca	60.035	211
scf7180000006434.g2916.t1	1	p2	(TC)6	12	115	126	gagtgtttgctgtggccttg	59.969	ccttctgtcacatggtcccc	60.035	130
scf7180000006434.g2927.t1	1	p3	(TGA)4	12	1962	1973	ctgagcggacacttggactt	59.966	gagccagacatgacagtgct	60.037	124
scf7180000006434.g2951.t1	1	p3	(TGG)4	12	1005	1016	ccccaactttgcaccgaaag	59.968	agggacttaaccagcatgcc	60.034	214
scf7180000006434.g2951.t1	2	p4	(TCAA)3	12	1163	1174	ccccaactttgcaccgaaag	59.968	agggacttaaccagcatgcc	60.034	214
scf7180000006434.g2959.t1	1	p3	(GGA)4	12	721	732	atctccgcctgcaacaatga	60.035	tccttgcgtagaggctttgg	60.036	229
scf7180000006434.g2964.t1	1	p3	(TGG)5	15	1023	1037	ggaagtttggtcgcagagga	59.965	cttttcctagcaggtggggg	60.034	208
scf7180000006434.g2967.t1	1	p4	(CCTC)3	12	69	80	caagcaaggtcaaccagtgc	59.969	atgacattgtgtccccggac	60.035	270
scf7180000006434.g2995.t1	1	p3	(ACG)4	12	47	58	ctggccattgtcggtgtact	60.036	gatgcaacagcgacgatcac	59.974	138
scf7180000006434.g2998.t1	1	p3	(AAG)4	12	139	150	gctggtgtgttccgttttcc	59.97	ggttgcacttgccaggaaag	59.967	232
scf7180000006434.g3038.t1	1	p3	(AAT)4	12	145	156	caggctgcaccaacagagta	59.965	atccaagcccatcccagttg	60.033	136
scf7180000006434.g3041.t1	1	p3	(GAA)4	12	1147	1158	ggcaccagttgttcgtgttc	59.971	cggtaagctcaagtgctcca	60.037	215
scf7180000006434.g3060.t1	1	p6	(GGGAAT)3	18	1585	1602	caactggatatgcgcttggc	59.97	accctttcaattgcaacggc	59.967	144
scf7180000006278.g3090.t1	1	p4	(GCAT)3	12	419	430	ccacctagctgcctccaaaa	59.962	ctagcgaccgacttcgagtc	59.973	175
scf7180000006290.g3100.t1	1	p4	(GAGC)3	12	525	536	gtggatgttcgcttcgcatc	59.973	tgattgtcacccgctcttcc	60.036	277
scf7180000006290.g3100.t1	2	p4	(GAGC)3	12	2604	2615	gtggatgttcgcttcgcatc	59.973	tgattgtcacccgctcttcc	60.036	277
scf7180000006290.g3100.t1	3	p4	(AGCG)3	12	3961	3972	gtggatgttcgcttcgcatc	59.973	tgattgtcacccgctcttcc	60.036	277
scf7180000006290.g3108.t1	1	p4	(GCTC)4	16	1207	1222	ctcctgtgccatggttccat	60.034	tccctgtccgtcgactaagt	59.963	254
scf7180000006290.g3110.t1	1	p4	(GCTC)3	12	10668	10679	gaagcacgcatggcctattg	59.97	cttccccagcctattagccg	59.965	157
scf7180000006290.g3116.t1	1	p4	(CAGG)3	12	337	348	tgatcgatgggccttttgct	60.034	gtcacccacgaaaagccaac	59.97	189
scf7180000006290.g3118.t1	1	p3	(CAA)4	12	788	799	tacgctagtccctcccaaca	59.96	aacgatggcctaacggttgt	59.964	130
scf7180000006290.g3127.t1	1	p6	(GAGGCC)3	18	22	39	ggtcttgatgccacccatga	60.034	tggcactcaatgacctgcat	59.961	217
scf7180000006290.g3133.t1	1	p4	(GCTC)3	12	1495	1506	ctcccttggctcgctctatg	59.967	gttttgagcaagcgagccaa	59.969	167
scf7180000006290.g3142.t1	1	p2	(AT)6	12	1805	1816	ctttagtgcccagggttcgt	59.964	agtgagtgagccaaggaagc	59.964	277
scf7180000006290.g3161.t1	1	p6	(TCCCTC)3	18	185	202	tacatgctgtgggcgttgat	60.036	ttggcccaatttcgcaactg	59.967	192
scf7180000006290.g3173.t1	1	p4	(GGCT)3	12	612	623	catcgatgcgagaaccgaga	59.971	ctgctgcttctcttgagcct	60.036	236
scf7180000006290.g3173.t1	2	p4	(GGCT)3	12	1944	1955	catcgatgcgagaaccgaga	59.971	ctgctgcttctcttgagcct	60.036	236
scf7180000006290.g3180.t1	1	p4	(GCTT)3	12	2511	2522	ctcactgtcgtggcaagtct	59.967	gaccctgacgctcgatgtag	59.97	237
scf7180000006290.g3220.t1	1	p4	(TCGC)3	12	298	309	caagttgcgctcaaagccat	60.039	caagccatgatgcagcatcc	59.968	187
scf7180000006290.g3221.t1	1	p4	(GGCA)3	12	4750	4761	agctggggaagataccgagt	60.032	gggtcatgggtttccctcag	60.034	107
scf7180000006290.g3225.t1	1	p3	(TGC)4	12	1353	1364	ggtcccttgccatcgaagaa	60.035	gtcacccacgaaaagccaac	59.97	276
scf7180000006290.g3231.t1	1	p4	(TCGC)3	12	1013	1024	aagggtagggatgaggggac	60.03	cgtcatcgctgtccctagac	59.97	262
scf7180000006290.g3236.t1	1	p4	(CTCG)3	12	2935	2946	ccgaggtatgtctcccatgc	59.966	catagtgcccagcgagagag	59.968	150
scf7180000005378.g3250.t1	1	p4	(GCTC)3	12	2566	2577	cctcccgtagcatgcatcat	59.964	tgacgacacgatcatcgacc	59.902	120
scf7180000005378.g3252.t1	1	p4	(CAGC)3	12	2126	2137	atggacccttggcatggaag	60.033	agcttctggggcatttctcc	60.034	147
scf7180000005378.g3255.t1	1	p4	(CTGC)3	12	863	874	atcgagctgcgcaacaaatc	59.902	aaatccggtggggttggatc	60.034	279
scf7180000005857.g3270.t1	1	p4	(GCCA)3	12	1531	1542	ctaagtgcccagagagcgag	59.898	tctagggacagggacaaggg	59.957	185
scf7180000006243.g3278.t1	1	p2	(CT)6	12	426	437	cctggtatccccaaaacccc	60.033	atgtgcacagcatggctagt	60.035	262
scf7180000006243.g3281.t1	1	p6	(GTGACT)3	18	679	696	gctcgtgactgtgactgtga	59.969	cggaccactcaccattccaa	59.964	260
scf7180000006243.g3285.t1	1	p4	(GAGC)3	12	361	372	tcgctttaagcttgagccca	59.964	gccaaggaagcaagttggtg	59.967	214
scf7180000006243.g3289.t1	1	p3	(TGC)4	12	1665	1676	acacttacgctcccttggtg	59.965	gcgagaagttgcagcaacaa	59.971	158
scf7180000006243.g3297.t1	1	p5	(CCATG)3	15	739	753	tattgcagccccactcaagg	60.034	cgcatcgcccaaaacatagg	59.971	168
scf7180000005309.g3307.t1	1	p4	(CTGC)3	12	1533	1544	cgatcgcactgcacaatgag	59.974	aagagtgtgggatgcatggg	60.034	274
scf7180000006398.g3326.t1	1	p4	(CATT)3	12	2180	2191	aaagtcgatcgtgcacctgt	59.966	aagaatcctgcacccatggg	60.033	122
scf7180000004764.g12.t1	1	p3	(AAG)4	12	76	87	atgggtaaggtgcacggatc	59.82	cgacgattgtactgcatgcg	60.044	128
scf7180000004776.g78.t1	1	p3	(AGA)4	12	173	184	cgccaatttgccaagacaca	59.968	tagtgcgaacgtcgtggaaa	59.969	256
scf7180000004776.g111.t1	1	p4	(TCTT)3	12	3437	3448	atgatgaccaccttgctgca	59.961	tcctttttgcgttgcttcgg	59.97	100
scf7180000004776.g117.t1	1	p3	(AGA)4	12	1230	1241	gcctaccggttgaatctgct	60.108	gctgcttggtgtctttggtg	59.969	177
scf7180000004776.g122.t1	1	p3	(GAG)4	12	523	534	ccaagatgtggctcagcaga	60.036	aggagaagctgaattgcccc	60.034	156
scf7180000004776.g138.t1	1	p4	(TTTC)3	12	909	920	cctgtccacctgtaagctgg	60.036	gagatagtccaacgggctcg	59.969	130
scf7180000004776.g146.t1	1	c	(GCAACA)3gcagcagccgcaacc(TGG)4	45	18	62	atcacaggctcccaaagtgg	59.961	gccatcatcaccagacacca	60.035	144
scf7180000004776.g173.t1	1	p3	(AAG)4	12	777	788	gactgttgcgtatttggggc	59.83	tggaacatctttgggacccg	59.962	201
scf7180000004776.g179.t1	1	p4	(GGAA)3	12	936	947	tcagtctcctgctgcaaagg	59.964	caggccatggcagagagaaa	60.035	203
scf7180000004776.g192.t1	1	p3	(GAG)4	12	1054	1065	ctcaagcactcaggttcggt	59.966	cttcgtaattcagcctgcgc	59.973	140
scf7180000004776.g195.t1	1	p4	(AGCT)3	12	23	34	agctttgctaccttggccat	59.96	gctaagtgattgccatggcg	59.97	156
scf7180000004776.g205.t1	1	p3	(TCT)4	12	29	40	tgttgacatcccaccgagtg	59.965	ccgcgaacatgaacgtgatc	59.975	224
scf7180000004776.g214.t1	1	p5	(AAAAG)3	15	720	734	ttgaacgccactgatcacca	59.892	tacgggccaccaaatcagac	60.036	100
scf7180000005422.g257.t1	1	p4	(CTGC)3	12	209	220	ctcgctcactaggcactacg	59.972	attgactctgggcatgggtg	60.034	164
scf7180000004813.g273.t1	1	p3	(AGG)4	12	283	294	aggagaagggcgagatcact	60.033	cttgaagagtgtcctcgcgt	60.039	104
scf7180000004813.g276.t1	1	p3	(AAG)5	15	398	412	ccgtggcttcacctaccatt	60.035	ttgcaagaaggctcgccata	60.036	141
scf7180000004813.g278.t1	1	p3	(AGG)4	12	268	279	cagagtccggacagtgttcc	60.038	agctccctcccatggattct	60.029	259
scf7180000004813.g286.t1	1	p2	(AG)6	12	1641	1652	ggttgctgggattctgctct	60.035	aatcaggcctcttgcagcat	60.033	152
scf7180000004952.g293.t1	1	p3	(ACC)4	12	987	998	tcttttgctcgttggcttgc	59.969	cggcttaggtttccacccat	60.034	179
scf7180000004952.g308.t1	1	p4	(GCTC)3	12	1159	1170	gggcactatgtcaaagggct	60.034	cctcgacatagtgcccagtg	60.179	211
scf7180000004952.g311.t1	1	p4	(CGCT)3	12	5983	5994	gctagctcgagatggacacc	59.969	cattatccctgcccctcgac	59.965	180
scf7180000005107.g314.t1	1	p4	(CGCT)3	12	905	916	actacgtcgaaggacaggga	59.963	gtgagagctagtggtgccac	60.39	175
scf7180000005107.g330.t1	1	p4	(GCTC)3	12	8046	8057	gcacttcgtcgagggatagg	59.969	tccctgtccctcgacgtaat	60.034	151
scf7180000005107.g332.t1	1	p4	(GCTC)3	12	5998	6009	cacttagtcgaggcacaggg	60.109	ctaagtacccagcgagcgag	59.97	189
scf7180000005107.g332.t1	2	p4	(GCTC)3	12	6361	6372	cacttagtcgaggcacaggg	60.109	ctaagtacccagcgagcgag	59.97	189
scf7180000005107.g338.t1	1	p4	(AGCG)3	12	2523	2534	catcgggaccctatgtcgtg	59.968	cggcttaggtttccacccat	60.034	103
scf7180000005107.g338.t1	2	p4	(GAGC)3	12	2704	2715	catcgggaccctatgtcgtg	59.968	cggcttaggtttccacccat	60.034	103
scf7180000005107.g338.t1	3	p4	(TCGC)3	12	7048	7059	catcgggaccctatgtcgtg	59.968	cggcttaggtttccacccat	60.034	103
scf7180000005591.g346.t1	1	p4	(GCCA)3	12	1370	1381	ctgtccctcgactaagtgcc	59.826	caacgctggaaacttggtcg	60.041	210
scf7180000005087.g352.t1	1	p4	(GCCA)3	12	2917	2928	cctcaactaagtgcccagca	59.963	tcgctgggcactaagttgag	60.037	203
scf7180000005087.g355.t1	1	p4	(CGAG)3	12	2930	2941	atcgacgacgtgatcatcgg	60.041	cgatcgtgctacgcaacaag	59.976	158
scf7180000006258.g366.t1	1	p4	(CTGC)3	12	1031	1042	caacaacagcaccacacgag	59.972	ttgctttggcgaactcgttg	59.971	190
scf7180000005030.g384.t1	1	p3	(GCG)4	12	2753	2764	cttcgtccctgtcccttgac	60.037	tagtcgagggacaggcaaga	59.961	114
scf7180000006790.g403.t1	1	p4	(CAGG)3	12	3718	3729	atgcatggaatctgggcaca	60.033	gagggacagggactagaggg	60.106	146
scf7180000006790.g404.t1	1	p4	(TCGC)3	12	322	333	gcaaattacgcccgaaacca	59.759	cgaggctttctctaccaccg	60.179	209
scf7180000005066.g411.t1	1	p3	(GCG)4	12	1109	1120	taagagcccagtgagcaagc	60.036	tagtcgagggacaggaacgt	59.963	184
scf7180000005520.g414.t1	1	p4	(CGAG)3	12	2142	2153	tgatcgatgggccttttgct	60.034	cacgacatagggtcccgatg	59.968	208
scf7180000006429.g421.t1	1	p4	(GCTC)3	12	16208	16219	gctcactgggcactttgttg	59.969	gtccctgtccctccacaaag	59.963	222
scf7180000004780.g453.t1	1	p4	(GCCA)3	12	271	282	ttgcatggactctgggcatt	59.96	gcacttagtcgagggacagg	59.826	156
scf7180000006274.g486.t1	1	p4	(GTGG)3	12	7118	7129	agctgggatgtggctagaga	60.032	cgtcgatcgcgttacacaac	59.978	252
scf7180000005097.g502.t1	1	p4	(AGCC)3	12	5313	5324	atggactttgggcatgggag	60.033	aaattcgacacggctcacct	59.965	186
scf7180000006377.g553.t1	1	p4	(CATG)3	12	126	137	atgcataaaggtggccagct	60.033	ctatgcatggccatcgaggt	59.964	101
scf7180000006377.g565.t1	1	c	(GCA)5aggaatgctctgctgcttctt(GCA)6	54	485	538	acgaatgctgctgtaaccca	59.964	aaattgctgctgctccttgc	60.038	105
scf7180000006377.g565.t1	2	p3	(GCA)4	12	760	771	acgaatgctgctgtaaccca	59.964	aaattgctgctgctccttgc	60.038	105
scf7180000006377.g565.t1	3	p3	(AGC)4	12	931	942	acgaatgctgctgtaaccca	59.964	aaattgctgctgctccttgc	60.038	105
scf7180000006377.g565.t1	4	p3	(GCA)5	15	1238	1252	acgaatgctgctgtaaccca	59.964	aaattgctgctgctccttgc	60.038	105
scf7180000006377.g582.t1	1	p2	(TG)7	14	324	337	ccatgagcaagatgggtggt	60.034	ataagctgttgggctgcagt	59.961	145
scf7180000006377.g587.t1	1	p3	(CAG)4	12	162	173	ccttcatgcagcaacagcag	60.109	tgctgctgctgctgtaagat	60.036	151
scf7180000006377.g596.t1	1	p3	(GCA)5	15	559	573	agagatggccggaaaggttg	60.035	ctggcagcctttctagcact	60.036	129
scf7180000006377.g596.t1	2	p3	(TGC)5	15	861	875	agagatggccggaaaggttg	60.035	ctggcagcctttctagcact	60.036	129
scf7180000006377.g597.t1	1	p6	(TGAGCT)3	18	459	476	tgcagggggaagatctgaga	59.957	cttccaacacctgcaactgc	59.969	172
scf7180000006377.g603.t1	1	p3	(AAG)4	12	257	268	aactctcgtggacggtgttc	59.968	tgagttgtgcccgcaatttg	59.968	221
scf7180000006377.g607.t1	1	p3	(TCT)4	12	29	40	cacccattaagctgccctga	60.034	atgctcggttcttggcaaga	59.963	280
scf7180000006377.g626.t1	1	p4	(CAGT)3	12	598	609	gcagcgaaaacgatgatgct	59.902	tcttcactctccgactccgt	59.964	193
scf7180000006377.g643.t1	1	p3	(TGA)4	12	125	136	gccttgccctctaccaagtt	59.962	tcatgccatgccttcacctt	59.96	104
scf7180000006377.g662.t1	1	p3	(CAA)5	15	171	185	tggctgtaggaaacgtgcaa	60.179	ttgtgttggtggagctggtt	60.034	254
scf7180000006377.g714.t1	1	p6	(TCCTCT)3	18	62	79	gctccttcccagttggagtc	60.036	gggcaactccttcgtgaaga	59.965	185
scf7180000006377.g714.t1	2	p3	(TTC)4	12	849	860	gctccttcccagttggagtc	60.036	gggcaactccttcgtgaaga	59.965	185
scf7180000006377.g737.t1	1	p4	(CAAC)3	12	872	883	tggggagaggatcatgacgt	60.032	acctgtgcctctctccagat	59.958	225
scf7180000006377.g738.t1	1	p4	(GCAG)3	12	1714	1725	ttggtcgtgttcgtaggtgg	59.968	caaacagtcagtgcttccgc	60.041	230
scf7180000006377.g743.t1	1	p3	(AGC)5	15	209	223	caactccaaagcagcagcag	60.039	ccaccatctcgaaacccaca	59.964	105
scf7180000006377.g765.t1	1	p5	(AAAGG)3	15	1658	1672	atggtgatgtcccttctgcg	60.108	tggtaaagactccagcgcag	60.037	194
scf7180000006377.g769.t1	1	p3	(GAT)4	12	1360	1371	ccaaacctttgaggctgtgc	59.967	ccctcaccagcaaaagcaac	59.967	280
scf7180000006377.g772.t1	1	p3	(AGA)4	12	123	134	accaacgtttgacccctgtt	60.034	tgcacgggagaaaccaactt	60.107	242
scf7180000006377.g777.t1	1	p3	(TCT)4	12	606	617	gtctggttctgggtctgtgg	59.965	tttgcacagcacgcctagta	59.966	146
scf7180000006377.g781.t1	1	p3	(AGA)5	15	500	514	atgtccgttttgctcctcgt	59.965	ttgagaaggtccttcgccac	59.965	100
scf7180000006377.g786.t1	1	p3	(GCT)4	12	2317	2328	cttcacgtcacttcccgtca	59.968	tacggaaggcctgtgtgttc	59.966	212
scf7180000006377.g786.t1	2	p3	(TCT)4	12	3056	3067	cttcacgtcacttcccgtca	59.968	tacggaaggcctgtgtgttc	59.966	212
scf7180000006377.g793.t1	1	p6	(GCCATC)3	18	727	744	cttcggcctggtttgtttcg	60.04	ctgcagcaggaacccagtaa	59.963	147
scf7180000006377.g800.t1	1	p2	(GA)7	14	1758	1771	ggggttctaaggaagggtgc	60.034	ccgagggtacgtatctgtgc	59.97	182
scf7180000006377.g823.t1	1	p3	(GGA)4	12	73	84	tctggctgtagcgaaggttg	60.037	tcagggtcaatgtccagtgc	59.963	179
scf7180000006377.g843.t1	1	p4	(AGCT)3	12	557	568	gaccttgccgtctgtgaaga	59.966	ttcctgaagtacgcgctgtt	59.967	195
scf7180000006377.g852.t1	1	p4	(CAAT)3	12	1027	1038	ctggaaccggctacacttgt	59.965	gagcagcttggacaaggagt	59.964	205
scf7180000006377.g865.t1	1	p3	(TGA)4	12	780	791	ggatggtggaggcatgtgaa	60.034	ggtttgaatcgccgagcatc	59.972	133
scf7180000006377.g865.t1	2	p4	(GGAA)3	12	1058	1069	ggatggtggaggcatgtgaa	60.034	ggtttgaatcgccgagcatc	59.972	133
scf7180000006377.g866.t1	1	p3	(AAG)4	12	3187	3198	tgaggagcagggcaagaatg	60.035	gggagccactttgccttttg	59.966	113
scf7180000006377.g866.t1	2	p3	(AGA)4	12	3467	3478	tgaggagcagggcaagaatg	60.035	gggagccactttgccttttg	59.966	113
scf7180000006377.g878.t1	1	p3	(TCA)4	12	136	147	tggcttatgctgggactgtg	60.035	gacggatctaaaggcctcgg	59.968	190
scf7180000006377.g880.t1	1	p3	(AGC)4	12	21	32	cacaccaactacgaggccat	60.036	cctccaccatgtccctttcc	60.034	228
scf7180000006377.g882.t1	1	p6	(AAAAAG)3	18	2969	2986	gcgccagtcttatacccctc	59.966	tcactaccggttcaaacccg	59.966	228
scf7180000006377.g895.t1	1	p3	(TGA)4	12	525	536	ccctcaacccaattacgcct	60.034	gctcaccctcactttcacca	59.891	149
scf7180000006377.g905.t1	1	p2	(CT)6	12	72	83	tcccccttgatcccatgcta	60.029	atgtgatcacccacgttccc	60.035	187
scf7180000006377.g906.t1	1	p3	(TGA)4	12	303	314	agaggtccgaagaggcagat	60.033	cactcgggtccctataacgc	59.968	123
scf7180000006377.g916.t1	1	p3	(GAT)4	12	421	432	gagggttgatcagcacagct	60.036	cactccatcctgcggatctc	59.967	197
scf7180000006377.g920.t1	1	c	(GAT)5gccggcgctaggaatgcagcagcaccttcaaatgtcggtgcagctagctcgaatgggaatgttagatatcaaacctatggcctgc(GCT)4	112	900	1011	atgccgcggatgatgatgat	60.036	ccagcatcttgactgcctga	60.036	239
scf7180000006377.g925.t1	1	p3	(GGT)5	15	624	638	ttcgtaacgaggtggtggtg	59.968	ccctcagagatgtccaggga	60.032	121
scf7180000006377.g936.t1	1	p6	(AGCTGA)3	18	2490	2507	atgcgtagtccctctccact	60.033	gaagatgacttgggtggggg	60.034	164
scf7180000006377.g936.t1	2	p6	(CCTCCC)3	18	3013	3030	atgcgtagtccctctccact	60.033	gaagatgacttgggtggggg	60.034	164
scf7180000006377.g939.t1	1	p6	(CTCCTT)3	18	125	142	ccaggcatgggagatgtgtt	60.034	atcttcactgggagcaacgg	60.036	171
scf7180000006377.g966.t1	1	p5	(TGCTT)3	15	282	296	acaccttctttgtgtggcca	60.034	ccccaacccagcaaacaaag	59.893	228
scf7180000006377.g971.t1	1	p3	(CTC)4	12	36	47	ctgggttgcgacaacaaagg	59.969	cccttgaccttctcggcttt	59.963	199
scf7180000006377.g972.t1	1	p3	(AAG)4	12	256	267	tcgggtatcaggtcgagaca	59.746	gcactgcagcttgaattgct	60.039	113
scf7180000006377.g1048.t1	1	p3	(TGG)4	12	27	38	ccaacggggttcaagatcca	59.962	gacttggtccagagtgagcc	60.037	166
scf7180000006377.g1064.t1	1	p4	(GAAG)3	12	1411	1422	tttgctgaacgaggtttgcg	59.971	gtctctgcgctatcatgcct	59.967	140
scf7180000006377.g1073.t1	1	p3	(AGA)5	15	1687	1701	ctctgacggcaacacttcct	59.966	cctaatgccacctgctccaa	60.034	137
scf7180000006377.g1078.t1	1	p3	(TTC)4	12	858	869	gttgcgccaaagacaccaat	59.968	ttgcttgaacccaccacctt	60.033	196
scf7180000006377.g1089.t1	1	p3	(TGG)4	12	237	248	ggatcctccgctgatcagtg	59.967	cttccctccacatccaccac	60.035	259
scf7180000006377.g1092.t1	1	p6	(GCTCCT)3	18	580	597	ggacggagcatcaggaaaca	60.036	gtttccccatgctccatcca	60.033	106
scf7180000006377.g1118.t1	1	p3	(TCT)5	15	616	630	gagctcgtcggaggaatctg	59.97	gggttagggtttcggcttca	59.963	134
scf7180000006377.g1120.t1	1	p2	(GT)6	12	1888	1899	gcaccacttctcagttccga	59.966	ccttgcatagccctccacaa	60.034	277
scf7180000006377.g1126.t1	1	p3	(GTT)4	12	214	225	tcacaggatgcgctttctgt	59.965	cagccttcgcctgtttccta	60.036	235
scf7180000006377.g1157.t1	1	p3	(TCC)4	12	48	59	cctcatgtcctcctcctcca	60.032	ctgagaaggtgagggctgtg	60.037	105
scf7180000006377.g1160.t1	1	p3	(ATC)4	12	21	32	gcagtcgacaagtccactca	59.968	aacatcactacaggcgacgg	60.109	104
scf7180000006377.g1175.t1	1	p4	(TGTT)3	12	994	1005	caacggtcaaggcgtttcag	60.041	tcttatgctccccctcacca	59.956	274
scf7180000006377.g1178.t1	1	p4	(GTAC)3	12	4453	4464	ggtaccgttcaggctgacaa	59.966	cttttgacgctgcaaggctt	59.969	202
scf7180000006377.g1186.t1	1	p2	(TC)6	12	1078	1089	cctattggggcttgggaagg	60.106	gccaccataaatgtccccca	60.033	119
scf7180000006377.g1196.t1	1	p3	(TGA)4	12	351	362	tcctgaagccgtatagccct	60.106	cgggctcgtctcaaacttct	60.038	149
scf7180000006377.g1202.t1	1	p3	(AAG)4	12	772	783	agtgaaaggtacggcatggg	60.035	gccttgcttcttttgggagc	60.038	256
scf7180000006377.g1215.t1	1	p3	(GAA)4	12	504	515	agtattgtcgctgccaacca	59.964	tccccacaattctgcaccag	60.251	140
scf7180000006377.g1222.t1	1	p3	(CAA)4	12	3355	3366	cgatacgaagcttgcttggc	59.973	caacaccactccgtagctgt	59.966	177
scf7180000006377.g1236.t1	1	p3	(TGA)4	12	1296	1307	ttgtctggtgaccgattggg	59.964	atagtgtaccctcccccacc	60.03	119
scf7180000006377.g1242.t1	1	p4	(CAGA)3	12	1910	1921	taatgggtccaccgcctcta	60.032	cttcctccaccatggccaat	60.033	202
scf7180000006377.g1242.t1	2	p4	(ATGG)3	12	2179	2190	taatgggtccaccgcctcta	60.032	cttcctccaccatggccaat	60.033	202
scf7180000006377.g1247.t1	1	p4	(GGAT)3	12	1791	1802	aaaggccaaggggatggatg	60.032	tctcagcatgcccaagtgag	60.036	274
scf7180000006377.g1250.t1	1	p3	(TGA)4	12	198	209	cagtaggctgtcttctgggc	60.108	cctgcttgaaacccattgcc	60.037	107
scf7180000006377.g1256.t1	1	p3	(TCT)4	12	1680	1691	ttcgacccagttcttcggtg	59.967	gctaccgcatcactagccat	59.966	181
scf7180000006377.g1261.t1	1	p3	(ATC)4	12	852	863	ttcactggagaaaccgagcc	59.965	actccctgctccatttctgc	60.035	261
scf7180000006377.g1286.t1	1	p6	(CCACTG)3	18	11	28	agtcacagaaatcctgccgg	60.036	cccttctcggcagactgttt	59.965	108
scf7180000006377.g1302.t1	1	p3	(GAA)4	12	229	240	atccagttagacccgaggct	60.032	tttcgtcgaacggggtgatt	59.966	100
scf7180000006377.g1307.t1	1	p3	(CTT)4	12	5	16	ggaagctcgccatctctacc	59.967	gacatgggcagtgtcagaca	59.965	106
scf7180000006377.g1309.t1	1	p3	(TGA)4	12	1370	1381	aatgggctcgaacgcttaca	60.037	tcaccaaggttgatgggtcg	59.964	272
scf7180000006377.g1313.t1	1	p6	(AGGATG)3	18	1820	1837	tcactctgttgcggtccttc	59.966	gtagaatgcctgccaccagt	60.035	142
scf7180000006377.g1314.t1	1	p3	(CGT)5	15	275	289	ccttcgttggcacatgcaaa	59.968	tgctttggttgtgggtgtct	60.034	242
scf7180000006377.g1316.t1	1	p3	(GCA)4	12	2404	2415	caaggaacaaacgccatgca	59.968	gctcgtgttggttttcccac	59.97	202
scf7180000006377.g1325.t1	1	p6	(GCTAAA)3	18	1720	1737	gaagaggttcgtgtcctgca	59.966	ccaaagccagtttcaggtgc	59.967	128
scf7180000006377.g1328.t1	1	p3	(GGA)4	12	558	569	ttcaggcaccaaacattgcg	59.968	cctctctctgacactcccca	59.96	150
scf7180000006377.g1350.t1	1	p3	(GCA)4	12	311	322	acggttggtatgcttcacgt	59.966	aagctgctggacctggaatc	60.035	229
scf7180000006377.g1366.t1	1	p3	(GCA)4	12	111	122	tggcccgcatcaagaagatt	60.034	tcgtccttgatctcgtccct	60.034	244
scf7180000006377.g1367.t1	1	p3	(ATG)5	15	1577	1591	agacagtgtttcgtcggcat	59.966	aggatccagctccaagcaac	60.035	149
scf7180000006377.g1371.t1	1	p5	(CCCAA)3	15	2520	2534	agccatgcgaggatccaaaa	60.034	ttgcgtggttgcattcttgg	59.968	274
scf7180000006377.g1372.t1	1	p4	(GGCC)3	12	140	151	aggagaggaaggcacgagat	60.033	tcacgcaaaggcctctttct	59.891	108
scf7180000006377.g1379.t1	1	p3	(GAA)4	12	27	38	cagaacgtgctctcgaggtt	60.039	atggggttgaatgggctctg	60.033	192
scf7180000006377.g1387.t1	1	p3	(CTT)4	12	32	43	accattcttgctctggcctc	60.035	gcacccgcagtcaaaaagag	60.04	198
scf7180000006377.g1403.t1	1	p2	(AG)6	12	1280	1291	ggggacatgacaaagcctga	59.962	atttagtcagctgggccacc	60.034	109
scf7180000006377.g1405.t1	1	p3	(CAG)4	12	105	116	gacgatgattccgacgacga	59.973	aagaaccatcgctcagcaca	59.965	115
scf7180000006377.g1407.t1	1	p3	(AGA)4	12	125	136	gatgaggttcttgctgccct	60.035	ccatggtagcagccctcaaa	60.034	227
scf7180000006377.g1415.t1	1	c*	(GAA)3(ga<a>g)(AG)5	23	307	329	cagagggggaggatgaggaa	60.031	gtcctcccctgggtatgact	60.031	279
scf7180000006377.g1420.t1	1	p3	(GGT)4	12	520	531	ttgatcgccactttgacgga	59.966	agtacaccacagcaagctcc	59.965	119
scf7180000006377.g1422.t1	1	p3	(CCA)4	12	205	216	atggggttggtgaagagcag	59.961	ggagcttgctgtggtgtact	59.965	154
scf7180000006377.g1423.t1	1	p3	(CCA)4	12	256	267	agggcaacatggtgtttcca	60.106	tccggtagaccaacctggat	59.958	171
scf7180000006377.g1424.t1	1	p3	(CCA)4	12	199	210	gcaaactggtggagaagtgc	59.688	tggctttggtggtttgggta	59.738	127
scf7180000006377.g1429.t1	1	p3	(CTT)4	12	513	524	caggcattctggttggttgc	60.038	ttgcttgcagagatgacggt	59.965	129
scf7180000006377.g1433.t1	1	p3	(TTG)4	12	665	676	gtggacactgctgatgtgga	59.965	caaccaggtctacccgacac	60.038	199
scf7180000006377.g1452.t1	1	p3	(GCA)5	15	508	522	agcagcagaggaggaagaga	59.959	gcggaagtttccttctcgga	60.038	111
scf7180000006377.g1489.t1	1	p4	(GAAG)3	12	5146	5157	gttgctaaacaggcgtgcaa	59.97	aatccaatgggcctgactgg	60.033	246
scf7180000006793.g1519.t1	1	p3	(GAA)4	12	745	756	tgacaagccacgacgatcaa	59.967	ctccgtggttgcctttgttg	59.969	256
scf7180000006793.g1569.t1	1	p3	(GAA)4	12	61	72	tccgtgtgtttcagccactt	60.107	gaccttcaccatgccatcca	60.034	116
scf7180000006793.g1583.t1	1	p3	(CAA)4	12	38	49	aagacgaagctggtcactgg	59.966	gcaaccacagtcggacctaa	59.966	154
scf7180000006793.g1583.t1	2	p3	(CAA)4	12	183	194	aagacgaagctggtcactgg	59.966	gcaaccacagtcggacctaa	59.966	154
scf7180000006793.g1584.t1	1	p3	(GCT)4	12	463	474	caactgtctcgcgcatgatg	59.974	ttgttcaattccgcagctgc	60.039	109
scf7180000005282.g1612.t1	1	p4	(GCTC)3	12	1660	1671	tagtcgaggaacagggacgt	59.963	ttgcatagaccctgggcaag	60.034	151
scf7180000006173.g1620.t1	1	p4	(TCTA)4	16	1701	1716	gggaagtgggctttcgtaca	59.964	gggccaactgtcgtttttcc	59.968	229
scf7180000006460.g1630.t1	1	p3	(TGC)4	12	291	302	gcccttgtagccatccatgt	60.107	gcagcagcaacgctaacaat	60.11	278
scf7180000006460.g1632.t1	1	p4	(AATC)3	12	2524	2535	gccatactcgatccaggtcg	60.039	caaccacccattgcaaagca	59.894	137
scf7180000006460.g1643.t1	1	p3	(TGG)4	12	579	590	ccacccgaccctgaaaactt	60.179	gtccaccaccaccaacatca	60.179	259
scf7180000006460.g1647.t1	1	p3	(GAA)4	12	154	165	tatgccccatggtgtccaac	60.034	tcctccgctgaaaatccacc	60.035	218
scf7180000006460.g1656.t1	1	p3	(GAA)4	12	252	263	gctcacaactcccttcctcc	60.036	aaacgcacgacttcaactgc	59.972	186
scf7180000006460.g1658.t1	1	p3	(GAG)4	12	1789	1800	gtggatgttcgcttcgcatc	59.973	tgattgtcacccgctcttcc	60.036	277
scf7180000006460.g1660.t1	1	p4	(CATG)3	12	410	421	actaacgaaggtgggcacag	59.965	cgtttacgagcgaaggcatg	59.975	159
scf7180000006460.g1668.t1	1	p2	(CT)6	12	702	713	gctgacaaagggcagtgttg	59.969	aacatggagggcaagctctc	60.035	264
scf7180000006460.g1674.t1	1	p4	(CCTG)3	12	46	57	ccgcacaatttgttggacgt	59.97	gtggagtggtggagtcaagg	59.965	174
scf7180000006460.g1705.t1	1	p3	(ACG)4	12	242	253	atgcgacaccaaatccacct	59.962	cctgcctgtattgctgacca	60.035	184
scf7180000006460.g1722.t1	1	p3	(CTC)5	15	260	274	aagacgcgaacatggacact	59.966	tcccccaatcttgagccaac	59.96	270
scf7180000006460.g1724.t1	1	p2	(GA)6	12	743	754	cggaagaggagcatcgactc	59.97	gcactaggagaaggcagcaa	60.036	256
scf7180000006409.g1743.t1	1	p4	(ATTT)3	12	425	436	attgaatgatcccggccgtt	60.107	aatactccaacggccccatg	60.107	205
scf7180000005214.g1751.t1	1	p6	(AGGGAC)3	18	7832	7849	ctgatggctttgggtgcaac	60.038	cgcgcaacaacaaaaaccac	59.976	173
scf7180000005214.g1751.t1	2	p4	(GCTC)3	12	10468	10479	ctgatggctttgggtgcaac	60.038	cgcgcaacaacaaaaaccac	59.976	173
scf7180000005214.g1752.t1	1	p4	(AGCG)3	12	156	167	cgacactcaggcttgcctaa	60.037	atttggcgtttttcccaccg	59.967	140
scf7180000005214.g1754.t1	1	p4	(GGCA)3	12	1099	1110	cagagtgtgagccagaggtg	60.038	ctactgatcgggcatcccac	59.966	274
scf7180000005575.g1758.t1	1	p4	(AGCC)3	12	2724	2735	tggaaggcatgctgaggaag	60.035	gcacatagtcgagggacagg	59.897	138
scf7180000005575.g1759.t1	1	p4	(CGAG)3	12	313	324	gttggcatttcgtgggtgac	60.04	cggcttaggtttccacccat	60.034	122
scf7180000005575.g1760.t1	1	p4	(GCTC)3	12	2613	2624	tgctgtgcctactagggtct	59.959	ctgtccctcgaccaagtgtc	60.038	125
scf7180000005414.g1763.t1	1	p4	(CTGG)3	12	5401	5412	ctctgggcagtcagtcaagg	60.037	acgtccctttccctcgacta	59.961	256
scf7180000005414.g1763.t1	2	p4	(TGGC)3	12	6322	6333	ctctgggcagtcagtcaagg	60.037	acgtccctttccctcgacta	59.961	256
scf7180000004763.g1780.t1	1	p3	(TCT)4	12	25	36	ctgagaagcgtggacctgtt	59.966	gcacatgaagccacaatgca	60.038	130
scf7180000004763.g1794.t1	1	p3	(GAA)4	12	258	269	aacctcatccgggaaagctg	60.035	tgcaagcacgcccttacata	60.036	230
scf7180000004763.g1804.t1	1	p4	(TCAA)3	12	8	19	ctggtgcagccccttatgaa	60.034	agacagatgatcccagccct	60.03	141
scf7180000004763.g1804.t1	2	p5	(AAGAG)3	15	4095	4109	ctggtgcagccccttatgaa	60.034	agacagatgatcccagccct	60.03	141
scf7180000004763.g1805.t1	1	p3	(CCT)4	12	181	192	tacaggcagtaacagcggtg	60.038	tcaggaattcggaggccaac	60.035	109
scf7180000004763.g1853.t1	1	p3	(AGA)4	12	614	625	acgcaaacacgtcaccaatg	59.971	cgtacgagggtcttggaacc	60.109	268
scf7180000004763.g1861.t1	1	p3	(TGC)4	12	624	635	gtgggtttgcctgcagtttc	60.249	agctgtacattccccactgc	60.035	264
scf7180000004763.g1862.t1	1	p4	(TATC)3	12	3321	3332	gatcccgttcgctagagtgg	59.969	tcctatggtcatcagggcca	60.03	182
scf7180000004763.g1865.t1	1	p3	(ATG)5	15	1202	1216	tgaggggcaagctgatgaag	60.035	agggcaaactgaaacccaca	60.033	159
scf7180000004763.g1872.t1	1	p3	(TGG)4	12	299	310	gctgaagttcccgggaaaga	59.964	tgggctttcactgtttgggt	60.033	207
scf7180000004763.g1872.t1	2	c	(GTT)4gaagaagaagataatacagaggaagcaccagaagacccaaacagtgaaagcccagggctcgt(AGA)4	86	622	707	gctgaagttcccgggaaaga	59.964	tgggctttcactgtttgggt	60.033	207
scf7180000004763.g1883.t1	1	p3	(GTC)4	12	1086	1097	ccacttcagcaaccaaagcc	59.967	gggcctagaaatctcctcgc	59.966	190
scf7180000004763.g1890.t1	1	p3	(CAG)4	12	850	861	accggcagctacaacattca	59.964	caagaccttgcggtgagagt	59.966	227
scf7180000004763.g1900.t1	1	p3	(CAA)5	15	19	33	gttgacccgtcagatgctga	60.037	ttggtgacaccctttgcctt	60.033	143
scf7180000004763.g1902.t1	1	c	(GTCA)3(ACCA)4	28	876	903	gaggaaggtttggactgcga	59.965	gccacaacagcacagtcttg	59.97	132
scf7180000004763.g1904.t1	1	p4	(AGAA)3	12	2827	2838	gctcccagtgaggaaaggtc	60.036	ccaatgggccagggaaagat	60.032	265
scf7180000004763.g1906.t1	1	p5	(TCGGG)3	15	380	394	tgggttacgtggccaaagtt	60.107	cacttccagtggtccttccc	59.963	161
scf7180000004763.g1911.t1	1	p3	(AGG)4	12	152	163	atccagggaaaagggaggga	59.877	catgtgcctcgtccttaccc	60.462	205
scf7180000004763.g1915.t1	1	p3	(GAA)4	12	70	81	aagggaactggccgaatcag	60.035	cttgtccttccctggggttc	59.962	101
scf7180000004763.g1915.t1	2	p3	(GAT)4	12	523	534	aagggaactggccgaatcag	60.035	cttgtccttccctggggttc	59.962	101
scf7180000006302.g1934.t1	1	p4	(TGTT)3	12	82	93	aggcaaaggagctcaaggac	59.963	ggaccgcttcaacttgacca	60.534	153
scf7180000006430.g1938.t1	1	p4	(AGCG)3	12	1586	1597	tccctgtcgctcgacttaga	60.036	gttgagggacaaggacgagg	60.037	114
scf7180000006194.g1955.t1	1	p4	(AGGG)3	12	424	435	aacaatttcgcaactgggca	59.25	gatttcgtgggcaatctggc	59.899	171
scf7180000006194.g1956.t1	1	p3	(GAG)4	12	3199	3210	ctcaagcactcaggttcggt	59.966	cttcgtaattcagcctgcgc	59.973	140
scf7180000006407.g1958.t1	1	p4	(AGAC)3	12	2754	2765	ccttccaaacaagcacaggc	59.967	aaacggcttctgcttcctca	59.891	190
scf7180000005758.g1965.t1	1	p4	(GCTC)3	12	1664	1675	tgggcaacttagggagcaag	59.962	taaagtactgccgagcgagc	60.179	213
scf7180000005300.g1990.t1	1	p4	(GGCA)3	12	861	872	tcgacgtcacgatcatcgac	59.974	aaatccgcctaggcaagctt	60.034	190
scf7180000005300.g1992.t1	1	p3	(GAG)4	12	2893	2904	atcgatgggaaaaacgccct	60.034	cgtcgagatccaaccctacg	59.971	185
scf7180000005300.g1993.t1	1	p4	(TCGA)3	12	9258	9269	acgctgggatgtcagttgag	60.037	ctaagtacccagcgagcgag	59.97	197
scf7180000005300.g2005.t1	1	p4	(CTGC)3	12	209	220	ctcgctcactaggcactacg	59.972	cccctcaacttactgcccag	60.035	210
scf7180000005300.g2007.t1	1	p4	(CTCG)3	12	220	231	ctacctctgccacacactgg	60.037	tcatccctgtccctcgactt	59.959	245
scf7180000005300.g2011.t1	1	p4	(CTCG)3	12	8083	8094	ttgctgggcacttagtcgag	60.037	atggacccttggcatggaag	60.033	275
scf7180000005006.g2019.t1	1	p4	(GCTT)3	12	5664	5675	cgctaggcacttagtcgagg	59.97	tctaaaaggtgcccagcgag	60.036	187
scf7180000005006.g2022.t1	1	p4	(CTCG)3	12	2054	2065	ctcgtacgctaggcagtcag	59.972	tcgacgtaatgcccatcgag	59.97	250
scf7180000005006.g2022.t1	2	p4	(CTCG)3	12	3767	3778	ctcgtacgctaggcagtcag	59.972	tcgacgtaatgcccatcgag	59.97	250
scf7180000005006.g2022.t1	3	p6	(AGGGAC)3	18	4157	4174	ctcgtacgctaggcagtcag	59.972	tcgacgtaatgcccatcgag	59.97	250
scf7180000005006.g2022.t1	4	p4	(CTCG)3	12	4317	4328	ctcgtacgctaggcagtcag	59.972	tcgacgtaatgcccatcgag	59.97	250
scf7180000005006.g2022.t1	5	p6	(AGGGAC)3	18	4808	4825	ctcgtacgctaggcagtcag	59.972	tcgacgtaatgcccatcgag	59.97	250
scf7180000005006.g2022.t1	6	p4	(CTCG)3	12	4969	4980	ctcgtacgctaggcagtcag	59.972	tcgacgtaatgcccatcgag	59.97	250
scf7180000005006.g2022.t1	7	p4	(CTCG)3	12	6066	6077	ctcgtacgctaggcagtcag	59.972	tcgacgtaatgcccatcgag	59.97	250
scf7180000005006.g2022.t1	8	p4	(CTCG)3	12	6708	6719	ctcgtacgctaggcagtcag	59.972	tcgacgtaatgcccatcgag	59.97	250
scf7180000005006.g2031.t1	1	p4	(CTCG)3	12	5400	5411	cctagggtccatgcaaagca	60.034	gaacaagccagaggagccat	60.035	218
scf7180000005006.g2031.t1	2	p4	(CTCG)3	12	6910	6921	cctagggtccatgcaaagca	60.034	gaacaagccagaggagccat	60.035	218
scf7180000005006.g2031.t1	3	p4	(CTCG)3	12	7553	7564	cctagggtccatgcaaagca	60.034	gaacaagccagaggagccat	60.035	218
scf7180000005006.g2038.t1	1	p4	(GCTC)3	12	17267	17278	tctagggacagggacaaggg	59.957	ttgacttagtgcccagcgag	60.037	195
scf7180000005006.g2040.t1	1	p4	(CTCG)3	12	1319	1330	gggcactacgttgagggaaa	59.964	acagcccccagtaggatcat	60.03	203
scf7180000005006.g2045.t1	1	p4	(GGCA)3	12	115	126	ggatgcccgatcaatagcca	59.963	gatccaaccccacgtctgtt	59.964	162
scf7180000005006.g2046.t1	1	p4	(CTCG)3	12	4005	4016	tctggatcgcagtctgggta	60.034	tccctgccctcgaatgacta	60.033	221
scf7180000006260.g2063.t1	1	p3	(TGG)5	15	591	605	gcaagccaacgagcaaaaga	59.969	ggttggaggtgcactagctt	59.963	271
scf7180000006260.g2070.t1	1	p4	(GCTC)3	12	3222	3233	cactaagttgaggggcaggg	60.035	gtacacctcaacagtcgcca	59.967	237
scf7180000006260.g2071.t1	1	p4	(CCTG)3	12	590	601	gcgattggggtgtgcttttt	59.967	ccctcgtcttgcctcatgtt	60.036	126
scf7180000006260.g2084.t1	1	p4	(GCTC)3	12	71	82	gggaaagcatcgagggacaa	60.035	gcaagtcctttgggcttgtg	59.967	150
scf7180000006260.g2087.t1	1	p4	(AGCG)3	12	129	140	gagggacaaatcactggggg	60.034	cgattgcgctgtacaacgag	59.976	128
scf7180000006260.g2088.t1	1	p4	(GCTC)3	12	439	450	aggatgaggttgttggctcg	60.036	tatcgcgagccctctacgta	59.966	188
scf7180000006260.g2107.t1	1	p4	(GCCA)3	12	821	832	actgaccctaggcagaggag	60.033	ctcttgtgcccagtgtctgt	59.893	202
scf7180000006260.g2107.t1	2	p4	(AGCG)3	12	1072	1083	actgaccctaggcagaggag	60.033	ctcttgtgcccagtgtctgt	59.893	202
scf7180000006260.g2108.t1	1	p4	(CTCG)3	12	3012	3023	gagcaagactcaccatgcct	60.036	cctcatcgatggtccttcgg	59.967	226
scf7180000006260.g2113.t1	1	p4	(GCTC)3	12	2375	2386	gtcctggctatagcgaccac	59.968	aggggagcagtgtcaaatgg	59.961	116
scf7180000006260.g2118.t1	1	p4	(GCAG)3	12	2649	2660	gcagtaagtggacaggcagt	59.965	cgcaagccgaccatattgtg	59.972	261
scf7180000006260.g2118.t1	2	p4	(CTCA)3	12	5846	5857	gcagtaagtggacaggcagt	59.965	cgcaagccgaccatattgtg	59.972	261
scf7180000006260.g2118.t1	3	p4	(CTCG)3	12	8457	8468	gcagtaagtggacaggcagt	59.965	cgcaagccgaccatattgtg	59.972	261
scf7180000006260.g2123.t1	1	p4	(GAGC)3	12	2121	2132	ccctccagatgtagggtcca	60.031	tcccctggtactctcactgg	59.959	202
scf7180000006260.g2127.t1	1	p4	(GGCA)3	12	648	659	ggaggtggtcacatagctcg	59.897	tcccacactcttcagccaac	59.891	211
scf7180000006260.g2129.t1	1	p4	(AGCG)3	12	155	166	cctcgacatagtgcctagcg	60.04	gtagctcccatgtctcgctc	59.969	270
scf7180000006260.g2136.t1	1	p4	(GCAG)3	12	1456	1467	cgcacggaccataagcattg	59.972	ttcgtgtaatgtggctcccc	60.036	190
scf7180000006260.g2137.t1	1	p6	(AGGGGC)3	18	189	206	tgcccataccattcctgctg	60.107	aattgcgagctagccctctc	59.894	131
scf7180000006260.g2137.t1	2	p4	(CTTG)3	12	909	920	tgcccataccattcctgctg	60.107	aattgcgagctagccctctc	59.894	131
scf7180000006260.g2137.t1	3	p4	(GCTC)3	12	2797	2808	tgcccataccattcctgctg	60.107	aattgcgagctagccctctc	59.894	131
scf7180000006260.g2140.t1	1	p4	(AGCG)3	12	569	580	ggggagccatatcgcatgaa	59.963	catacctccagtgcgaaggg	60.179	208
scf7180000006260.g2145.t1	1	p4	(CTCG)3	12	1113	1124	ctaggctgggcactatgtcg	59.967	cgagctagcccatcgacatt	59.967	215
scf7180000006260.g2153.t1	1	p4	(CGAG)3	12	1726	1737	agctggggaagataccgagt	60.032	gacagcttccttggctcctt	59.963	221
scf7180000006260.g2154.t1	1	p4	(CTGC)3	12	1112	1123	caacaacagcaccacacgag	59.972	ttgctttggcgaactcgttg	59.971	190
scf7180000006260.g2156.t1	1	p2	(AT)6	12	818	829	gtccatgcgacattgcttcc	59.901	ggggagcaatgtcacttgga	59.962	193
scf7180000006260.g2159.t1	1	p3	(TGG)5	15	591	605	cccgacttagatcaccgctc	59.969	atcggttagtggcttgggtg	60.035	137
scf7180000005229.g2167.t1	1	p4	(CTCG)3	12	1328	1339	atacctgctggggacatcct	60.03	tccctcgactacgtacccag	60.108	276
scf7180000006423.g2180.t1	1	p4	(TATT)3	12	1151	1162	ctctagctcgcttagtgggc	59.969	taggtttcttgccccgcatt	59.961	125
scf7180000006423.g2182.t1	1	p4	(CTCG)3	12	4143	4154	tcgctttgtgggcactatgt	59.964	cgaccctcgacatagtgctc	59.97	209
scf7180000006423.g2183.t1	1	p4	(CGAG)3	12	8	19	actgcatcgcatagacccag	59.894	cctggctcacatgttggaca	60.251	178
scf7180000006423.g2185.t1	1	p3	(CTG)4	12	1643	1654	ttcggcatgtggttgctttg	59.968	aagctatcgcgatcgtcgtt	59.971	150
scf7180000006423.g2190.t1	1	p4	(CTGC)3	12	785	796	ccaagctgggttctcggatt	60.035	aaggggagagtggcagagat	59.956	102
scf7180000006423.g2191.t1	1	p5	(CATGG)3	15	534	548	accctcagcatgggaggtat	60.03	cagtgggctggtgaggtatc	59.821	178
scf7180000006423.g2196.t1	1	p4	(CTCG)3	12	226	237	gctccccttgctcactcatt	60.035	aggcacagcaaaggacaagt	60.107	132
scf7180000004996.g2197.t1	1	p4	(TGGC)3	12	26125	26136	actcttgctcatggtccgtg	60.037	ctcgactgactgcccaactt	59.966	244
scf7180000006271.g2201.t1	1	p4	(AGCG)3	12	155	166	taggcagactcgttgtgcag	60.038	gcctgagcgtcgatatccaa	59.968	133
scf7180000006271.g2202.t1	1	p4	(TGGC)3	12	16536	16547	tgccgtgctatttggggatt	60.034	gcagtggtagaaagcccctt	59.962	126
scf7180000004905.g2214.t1	1	p4	(ATGC)3	12	207	218	tactgggggcagtcatagct	60.031	catggccccaagttgtgttg	59.966	130
scf7180000004905.g2241.t1	1	p3	(TGC)4	12	447	458	tacagccaccgctacaaagg	60.037	gcaacctcacgttttgtccc	59.97	188
scf7180000004905.g2262.t1	1	p5	(AGCTT)3	15	656	670	acgtcgagccttcacatgtt	59.966	acccctagtcactacgtccc	60.034	243
scf7180000005426.g2269.t1	1	p4	(GCAG)3	12	899	910	tggtgggaaaaacgtgggaa	60.033	cgttccattgcccacgtttt	59.969	280
scf7180000004911.g2301.t1	1	p3	(TCT)4	12	1328	1339	tgtttgccccggtgagatac	60.036	ggtcaaggtgttagggagcc	60.035	250
scf7180000004911.g2312.t1	1	p3	(ACA)4	12	392	403	gccatatccagtgggctacc	59.963	aataggagtaatgggcggcg	59.965	213
scf7180000004911.g2317.t1	1	p3	(TGG)4	12	273	284	caattagcctcggccattgc	59.969	agggatgagtaaggtccgct	60.032	141
scf7180000004911.g2327.t1	1	p6	(CAGCCC)3	18	307	324	gctggactgttgaggctgat	60.036	gggctctcaactgacctcac	60.037	109
scf7180000004911.g2340.t1	1	p5	(AGGGA)4	20	585	604	gtcctccccttttcccatgg	60.033	cagcattttccactgtgccc	60.038	158
scf7180000004911.g2367.t1	1	p6	(TGAAGA)3	18	525	542	ggaggcggagataatgaggc	60.037	ttagccgcggtgaaatcctt	60.036	203
scf7180000004911.g2385.t1	1	p3	(CAG)4	12	124	135	gaagggtgaggtgacgagtg	60.038	ccttggtcccatccgatagc	59.965	143
scf7180000004911.g2388.t1	1	p3	(CAG)4	12	124	135	acacatctggtcgaagcgtt	59.966	aatagtgcccactgccttcc	60.034	158
scf7180000004911.g2389.t1	1	p2	(GA)6	12	835	846	accacgtggcatgaagctta	59.964	gacaagcattttggcaggca	59.966	118
scf7180000004911.g2399.t1	1	p3	(GAT)4	12	622	633	gcaccagagtatgcaatgcg	59.971	gcctgagtgcacaaaagagc	60.04	257
scf7180000004911.g2407.t1	1	p3	(CCA)4	12	102	113	gccctctccagaaggtgatg	59.82	agagaagagggagggctgag	60.032	145
scf7180000004911.g2409.t1	1	p3	(AGC)4	12	1778	1789	aatggtgactctgccatggg	60.034	tgtgcaaaccattcacgcag	59.969	126
scf7180000004911.g2445.t1	1	c	(AAG)4aaca(AG)6	28	286	313	aataaggtggccgtgactgg	60.035	gttccccttccgcttcttca	59.964	258
scf7180000004911.g2460.t1	1	p3	(ATG)5	15	1448	1462	gcagcagcaacaaacatgga	59.968	tctccccatcatcagctcca	60.031	163
scf7180000004911.g2461.t1	1	p4	(CATC)3	12	280	291	gctcctggatcacgagatgg	59.967	tagacctgcgagcagactct	60.035	175
scf7180000004911.g2464.t1	1	p3	(TCT)4	12	57	68	cgaaaacccccaagcctttg	59.967	gggagaggccatcatcgaag	59.965	123
scf7180000004911.g2476.t1	1	p4	(AGAA)3	12	47	58	tgagccccatgtcatgcatt	60.033	caaccattgttgctgctgct	59.967	100
scf7180000004911.g2480.t1	1	p4	(AACA)3	12	2060	2071	ctctgagtgcaaccgttcct	59.966	gcaggaagagaaccagcact	59.964	217
scf7180000004911.g2494.t1	1	p3	(TGA)4	12	384	395	tgggatcgacctaggcaaga	60.033	actgaggtggtagcctagct	59.663	272
scf7180000004911.g2496.t1	1	p3	(GGA)4	12	52	63	gctattgtcggaggaggagg	59.323	tcatcacgcatagcctcgtc	59.969	110
scf7180000004911.g2519.t1	1	p3	(CCT)5	15	1669	1683	ttgcatagtggagagcgcaa	60.036	gccaccttcactatgcaggt	60.035	273
scf7180000004911.g2519.t1	2	p3	(CCA)4	12	2413	2424	ttgcatagtggagagcgcaa	60.036	gccaccttcactatgcaggt	60.035	273
scf7180000004911.g2528.t1	1	p3	(TAA)4	12	845	856	gtgctcttaaggggtggcat	60.034	cagctccacttctccccttg	60.036	242
scf7180000004911.g2531.t1	1	p3	(ATG)4	12	968	979	tgcatgcaaacttccatggc	60.037	aaggctgccacctaactgtc	59.963	150
scf7180000004911.g2558.t1	1	p5	(CATGC)3	15	1388	1402	tttgaaaagcgcacctgtcg	59.971	aatcgtatgctgagcgaggg	59.967	216
scf7180000004911.g2566.t1	1	p4	(GCTT)3	12	2337	2348	aaatggggctctctcttggc	60.034	gcaagcccattgtcgctatg	59.97	185
scf7180000004911.g2577.t1	1	p5	(CTTGG)3	15	326	340	ggtcactgggcaactgatca	59.963	gccaagaaggtgcaatgcaa	59.966	221
scf7180000004911.g2578.t1	1	p4	(TGGC)3	12	957	968	cttggaccaagcaacacagc	59.969	cataagtgcgccagccaatc	59.97	136
scf7180000004751.g2608.t1	1	p6	(CTGAGG)3	18	518	535	tcggcagttcaagcgttttg	59.971	ccatgcttgggttacggcta	60.107	209
scf7180000004751.g2636.t1	1	p3	(CTG)4	12	476	487	tccagaggggatggaagagg	60.031	cctcaggttccccattgctt	59.96	119
scf7180000004751.g2649.t1	1	p6	(TCATGA)3	18	4368	4385	actgccagggacatgaactg	59.963	gagcagagatgacggagagc	59.969	268
scf7180000004751.g2676.t1	1	p3	(AGG)4	12	356	367	cgaagtgacaccgttctcca	59.968	tcgtttggactgacatccgg	60.038	132
scf7180000004751.g2720.t1	1	p3	(CTG)4	12	719	730	accgtgctgcagagaattga	59.965	ttcttgggctgcattccgat	60.034	270
scf7180000004751.g2731.t1	1	p3	(TCG)4	12	301	312	tctcctccttctctccaccg	60.034	gacgacgaagctactacggg	59.973	259
scf7180000004751.g2756.t1	1	p3	(GAA)4	12	807	818	cagccagtcaccgtcttctt	59.966	caacaacccctcgttacgga	59.966	133
scf7180000004751.g2790.t1	1	p3	(CTG)4	12	158	169	gtaccttgccctctgccttt	59.962	ctggaagcaggcagtaacca	59.963	179
scf7180000004751.g2798.t1	1	p3	(TTG)4	12	638	649	actgaccctgggatcgatga	60.032	caaagtctgcaacacgtggg	59.971	220
scf7180000004751.g2823.t1	1	p3	(AGA)4	12	1521	1532	tgcgggccaaagtgaatttg	59.967	tcgtccttgacaactcctgc	59.966	169
scf7180000004751.g2848.t1	1	p2	(TC)6	12	320	331	ccaccggtaatgagcaacct	60.035	actgctccctagtcctcctg	60.033	195
scf7180000004751.g2852.t1	1	p3	(GCT)4	12	1135	1146	gggatgctgctgtacaaggt	60.035	taaccagaggagaggaccgg	60.033	168
scf7180000004751.g2854.t1	1	p3	(GAG)5	15	541	555	cttaagcgggttcaaagcgg	59.832	ccttcttctcaccccagcag	60.036	242
scf7180000004751.g2858.t1	1	p3	(TGA)4	12	252	263	gaactgcttgcagggttgtg	59.969	tgctgttgctgcatctgaga	59.964	217
scf7180000004751.g2861.t1	1	p3	(AGA)4	12	179	190	gccaagacagatcgcagtct	60.108	gtagcttgcctgtgctctga	60.037	266
scf7180000004751.g2863.t1	1	p3	(GAG)4	12	16	27	tgcaggccctcaccttttag	59.962	tccaacttccattgcctccc	59.96	112
scf7180000004751.g2868.t1	1	p3	(CCA)4	12	269	280	ccatttggcgagctttgctt	60.038	gtgctgggtgtttccgaaac	59.97	210
scf7180000004751.g2894.t1	1	p4	(AGAC)3	12	1005	1016	gagggtggtatgaggagggt	60.031	ctatcccccacaccccctta	60.029	159
scf7180000004751.g2895.t1	1	p4	(GGGT)3	12	1713	1724	cggacggtgacaactcagaa	59.968	gaagcggatttagtgcagcg	59.973	258
scf7180000004751.g2901.t1	1	c	(GGA)4cgactaccaggaagacaacgctctcttcgacgaatatggcgtggatgctaacggcgactatgttgttcctccgcacctccgtgagtt(CGC)4	111	33	143	tggtctgatggaggaggagg	60.032	ttctcaagagcaaggcggag	60.037	162
scf7180000004751.g2903.t1	1	p4	(GCTT)3	12	556	567	ggatacaggctgttgcaggt	60.035	ctgatcggcatcttccctcc	59.965	178
scf7180000004751.g2911.t1	1	p3	(GAG)4	12	511	522	atacagtcggggtcgggtaa	60.033	gccctgtgttctcatgggaa	59.962	112
scf7180000004751.g2912.t1	1	p3	(CAC)4	12	1845	1856	ttcggagctcaatggccatt	60.034	acgccatcctgtaacactgg	60.036	241
scf7180000004751.g2929.t1	1	p3	(GAG)4	12	71	82	gtcctcatgctaccgtcgag	59.97	tagggggcatgctagaacct	60.03	195
scf7180000004751.g2957.t1	1	p6	(GACCGT)3	18	607	624	ctctcgtctcccgctcaatc	59.97	cgcgcgtgagatgaagaaag	59.976	104
scf7180000004751.g2964.t1	1	p3	(CCA)4	12	164	175	ttccaccaccacagttgctt	60.034	tggcctcaatcggtttctcc	60.035	239
scf7180000004751.g2971.t1	1	p3	(GAA)4	12	10	21	caagggccaaacaaccgaag	59.968	ccggatccgttgtagggttc	60.179	159
scf7180000004751.g2994.t1	1	p3	(GAG)4	12	1375	1386	tgttcttcgtcttcgtgggg	59.967	gaagctccagatgggctgtt	60.035	195
scf7180000004751.g2998.t1	1	p3	(AAC)4	12	190	201	ctacgcctgggagcttttca	60.036	aactgtggcagagtacgtgg	59.966	264
scf7180000004751.g3005.t1	1	p3	(ACA)5	15	196	210	ttgaagggcagtcggattcc	60.035	acgatcccgctgagcttatg	59.967	169
scf7180000004751.g3006.t1	1	p3	(CCT)4	12	151	162	gtgcctacttctgccactgt	59.965	tgcctccggaacctatctga	60.033	125
scf7180000004751.g3006.t1	2	p3	(TGC)4	12	1671	1682	gtgcctacttctgccactgt	59.965	tgcctccggaacctatctga	60.033	125
scf7180000004751.g3015.t1	1	p3	(TGA)4	12	243	254	gcacgtgtgatggatcatgc	59.971	tctccctccacatacccagg	60.031	148
scf7180000004751.g3022.t1	1	p3	(AAC)4	12	214	225	gcccggatagagaactcagc	59.967	aggaaggagcctggatttgc	60.034	196
scf7180000004751.g3046.t1	1	p3	(ATG)4	12	59	70	ttgtgccagtcaaaccctgt	60.034	tggcttccccatcaatgtcc	60.033	201
scf7180000004751.g3058.t1	1	p3	(TTG)4	12	1484	1495	tcattagccccaagccaagg	60.033	gcggcgagtaaaatccgaac	59.974	232
scf7180000004751.g3074.t1	1	p3	(CAC)4	12	170	181	gcccaattgaagtcggagga	60.035	gtgagtcgttattggggcca	60.036	102
scf7180000004751.g3082.t1	1	p3	(TCT)4	12	85	96	accggaactttggtgttggt	60.034	tctggctcggtaccatcaga	60.034	106
scf7180000004751.g3083.t1	1	p3	(AAC)4	12	1664	1675	ctgcatatgctgagccggta	59.966	gcttctttggacgccctact	60.036	123
scf7180000004751.g3087.t1	1	p3	(ATG)4	12	974	985	caaatgtttcgccatggggg	60.108	gcggatcttcaagtgggtga	60.036	225
scf7180000004751.g3101.t1	1	p6	(CAACCA)3	18	475	492	atgggaatggcagcagagtc	60.107	ccagggctttgctaccagaa	59.962	136
scf7180000004751.g3146.t1	1	p3	(TGT)4	12	890	901	aaggcttcggcatcaaggaa	59.962	agagcctccacctcattcct	59.956	187
scf7180000004751.g3149.t1	1	p3	(TGC)4	12	1152	1163	ctaacggctccgacatcctc	59.969	ccacgcgatacttgctttcg	59.975	264
scf7180000004751.g3155.t1	1	p3	(ATC)4	12	6	17	gtccaccgaactttgcacac	59.971	tcaccatgctctctgccttg	60.036	161
scf7180000004751.g3159.t1	1	c	(AGC)4attgcacagacgtccctgtttcagtcatgcactaa(CGGCTC)4tttatccgttttccaaactccggcggctttcagcatggatttctccggtgcagtcagtgaacctaacaatgggttattcca(CGG)4	164	1156	1319	gcaagtttccttcgcggttt	59.97	gactccgcggtagatggaag	59.969	150
scf7180000004751.g3198.t1	1	p3	(CTT)4	12	614	625	cgcatggtgttgctgatagc	59.971	gtccatcctgtctcggcaaa	60.036	244
scf7180000004751.g3198.t1	2	p3	(TGC)4	12	1497	1508	cgcatggtgttgctgatagc	59.971	gtccatcctgtctcggcaaa	60.036	244
scf7180000004751.g3198.t1	3	p3	(TGA)4	12	4293	4304	cgcatggtgttgctgatagc	59.971	gtccatcctgtctcggcaaa	60.036	244
scf7180000004751.g3208.t1	1	p3	(GAG)4	12	214	225	gaagcgagggaacttcacca	59.965	tggaagaggaggacgaggag	60.034	218
scf7180000004751.g3210.t1	1	p3	(AGA)4	12	3590	3601	ccttctcgaccacgacacaa	59.968	cgagcgccgatttaaccttg	59.974	110
scf7180000004751.g3214.t1	1	p4	(CTTT)3	12	167	178	ggcaggcgtgtttttgacat	59.968	atctggtgtggcactgatgg	60.035	231
scf7180000004751.g3216.t1	1	p3	(TTC)4	12	547	558	cggggcatgccatagatcat	60.035	ccaagtcccttgcagaccat	59.961	278
scf7180000004751.g3218.t1	1	p3	(CGT)4	12	453	464	gtcgctcgcgtaatctctga	59.972	cccccattgtcttccccttc	60.033	179
scf7180000004751.g3248.t1	1	p3	(ATC)5	15	92	106	cgaggtcgatcttcctgctc	59.97	cctctttctcttgccccctg	60.035	116
scf7180000004751.g3267.t1	1	p2	(AG)6	12	96	107	ctggtgggagcttcattcgt	60.036	cttcctccccatcgattccg	59.966	250
scf7180000004751.g3276.t1	1	p3	(CTG)4	12	209	220	agttacacgaagcaggtcgg	60.039	acggaaggaaacggaggttc	59.966	100
scf7180000004751.g3284.t1	1	p4	(CAGT)3	12	3094	3105	cgacctgcattttatgggcg	59.971	gtgcttgctctgggatcctt	60.035	217
scf7180000004751.g3295.t1	1	p3	(ATG)4	12	419	430	tgaagccagctgatgacagg	60.036	caggaacacaaagaaggcgc	60.04	143
scf7180000004751.g3299.t1	1	p3	(GAA)4	12	3	14	tctggggaggccggtattaa	60.031	tcaccacgggactcacattg	59.965	139
scf7180000004751.g3313.t1	1	p2	(AG)6	12	1042	1053	gccgattagtccagagaccg	59.969	tggttgcagacgaagaggac	59.966	223
scf7180000004751.g3319.t1	1	p3	(TTC)4	12	333	344	atgtcgaggaaagcgagcaa	60.037	cctggccaggttagacgaag	60.108	261
scf7180000004751.g3323.t1	1	p4	(GAAA)3	12	391	402	aactcaggtggcgagtcatg	60.037	gccagccactttgagttgtg	59.969	202
scf7180000004751.g3342.t1	1	p4	(CCAT)3	12	187	198	ttgtcccagttacccgcatc	60.036	acagcttcaaccactcgagg	59.966	150
scf7180000004751.g3374.t1	1	p4	(GCTT)3	12	2719	2730	gacggagagcgatgaggaag	59.97	cgtgttgtcagtgggcaaag	59.971	112
scf7180000004751.g3383.t1	1	p2	(CT)7	14	10	23	atcggactgctacttgctcg	59.899	cgttgccttctcatcgcatg	59.973	143
scf7180000004751.g3391.t1	1	p3	(TTC)4	12	297	308	ctccgatttgctaacgtgcg	59.975	acgggtgatgagaagccaag	60.036	182
scf7180000004751.g3391.t1	2	p4	(CCAT)3	12	1890	1901	ctccgatttgctaacgtgcg	59.975	acgggtgatgagaagccaag	60.036	182
scf7180000004751.g3423.t1	1	p4	(AAGA)3	12	936	947	ctctgccgttgtttgttcgg	60.041	atctttggtggctgtacgca	59.964	121
scf7180000004751.g3425.t1	1	p3	(TCG)5	15	127	141	tcgtcgtcgtcgtcgttatc	59.976	ctcgaggaccaacatgcctt	60.036	162
scf7180000004751.g3430.t1	1	p3	(TCA)4	12	2787	2798	tagggctcatcacagctcct	60.032	aatactccacacaagcggca	59.964	237
scf7180000004751.g3448.t1	1	p2	(GA)7	14	4	17	gctcctgagtatctcgccac	59.969	taccctccctgaagacgagg	60.033	209
scf7180000004751.g3451.t1	1	p3	(AAG)4	12	351	362	agaggtagcggctgaagaga	60.034	attggacttgcagcggatga	60.035	126
scf7180000004751.g3458.t1	1	p3	(TGA)4	12	735	746	gatgcgaggggtacatggag	59.966	caaagcctgtgaaagcgctt	59.969	128
scf7180000004751.g3468.t1	1	p3	(AGG)4	12	99	110	tgccagtttgctctttgtgc	59.897	tcaacaacagacgctcctcc	59.966	111
scf7180000004751.g3469.t1	1	p3	(GTG)4	12	653	664	agctctaggtccccagtcag	60.033	aaaggagccatgaaccggag	60.035	137
scf7180000004751.g3486.t1	1	p3	(GCC)4	12	577	588	cgaccccgactgtattagcc	59.968	agggaagccattctttcggg	60.034	263
scf7180000004751.g3514.t1	1	p3	(CTG)4	12	248	259	ttgccttgagctcgtccaat	59.963	gcggcaccgagattgagata	59.968	183
scf7180000004751.g3523.t1	1	p3	(TCC)4	12	51	62	tccttgcaacacggatgaca	59.892	gcaggacaatgacgtgcttc	59.833	105
scf7180000004751.g3532.t1	1	p3	(TTC)5	15	571	585	ttgaaatggaacgcgcgttt	59.97	gttcctcgaggtcactgcaa	59.966	125
scf7180000004751.g3551.t1	1	p3	(TCA)4	12	130	141	aagcttgtgagatgtggcga	59.965	gcttgcaacagcatcccaaa	59.966	132
scf7180000004751.g3554.t1	1	p3	(CGC)5	15	71	85	gtgtgatcatgcgtcttgcc	59.902	tggcagcactgtcaacatga	60.179	112
scf7180000004751.g3565.t1	1	p3	(TCC)4	12	570	581	ggatctccacttgcgcgata	59.968	catatgtctccggacccagc	59.966	203
scf7180000004751.g3566.t1	1	p5	(GTTTT)3	15	398	412	ggctcgatgggatgaggaag	59.965	tcccaccagcaaccactttt	60.033	234
scf7180000004751.g3567.t1	1	p3	(GTG)4	12	43	54	tcccgcctcatcctttccta	60.032	gctcgcaaaagcttggtgaa	59.969	263
scf7180000004751.g3580.t1	1	p3	(AGG)4	12	255	266	ttgcttgcaaggaggaggag	59.963	ccaatttgccccctcatcct	60.032	184
scf7180000004751.g3580.t1	2	p3	(GGA)4	12	4467	4478	ttgcttgcaaggaggaggag	59.963	ccaatttgccccctcatcct	60.032	184
scf7180000004751.g3581.t1	1	p3	(CTT)4	12	1332	1343	ggtttctggtgagaagcgga	59.965	gtacggttgagcagggtgaa	59.966	214
scf7180000004751.g3586.t1	1	p3	(TCC)4	12	118	129	agaaaggtggtagttggcgg	59.964	tcctctacttgcccctcctc	60.032	244
scf7180000004751.g3612.t1	1	p3	(GAT)4	12	226	237	tggttgcttaaccccgtctc	59.964	tgctgctccacctgtgtaag	59.965	231
scf7180000006780.g3.t1	1	p4	(CGAG)3	12	1974	1985	atgggcctttcactcgtcag	60.036	cggcttaggtttccacccat	60.034	221
scf7180000006780.g3.t1	2	p4	(CGAG)3	12	2258	2269	atgggcctttcactcgtcag	60.036	cggcttaggtttccacccat	60.034	221
scf7180000006780.g8.t1	1	p4	(CGAG)3	12	11534	11545	gtccctcaacttagtgcccc	60.035	gtgcacttagtcgtgggaca	59.967	201
scf7180000006780.g10.t1	1	p4	(GCGA)3	12	5342	5353	cgtccctctccctcgactta	60.107	tgagcactttgtcgagggac	59.966	209
scf7180000006780.g16.t1	1	p3	(GAG)4	12	2116	2127	gctggttcgttgggtttgac	59.97	agcattcctcgaaggtgtgg	60.036	227
scf7180000006780.g23.t1	1	p4	(AGCG)3	12	13767	13778	atggaccctgtgcatggaag	60.034	cacttagttgagggggctgg	60.035	137
scf7180000006780.g30.t1	1	p4	(TCGC)3	12	298	309	gcttgcggttggcctaaaaa	59.967	ttgatcgttgggtccgtgag	60.038	124
scf7180000006780.g34.t1	1	c	(CAGG)3cggcatgggcgcccagcgtcgc(GCCA)3	46	2290	2335	ctaagtacccagcgagcgag	59.97	gcttggcactttttccaggg	59.966	195
scf7180000006780.g39.t1	1	p4	(GCTC)3	12	2413	2424	tttagctcgagggacaggga	59.959	ctcaactaagtgcccagcga	60.037	192
scf7180000006780.g41.t1	1	p4	(CTTG)3	12	3766	3777	ctttctgtacctgctggggg	60.035	ttccggtccctcgactaagt	59.961	106
scf7180000006780.g47.t1	1	p4	(AGCC)3	12	4317	4328	atgaaccctgggcatggaag	60.033	atgcctcctattcccagggt	60.029	206
scf7180000005115.g68.t1	1	p4	(CTCG)3	12	2512	2523	atcctatgcccagggtccat	60.104	gaataagtgccaagcgagcg	59.973	161
scf7180000004753.g73.t1	1	p3	(ATG)4	12	317	328	cttgcttgccacagtgtgac	59.97	ggctgaataagtggggtgct	60.034	114
scf7180000004753.g82.t1	1	p6	(CTGAAG)3	18	932	949	ggttcattcatggggagcca	60.033	tcccaggatgatggctctga	60.031	100
scf7180000004753.g89.t1	1	p3	(AAC)4	12	160	171	gatcgtgttttccgctacgc	59.975	ctgacaccacactcctccac	59.966	172
scf7180000004753.g118.t1	1	p3	(AAG)4	12	2263	2274	taacccgaggtctggaggag	60.033	atgcttgctcttcgccttct	60.036	245
scf7180000005511.g130.t1	1	p4	(CGAG)3	12	7405	7416	accctgggaataggaggcat	60.029	cttggtcgagggacagtgac	60.038	144
scf7180000005511.g133.t1	1	p4	(GCTC)3	12	9289	9300	tgctgggcacttagtcaagg	59.963	tccctgtccctcgactaagg	60.033	127
scf7180000006722.g141.t1	1	p4	(AGCG)3	12	3931	3942	aagcgaacgatgatgcatgc	59.971	tgtggctcgctcattgctaa	60.036	192
scf7180000006722.g148.t1	1	p3	(CCG)4	12	1234	1245	tggctcgcacaatgggtaat	60.035	acgactgacagccaagagtg	59.967	209
scf7180000005744.g156.t1	1	p3	(GAG)4	12	1054	1065	ctcaagcactcaggttcggt	59.966	cttcgtaattcagcctgcgc	59.973	140
scf7180000006419.g179.t1	1	p2	(AG)6	12	514	525	gccgaacacctacctttcca	59.964	ttagagccggctttcactcc	59.751	272
scf7180000006419.g183.t1	1	p4	(AAGC)3	12	200	211	agggagtgaagtccgcctat	60.032	ccaactctttggcactgtgc	59.969	207
scf7180000004987.g203.t1	1	p4	(CTCG)3	12	3863	3874	cagtcagtcgagggtcatcg	59.9	ttgtccctcaacgtagtgcc	59.966	200
scf7180000006632.g218.t1	1	p3	(AGG)4	12	866	877	tgctgttctcgtcactgtcc	59.968	agcaggagcagcagagtttt	59.89	263
scf7180000006632.g219.t1	1	p3	(CAG)4	12	72	83	ccagcgtattccaggggttt	60.034	cacttggtgggccatcatct	60.034	244
scf7180000006632.g224.t1	1	p3	(TTC)4	12	645	656	cacaggcaaagcagttggtc	59.969	atcgcttgcaccagactgaa	59.965	251
scf7180000006632.g260.t1	1	p3	(GAA)4	12	1390	1401	gctcgacacaactgacctca	59.968	ctccaccaatgactcgctgt	60.037	247
scf7180000006632.g287.t1	1	p3	(CAG)4	12	168	179	gccaacgatgagagcgaaac	59.905	tggaacaggttggccatcat	59.591	132
scf7180000006632.g299.t1	1	p3	(AGG)4	12	10	21	gtgctaaggctgcaaagctg	60.109	taccaccaatccaactgccc	59.961	234
scf7180000006632.g314.t1	1	p3	(TCT)4	12	974	985	ttgtggagctgtacacgacc	59.967	gcagaacccacgaactacca	59.966	110
scf7180000006632.g318.t1	1	p3	(GTT)4	12	460	471	agacccagcctccttgagat	59.956	taaccctaccctcagcggaa	59.958	221
scf7180000006632.g330.t1	1	p4	(AAGG)3	12	2364	2375	cagggaaggcgacagaaact	59.965	ctttgcaactgggtgccttc	59.967	119
scf7180000006632.g348.t1	1	p3	(GAA)4	12	849	860	ggaaagaccctcaccagagc	60.036	cgtaccattcaagccaccct	60.035	165
scf7180000006632.g355.t1	1	p3	(CTT)4	12	1108	1119	tgcattgttttgctctgccc	59.966	tcgcacataaggcttggtgt	59.964	204
scf7180000006632.g359.t1	1	p3	(ATG)4	12	1	12	aacgcccgtcaaatcttcct	59.964	gcctcggtccacatagtcac	60.179	171
scf7180000006632.g361.t1	1	p3	(TCC)4	12	348	359	acggtgatgattcgcaggag	60.179	tgcctcctccagagaaagga	59.883	141
scf7180000006632.g367.t1	1	p3	(CAA)4	12	559	570	ttgggcccattcatccttcc	60.032	ggatgtagagaacggaggcg	59.969	182
scf7180000006632.g368.t1	1	p3	(ATG)4	12	23	34	gttgttcatgacgctgacgg	59.836	cactgcattgcacccttcac	60.039	278
scf7180000006632.g372.t1	1	p2	(AC)7	14	922	935	ttaagctgggctctcgttgg	60.036	tgctctgtgtgtgtgtgtgt	60.036	242
scf7180000006632.g391.t1	1	p3	(GGC)4	12	313	324	accagcctgccaatgcttat	60.033	ccttctcagatggaggggga	60.031	195
scf7180000006632.g391.t1	2	p3	(CAC)4	12	512	523	accagcctgccaatgcttat	60.033	ccttctcagatggaggggga	60.031	195
scf7180000006632.g396.t1	1	p4	(GAAG)3	12	546	557	gcggttcttcaggagacaca	59.966	ccttgcctgcttgcgaaaat	60.038	265
scf7180000006632.g403.t1	1	p3	(ATG)4	12	209	220	ccaagctgagtgatgcctca	60.036	ttcccctttcggagcacttc	59.964	148
scf7180000006632.g406.t1	1	p3	(TGA)4	12	1236	1247	acttggctgactccagttcg	59.966	ggcggtctgaacagtcttga	59.966	239
scf7180000006632.g411.t1	1	p3	(AGA)4	12	15	26	tagctcctatgctttccgcg	59.968	ccccagtagccctctcttct	60.032	134
scf7180000006632.g419.t1	1	c	(CAG)4ttctgccggacaaggtcgccagtaattgggagaaacaggcaggctcca(CAG)4	72	841	912	ccacctttcaatcccggtca	59.962	ggccactgtgaactgtagct	59.965	204
scf7180000006632.g450.t1	1	p3	(TGG)5	15	585	599	gggaaacaaggcaaagctgg	59.966	ttgccgcctcctttcttagg	60.035	191
scf7180000006632.g459.t1	1	p3	(AAG)4	12	122	133	gccgggtctgagaaagttga	59.965	ggtttgctttgcccagtgag	59.967	136
scf7180000006632.g472.t1	1	p2	(GA)6	12	864	875	gtttccggtgagtggaggag	60.037	cgacatctcggttcttcggt	59.829	104
scf7180000006632.g496.t1	1	p3	(AAG)4	12	1001	1012	cactcaatcccttgcctcgt	60.036	agctgaaggatgacgttgca	59.965	241
scf7180000006632.g500.t1	1	p3	(GAT)4	12	1618	1629	tttgcattgaaggcccaacg	59.967	gtaccctcatcagccatccg	59.966	158
scf7180000005134.g515.t1	1	p3	(GAG)4	12	1054	1065	ctcaagcactcaggttcggt	59.966	cttcgtaattcagcctgcgc	59.973	140
scf7180000005134.g518.t1	1	p4	(GCTC)3	12	5051	5062	cgttgggcactttgttgagg	59.969	tccctcgaggatcttgagca	60.033	247
scf7180000005134.g525.t1	1	p4	(TCGC)3	12	2051	2062	gatcccaaacttcaggggca	59.96	cgaaatgcccagttgcgaaa	60.04	118
scf7180000005134.g536.t1	1	p4	(CTGC)3	12	287	298	caatggaaagggaccaccga	59.962	gcgcaatcttcgacacgatc	60.044	113
scf7180000005134.g538.t1	1	p4	(CAGT)3	12	936	947	gtgctcccatgccaagtttc	59.755	ctgtccctcgactaagtgcc	59.826	254
scf7180000006270.g573.t1	1	p4	(CAAG)3	12	1011	1022	tcatccctgccactcgacta	60.034	tctagggacagggacaaggg	59.957	141
scf7180000006270.g575.t1	1	p4	(GCAA)3	12	12483	12494	caaagttcccagcttgtggc	59.967	ttgctgggcactaagtcgag	60.037	255
scf7180000005570.g590.t1	1	p3	(GAA)5	15	1895	1909	gggggcaaggattttagcct	60.032	atggcagtggactgaagctc	60.036	222
scf7180000005570.g590.t1	2	p3	(GAA)5	15	7262	7276	gggggcaaggattttagcct	60.032	atggcagtggactgaagctc	60.036	222
scf7180000005570.g590.t1	3	p3	(GAA)5	15	9515	9529	gggggcaaggattttagcct	60.032	atggcagtggactgaagctc	60.036	222
scf7180000006769.g597.t1	1	p4	(GCTC)3	12	808	819	agtcttgttgcagggacgag	59.966	acgtccctgtccctcgatta	60.034	275
scf7180000006769.g597.t1	2	p4	(CTGG)3	12	1851	1862	agtcttgttgcagggacgag	59.966	acgtccctgtccctcgatta	60.034	275
scf7180000006769.g597.t1	3	p4	(GCTC)3	12	5742	5753	agtcttgttgcagggacgag	59.966	acgtccctgtccctcgatta	60.034	275
scf7180000006376.g636.t1	1	p4	(GCAT)3	12	499	510	aggcctagtgtgctacggta	60.034	gctcgcacttaggcatttcg	59.973	202
scf7180000006376.g684.t1	1	p3	(TGA)4	12	201	212	tatggaagagcgcatggagc	60.25	ccgcaactcgatctccaagt	60.109	139
scf7180000004798.g712.t1	1	p3	(GAA)4	12	220	231	cagccgatcgacaggaaact	60.109	tgcagatgccacatgcctaa	60.034	264
scf7180000004798.g722.t1	1	p4	(CCTT)3	12	1455	1466	ccctgatgcatctgtggtgt	60.035	taactctggcctcagcaagc	60.036	248
scf7180000004798.g736.t1	1	p2	(TC)6	12	822	833	tctctctctagccccaaccc	60.032	cctttcgccttcagccaaac	60.039	120
scf7180000004798.g753.t1	1	p3	(CTG)5	15	392	406	gccgtacgctctatttccca	59.896	agcagcagtgtccacaactt	60.107	237
scf7180000004798.g753.t1	2	p3	(ACT)4	12	640	651	gccgtacgctctatttccca	59.896	agcagcagtgtccacaactt	60.107	237
scf7180000004798.g757.t1	1	p4	(GCAT)3	12	1945	1956	ttccccacaccaaacttgct	60.033	aaagctagccaccccacatc	60.034	206
scf7180000004798.g758.t1	1	p3	(CAA)5	15	439	453	gagacggaagcccagatagc	59.967	acttgtcagatgcttccccg	60.036	231
scf7180000004798.g784.t1	1	p3	(GAA)4	12	591	602	tgccagaagtgcctacagtg	59.965	caccaccttgctcccagatt	59.961	269
scf7180000004798.g797.t1	1	p6	(AGGAAG)3	18	250	267	ccactgtggatggagttccc	60.035	agcttcgacgaaaacggtct	59.968	274
scf7180000004798.g802.t1	1	p3	(CAT)4	12	4	15	gctgcgctccatatgagagt	59.967	caagaaaaacatggcggcca	59.967	218
scf7180000004798.g807.t1	1	p3	(CAT)4	12	89	100	acggtcgaaatgggcttcat	60.035	caagaaaaacatggcggcca	59.967	137
scf7180000004798.g834.t1	1	p3	(GCA)4	12	37	48	agcagcagcaatcgttgttg	60.04	ttgtcgcttcttgcaacagc	59.971	177
scf7180000004798.g852.t1	1	p3	(GAA)4	12	280	291	ttgctgctcgttgtctttgc	59.971	gaaacagcgctgacggaatc	59.905	177
scf7180000004798.g853.t1	1	p3	(GAG)4	12	430	441	caggcagacaaaactggtgc	59.969	gacacctcagtctccacagc	60.038	134
scf7180000004798.g853.t1	2	p3	(AAG)4	12	1882	1893	caggcagacaaaactggtgc	59.969	gacacctcagtctccacagc	60.038	134
scf7180000004798.g870.t1	1	p3	(GGA)4	12	2091	2102	gttgccagtggagaacgaga	59.966	ggcatgaccttgaagcctct	60.035	273
scf7180000004798.g896.t1	1	p2	(TC)7	14	27	40	aggaatggcaaccctgatgg	60.033	acactccgctttgacctctg	59.966	114
scf7180000004798.g899.t1	1	p4	(TCCT)3	12	1297	1308	ggcctcatcatcgactctgg	59.967	ctgcatccgatggcaattgg	59.968	154
scf7180000004798.g916.t1	1	p4	(AGCG)3	12	915	926	cctccctgtccctcgactta	60.033	tgccttggcattccatccat	60.032	270
scf7180000004798.g921.t1	1	p4	(GCCT)3	12	10178	10189	gacttgggccatgtcgtaca	60.037	gtgcccatcgcgattaaacc	59.971	264
scf7180000004798.g925.t1	1	p4	(GGCA)3	12	2512	2523	ggttaccacagcagtcgaca	59.967	cgagtgatctagcgtcccac	59.97	222
scf7180000004798.g926.t1	1	p4	(CTCG)3	12	5042	5053	gagtagcatatgccgtgcct	59.966	gaccatagtcacgggttgca	60.037	241
scf7180000006432.g942.t1	1	p4	(CTCG)3	12	841	852	ctcgctctctgggcactatg	59.968	acatagtgcccaacgagcaa	59.964	273
scf7180000006432.g944.t1	1	c	(GCTC)3ggcaccatgtcaaggggcagggagcagggggctggctcgcgatgggcgcccatggcctaggtccatgcgatgcggctcccatg(GCTC)3	107	1911	2017	ggcactacgtcaagggtcaa	59.966	ttgaccctcgatgaagtgcc	60.036	232
scf7180000005048.g960.t1	1	p3	(GAG)4	12	3058	3069	ctcaagcactcaggttcggt	59.966	cttcgtaattcagcctgcgc	59.973	140
scf7180000005048.g960.t1	2	p3	(GAG)4	12	5857	5868	ctcaagcactcaggttcggt	59.966	cttcgtaattcagcctgcgc	59.973	140
scf7180000005874.g975.t1	1	p4	(TCGC)3	12	205	216	cgtctgcctgggtgtcaag	60.669	tttttaagccaaccgcgagc	60.04	122
scf7180000004923.g1001.t1	1	p3	(TGC)4	12	540	551	ctgctgctgccaacaacaat	59.967	cctgcaagacccatcatggt	60.034	226
scf7180000004923.g1029.t1	1	p3	(CAG)5	15	1027	1041	ccttcaggtggcatgtgagt	59.963	ccgcaagcgatgatctttgg	59.971	133
scf7180000004923.g1055.t1	1	p3	(CTC)5	15	567	581	tcaccatctccactgccaac	59.963	ttcgtcaaactggcctctcc	59.965	122
scf7180000004923.g1088.t1	1	p6	(CAATTT)3	18	36	53	gcatataggggctggtggac	59.963	atcacttcagccctgcttcc	60.035	201
scf7180000005349.g1115.t1	1	p3	(GCG)4	12	2664	2675	tggggaaaacgtgggaaaca	60.033	gccttcgttgcccatgtttt	59.967	236
scf7180000005349.g1115.t1	2	p4	(TCGC)3	12	6766	6777	tggggaaaacgtgggaaaca	60.033	gccttcgttgcccatgtttt	59.967	236
scf7180000005349.g1120.t1	1	p3	(ACC)5	15	126	140	ggttagatcccgacgctcag	59.969	tgagatccatccccacgtct	60.032	259
scf7180000005349.g1122.t1	1	c	(TGC)4tagaagcagccatgactgccgctactacaagcagccgtggctgctgctagaagtaggagtaatggt(TGC)5	93	783	875	aggtctacggtcagctccat	60.033	ctgcttgtagtagcggcagt	60.109	181
scf7180000005349.g1124.t1	1	p4	(CTCG)3	12	954	965	cagttggagggcttctgagg	60.036	gtccctgtccctcaacttgg	59.963	152
scf7180000005268.g1146.t1	1	p6	(GTCCCT)3	18	187	204	ggggagccgtgtcacattta	60.036	tcgctgggcactaagtcaag	60.037	174
scf7180000005268.g1148.t1	1	p4	(CAAG)3	12	3008	3019	tccctgtccctcgactaagg	60.033	gggcacttagttgagggacc	60.035	135
scf7180000004903.g1177.t1	1	p3	(TTC)4	12	201	212	cgtgagctcagctatccagg	59.968	gttttgctgtcagggcactg	59.969	273
scf7180000004903.g1185.t1	1	p3	(ATG)4	12	425	436	ccccctcctagacttgacca	59.957	taccaggaccctagtgcctc	60.032	219
scf7180000004903.g1186.t1	1	p3	(AGG)4	12	1391	1402	ggccacaatgcaaagcttga	59.966	aactctggccaccaacaaca	60.034	134
scf7180000004903.g1196.t1	1	p3	(AAG)4	12	287	298	gcgccagaagttaaggacga	60.389	accacctcaatcttcgctcc	59.749	257
scf7180000004903.g1203.t1	1	p3	(TCA)4	12	43	54	ataacgaggttggctccagc	60.108	gacgtggagctcgaaactga	60.039	261
scf7180000004903.g1208.t1	1	p5	(AAAAG)3	15	44	58	acacatggccaaccttcact	59.814	ctgcctcttggggtcttcag	60.036	279
scf7180000004903.g1210.t1	1	p6	(ATGGAG)3	18	2798	2815	gcttttgcattggtggagca	59.966	agggcccgcatatttgacaa	60.034	128
scf7180000004903.g1212.t1	1	p3	(ACC)4	12	251	262	tctcaccaacctcgtcaacg	59.968	ctcgtccagcttcgataccc	59.969	184
scf7180000004903.g1216.t1	1	p4	(AGAA)3	12	3001	3012	ggagcaggagtcggttcaaa	59.965	tagcgaacgaatctccgtcg	59.973	199
scf7180000004903.g1217.t1	1	p3	(CTG)4	12	311	322	tgctcctcctccactctctc	60.034	tggctctattggtggcacag	60.035	256
scf7180000004903.g1228.t1	1	p3	(CGG)4	12	471	482	aaacggttggtagcagaggg	59.964	gttggtggtctgagcttcga	59.966	117
scf7180000004903.g1237.t1	1	p6	(GGATTT)3	18	5	22	cgcatttggctatgttcggg	59.971	accagcaggcaacagtatcc	60.035	136
scf7180000004903.g1251.t1	1	p5	(CTCTT)3	15	2032	2046	tcccaatccaccagccattc	60.033	ttcaagggccatcagagcag	60.035	279
scf7180000004903.g1253.t1	1	p6	(TTTGGG)3	18	609	626	atggctgctgcatcttcctt	60.033	gctggcacatgaggtacagt	60.036	213
scf7180000004903.g1258.t1	1	p3	(CGA)4	12	1371	1382	ccgcaattgcaacaggtgaa	59.968	gcacaattccagggctctct	60.035	199
scf7180000004903.g1262.t1	1	p3	(GAG)4	12	2384	2395	gcgacagctcaaaacggttt	59.971	ttccgttctccacttctgcc	59.965	275
scf7180000005999.g1295.t1	1	p4	(CTTG)3	12	1547	1558	tagtcgagggacaggacgag	60.108	ctaagtgcccagagagcgag	59.898	183
scf7180000006307.g1304.t1	1	p4	(CCAT)3	12	301	312	tgcaatgcgatgcttatggc	59.969	cgaaagagcatggcatgagc	59.971	212
scf7180000005897.g1306.t1	1	p4	(TGGC)3	12	3389	3400	agctcgctgggcaactaatt	60.035	ccaaagtttccagcgtcgtg	60.041	124
scf7180000005405.g1309.t1	1	p4	(CTCG)3	12	7813	7824	gttgagggaaagggaccagg	59.962	acctcattcctgtccctcga	59.959	203
scf7180000005405.g1310.t1	1	p4	(CGAG)3	12	1617	1628	atggacccttggcatggaag	60.033	ctctctcgctcggcacttag	59.971	215
scf7180000005405.g1310.t1	2	p4	(CGAG)3	12	4068	4079	atggacccttggcatggaag	60.033	ctctctcgctcggcacttag	59.971	215
scf7180000005405.g1310.t1	3	p4	(CGAG)3	12	4822	4833	atggacccttggcatggaag	60.033	ctctctcgctcggcacttag	59.971	215
scf7180000005405.g1310.t1	4	p4	(CGAG)3	12	5894	5905	atggacccttggcatggaag	60.033	ctctctcgctcggcacttag	59.971	215
scf7180000005405.g1310.t1	5	p4	(CGAG)3	12	7273	7284	atggacccttggcatggaag	60.033	ctctctcgctcggcacttag	59.971	215
scf7180000005405.g1310.t1	6	p4	(CGAG)3	12	9785	9796	atggacccttggcatggaag	60.033	ctctctcgctcggcacttag	59.971	215
scf7180000005074.g1316.t1	1	p3	(CCG)4	12	1234	1245	gttcccagggtttttgcgac	59.968	acgtccctgtccctcgatta	60.034	251
scf7180000006396.g1323.t1	1	p4	(CCCG)3	12	1573	1584	cgcactcttcgcacaacaaa	59.973	acgatgttcggttcgtcaca	59.969	197
scf7180000006322.g1343.t1	1	p6	(TTCCCT)3	18	4050	4067	acatacgggagcctccttct	60.032	cgcatgcaataggtgtgctc	59.971	169
scf7180000005886.g1346.t1	1	p4	(CGAG)3	12	783	794	atggtgtccagagagcaagc	60.036	caagcagtccatgttgtgcc	60.039	272
scf7180000005886.g1346.t1	2	p4	(CGAG)3	12	1137	1148	atggtgtccagagagcaagc	60.036	caagcagtccatgttgtgcc	60.039	272
scf7180000006782.g1361.t1	1	p4	(GCGA)3	12	1739	1750	tcactgggcgcttagtcaag	60.037	gttcctgtccctcgacttgg	60.037	213
scf7180000006782.g1364.t1	1	p4	(CGAG)3	12	958	969	tatcccccgactaagtgcca	60.032	gtcgagggaaagggacaagg	60.036	193
scf7180000006782.g1365.t1	1	p4	(GCTC)3	12	8832	8843	ctggctcacacactgggtag	60.037	ctgtccctcgaggtaatgcc	59.895	166
scf7180000006782.g1375.t1	1	p4	(GCTG)3	12	3073	3084	gtcaagggacagggacatgg	60.035	ctgtccctcgacttagtgcc	59.826	194
scf7180000005141.g1381.t1	1	p4	(AGCC)3	12	4466	4477	accctgggaataggaggcat	60.029	cttggtcgagggacagtgac	60.038	144
scf7180000005141.g1381.t1	2	p4	(GCGA)3	12	17753	17764	accctgggaataggaggcat	60.029	cttggtcgagggacagtgac	60.038	144
scf7180000005429.g1393.t1	1	p3	(GAG)4	12	2467	2478	ctcaagcactcaggttcggt	59.966	cttcgtaattcagcctgcgc	59.973	140
scf7180000005231.g1402.t1	1	p5	(GCGAA)3	15	2280	2294	gcgtttcatgggtgacatcg	59.903	cggcttaggtttccacccat	60.034	118
scf7180000005231.g1408.t1	1	p4	(GCTC)3	12	1466	1477	acactgggcattcagtcgag	60.037	ggctctcgcatcgatgaaga	59.969	215
scf7180000005279.g1416.t1	1	p4	(GCCA)3	12	5946	5957	tttcatggaccctgggcatc	60.033	tagggaaagagacgaggggg	60.032	145
scf7180000006070.g1419.t1	1	p3	(AAC)4	12	525	536	gctcaactgtgctttgtggg	59.969	ctcctgagggggaggaatca	60.031	250
scf7180000006216.g1423.t1	1	p4	(AGCG)3	12	1119	1130	ccaggggagctgcattacaa	60.034	cccatgcccaagatctgtgt	60.034	217
scf7180000006216.g1423.t1	2	p4	(AGCG)3	12	2614	2625	ccaggggagctgcattacaa	60.034	cccatgcccaagatctgtgt	60.034	217
scf7180000006216.g1423.t1	3	p4	(GGCA)3	12	6477	6488	ccaggggagctgcattacaa	60.034	cccatgcccaagatctgtgt	60.034	217
scf7180000006216.g1425.t1	1	p4	(GCGA)3	12	5648	5659	gtcaagggacaggaaccagg	59.963	ctaagtacccagcgagcgag	59.97	183
scf7180000006216.g1429.t1	1	p3	(GAG)4	12	2686	2697	gctggttcgttgggtttgac	59.97	cttcaagttgcacaccaccg	59.971	102
scf7180000006216.g1430.t1	1	p4	(GAGC)3	12	5472	5483	tccctcgactaagtccccag	60.033	aattcctccaatgcccaggg	60.032	253
scf7180000006216.g1433.t1	1	p4	(AGCG)3	12	5336	5347	cctccactaagtgcccagtg	60.036	acttagtcgacggacaggga	59.963	194
scf7180000006216.g1435.t1	1	p4	(AGCG)3	12	923	934	gactcttggcacgggaatca	60.036	gggcacttagttgagggacc	60.035	257
scf7180000006216.g1435.t1	2	p4	(AGCG)3	12	1537	1548	gactcttggcacgggaatca	60.036	gggcacttagttgagggacc	60.035	257
scf7180000006216.g1435.t1	3	p4	(AGCG)3	12	5040	5051	gactcttggcacgggaatca	60.036	gggcacttagttgagggacc	60.035	257
scf7180000006216.g1437.t1	1	p4	(CTCG)3	12	1522	1533	gaggcatgcttccctatccc	59.963	atgttgcatggatcctggca	60.033	122
scf7180000006216.g1439.t1	1	p4	(GCTC)3	12	6804	6815	tactcagtcgaggggaaggg	60.033	gagaccctgggaattggtgg	60.034	150
scf7180000006216.g1439.t1	2	p4	(CTCG)3	12	14692	14703	tactcagtcgaggggaaggg	60.033	gagaccctgggaattggtgg	60.034	150
scf7180000006216.g1441.t1	1	p4	(CGAG)3	12	2373	2384	ctcgactaagtgcccagcaa	60.037	atcctccagggtccatgtga	59.955	243
scf7180000006216.g1442.t1	1	p4	(CGAG)3	12	4651	4662	atgccccagaatccacacag	60.034	cttccatgccaagggtccat	60.033	181
scf7180000006216.g1447.t1	1	p3	(GAG)4	12	2269	2280	gctggttcgttgggtttgac	59.97	agcattcctcgaaggtgtgg	60.036	227
scf7180000006216.g1450.t1	1	p4	(GCTC)3	12	1646	1657	gctcgctcattgctaactgc	59.973	aatgatgatgcatgccacgc	59.968	183
scf7180000006216.g1452.t1	1	p4	(GCTC)3	12	905	916	ctggggacttagtcgaggga	60.033	cttgactaagtgcccagcga	60.037	252
[truncated: 1,546 more rows]
