# Supplementary material for: De novo Whole-Genome Assembly of Moringa oleifera Helps Identify Genes Regulating Drought Stress Tolerance
Source: Front Plant Sci. 2021 Dec 14;12:766999. doi: 10.3389/fpls.2021.766999 (PMC8712769; doi:10.3389/fpls.2021.766999)
Supplement: Supplementary Figure 1 — Moringa varieties, viz., Bhagya, ODC3, PKM1, and PKM2, during drought stress treatment. [file Data_Sheet_1.zip › Supplementary Table 9.XLSX]

## Sheet: Sheet1
Supplementary Table S9: Annotation of differentially expressed genes (in response to drought stress) after blastx with the UniProt Swiss-Prot database
Gene ID	UniProt ID and description	percentage identity	length	mismatch	gapopen	query start	query end	subject start	subject end	Evalue	bitscore
TRINITY_GG_1005_c1_g1_i2.p1	sp_Q42191_OXA1_ARATH_Mitochondrial_inner_membrane_protein_OXA1_OS=Arabidopsis_thaliana_OX=3702_GN=OXA1_PE=2_SV=2	56.751	437	172	6	34	1323	1	427	7.33e-163	468
TRINITY_GG_1005_c6_g1_i22.p1	sp_Q6E7H0_ORC3_ARATH_Origin_of_replication_complex_subunit_3_OS=Arabidopsis_thaliana_OX=3702_GN=ORC3_PE=1_SV=1	53.939	660	272	6	1	1944	1	640	0	658
TRINITY_GG_1005_c6_g1_i22.p1	sp_Q6E7H0_ORC3_ARATH_Origin_of_replication_complex_subunit_3_OS=Arabidopsis_thaliana_OX=3702_GN=ORC3_PE=1_SV=1	89.286	28	3	0	1945	2028	706	733	2.38e-07	58.2
TRINITY_GG_1007_c0_g3_i1.p1	sp_Q8S9L6_CRK29_ARATH_Cysteine-rich_receptor-like_protein_kinase_29_OS=Arabidopsis_thaliana_OX=3702_GN=CRK29_PE=2_SV=1	38.592	355	198	9	88	1143	36	373	3.82e-57	201
TRINITY_GG_1007_c107_g1_i24.p1	sp_O81791_RKD5_ARATH_Protein_RKD5_OS=Arabidopsis_thaliana_OX=3702_GN=RKD5_PE=3_SV=1	54.74	327	118	8	7	936	57	370	8.65e-99	298
TRINITY_GG_1007_c108_g1_i1.p1	sp_Q9SY74_C3H5_ARATH_Zinc_finger_CCCH_domain-containing_protein_5_OS=Arabidopsis_thaliana_OX=3702_GN=At1g10320_PE=2_SV=2	65.979	97	31	1	1	291	384	478	2.37e-27	117
TRINITY_GG_1007_c108_g1_i12.p1	sp_Q9SY74_C3H5_ARATH_Zinc_finger_CCCH_domain-containing_protein_5_OS=Arabidopsis_thaliana_OX=3702_GN=At1g10320_PE=2_SV=2	65.979	97	31	1	1	291	384	478	2.37e-27	117
TRINITY_GG_1007_c108_g1_i14.p1	sp_Q9SY74_C3H5_ARATH_Zinc_finger_CCCH_domain-containing_protein_5_OS=Arabidopsis_thaliana_OX=3702_GN=At1g10320_PE=2_SV=2	65.979	97	31	1	1	291	384	478	2.37e-27	117
TRINITY_GG_1007_c108_g1_i15.p1	sp_Q9SY74_C3H5_ARATH_Zinc_finger_CCCH_domain-containing_protein_5_OS=Arabidopsis_thaliana_OX=3702_GN=At1g10320_PE=2_SV=2	65.979	97	31	1	1	291	384	478	2.37e-27	117
TRINITY_GG_1007_c108_g1_i7.p1	sp_Q9SY74_C3H5_ARATH_Zinc_finger_CCCH_domain-containing_protein_5_OS=Arabidopsis_thaliana_OX=3702_GN=At1g10320_PE=2_SV=2	65.979	97	31	1	1	291	384	478	2.37e-27	117
TRINITY_GG_1007_c110_g1_i12.p1	sp_Q9SY73_PTALR_ARATH_NADPH-dependent_pterin_aldehyde_reductase_OS=Arabidopsis_thaliana_OX=3702_GN=At1g10310_PE=1_SV=1	72.727	77	21	0	233	3	20	96	3.51e-35	123
TRINITY_GG_1007_c110_g1_i17.p2	sp_Q9SY73_PTALR_ARATH_NADPH-dependent_pterin_aldehyde_reductase_OS=Arabidopsis_thaliana_OX=3702_GN=At1g10310_PE=1_SV=1	72.727	77	21	0	233	3	20	96	3.51e-35	123
TRINITY_GG_1007_c113_g2_i9.p1	sp_Q8LLD4_REP_ARATH_Rab_escort_protein_1_OS=Arabidopsis_thaliana_OX=3702_GN=REP_PE=1_SV=2	68.471	425	129	4	40	1305	14	436	0	543
TRINITY_GG_1007_c116_g1_i16.p1	sp_P46277_CCNB1_MEDSV_G2/mitotic-specific_cyclin-1_OS=Medicago_sativa_subsp._varia_OX=36902_PE=2_SV=1	65.367	436	140	6	1	1302	1	427	0	588
TRINITY_GG_1007_c119_g1_i2.p2	sp_B9RXW0_TPS7_RICCO_Alpha-farnesene_synthase_OS=Ricinus_communis_OX=3988_GN=TPS7_PE=1_SV=2	55.708	219	94	2	1	651	347	564	2.25e-83	261
TRINITY_GG_1007_c122_g1_i18.p1	sp_Q10S65_NAC22_ORYSJ_NAC_domain-containing_protein_22_OS=Oryza_sativa_subsp._japonica_OX=39947_GN=NAC022_PE=2_SV=1	56.41	195	54	2	73	657	18	181	1.9e-70	221
TRINITY_GG_1007_c123_g1_i2.p1	sp_F4I114_Y1960_ARATH_Probable_serine/threonine-protein_kinase_At1g09600_OS=Arabidopsis_thaliana_OX=3702_GN=At1g09600_PE=3_SV=1	63.454	498	153	10	1	1488	244	714	0	582
TRINITY_GG_1007_c138_g1_i2.p1	sp_Q94B38_GPT2_ARATH_Glucose-6-phosphate/phosphate_translocator_2,_chloroplastic_OS=Arabidopsis_thaliana_OX=3702_GN=GPT2_PE=2_SV=2	83.641	379	49	4	61	1191	21	388	0	588
TRINITY_GG_1007_c143_g1_i6.p1	sp_P62294_ASPM_PONPY_Abnormal_spindle-like_microcephaly-associated_protein_homolog_OS=Pongo_pygmaeus_OX=9600_GN=ASPM_PE=2_SV=1	24.866	1118	636	32	646	3615	766	1807	7.65e-50	199
TRINITY_GG_1007_c143_g1_i6.p1	sp_P62294_ASPM_PONPY_Abnormal_spindle-like_microcephaly-associated_protein_homolog_OS=Pongo_pygmaeus_OX=9600_GN=ASPM_PE=2_SV=1	24.71	518	288	12	2509	3858	2840	3323	2.76e-26	122
TRINITY_GG_1007_c143_g1_i6.p1	sp_P62294_ASPM_PONPY_Abnormal_spindle-like_microcephaly-associated_protein_homolog_OS=Pongo_pygmaeus_OX=9600_GN=ASPM_PE=2_SV=1	25.474	475	275	15	2293	3543	1457	1910	6.58e-15	84.7
TRINITY_GG_1007_c143_g1_i6.p1	sp_P62294_ASPM_PONPY_Abnormal_spindle-like_microcephaly-associated_protein_homolog_OS=Pongo_pygmaeus_OX=9600_GN=ASPM_PE=2_SV=1	24.034	466	292	15	2299	3540	1600	2055	2.62e-12	76.3
TRINITY_GG_1007_c143_g1_i6.p1	sp_P62294_ASPM_PONPY_Abnormal_spindle-like_microcephaly-associated_protein_homolog_OS=Pongo_pygmaeus_OX=9600_GN=ASPM_PE=2_SV=1	24.101	473	288	15	2314	3570	1487	1942	8.4e-11	71.2
TRINITY_GG_1007_c143_g1_i6.p1	sp_P62294_ASPM_PONPY_Abnormal_spindle-like_microcephaly-associated_protein_homolog_OS=Pongo_pygmaeus_OX=9600_GN=ASPM_PE=2_SV=1	24.471	425	263	14	2305	3540	2163	2542	7.68e-10	68.2
TRINITY_GG_1007_c143_g1_i6.p1	sp_P62294_ASPM_PONPY_Abnormal_spindle-like_microcephaly-associated_protein_homolog_OS=Pongo_pygmaeus_OX=9600_GN=ASPM_PE=2_SV=1	23.26	503	277	18	2254	3513	2291	2767	1.02e-07	60.8
TRINITY_GG_1007_c147_g1_i44.p1	sp_Q7X911_SAC6_ARATH_Phosphoinositide_phosphatase_SAC6_OS=Arabidopsis_thaliana_OX=3702_GN=SAC6_PE=2_SV=1	81.911	492	88	1	28	1500	6	497	0	871
TRINITY_GG_1007_c150_g1_i13.p1	sp_Q93V99_PDF2_ARATH_Homeobox-leucine_zipper_protein_PROTODERMAL_FACTOR_2_OS=Arabidopsis_thaliana_OX=3702_GN=PDF2_PE=2_SV=1	81.646	741	116	10	1	2166	1	740	0	1176
TRINITY_GG_1007_c150_g1_i16.p1	sp_Q8RWU4_ATML1_ARATH_Homeobox-leucine_zipper_protein_MERISTEM_L1_OS=Arabidopsis_thaliana_OX=3702_GN=ATML1_PE=2_SV=1	82.864	391	45	2	16	1122	372	762	0	584
TRINITY_GG_1007_c150_g1_i8.p2	sp_Q93V99_PDF2_ARATH_Homeobox-leucine_zipper_protein_PROTODERMAL_FACTOR_2_OS=Arabidopsis_thaliana_OX=3702_GN=PDF2_PE=2_SV=1	77.049	122	19	3	1	339	619	740	3.52e-50	172
TRINITY_GG_1007_c15_g2_i10.p1	sp_Q9SHL7_RP44A_ARATH_Exosome_complex_exonuclease_RRP44_homolog_A_OS=Arabidopsis_thaliana_OX=3702_GN=RRP44A_PE=2_SV=2	83.15	819	137	1	1	2454	1	819	0	1396
TRINITY_GG_1007_c166_g1_i1.p1	sp_Q9LZ31_C77A4_ARATH_Cytochrome_P450_77A4_OS=Arabidopsis_thaliana_OX=3702_GN=CYP77A4_PE=2_SV=1	44.554	505	272	6	10	1515	12	511	4.91e-136	405
TRINITY_GG_1007_c17_g1_i24.p1	sp_Q7XPJ0_KN14I_ORYSJ_Kinesin-like_protein_KIN-14I_OS=Oryza_sativa_subsp._japonica_OX=39947_GN=KIN14I_PE=2_SV=1	80.519	308	60	0	1	924	362	669	2.41e-155	469
TRINITY_GG_1007_c17_g1_i9.p2	sp_Q7XPJ0_KN14I_ORYSJ_Kinesin-like_protein_KIN-14I_OS=Oryza_sativa_subsp._japonica_OX=39947_GN=KIN14I_PE=2_SV=1	80.519	308	60	0	1	924	362	669	2.41e-155	469
TRINITY_GG_1007_c182_g2_i4.p1	sp_Q8L9A9_XTH8_ARATH_Probable_xyloglucan_endotransglucosylase/hydrolase_protein_8_OS=Arabidopsis_thaliana_OX=3702_GN=XTH8_PE=2_SV=2	83.636	220	34	1	1	654	85	304	7.02e-144	406
TRINITY_GG_1007_c187_g1_i20.p2	sp_Q9SE83_DRP2A_ARATH_Dynamin-2A_OS=Arabidopsis_thaliana_OX=3702_GN=DRP2A_PE=1_SV=2	89.524	105	11	0	16	330	717	821	1.14e-56	193
TRINITY_GG_1007_c203_g1_i1.p1	sp_O49561_G2OX8_ARATH_Gibberellin_2-beta-dioxygenase_8_OS=Arabidopsis_thaliana_OX=3702_GN=GA2OX8_PE=1_SV=2	65.774	336	103	3	10	990	2	334	2.8e-165	466
TRINITY_GG_1007_c203_g1_i2.p1	sp_O49561_G2OX8_ARATH_Gibberellin_2-beta-dioxygenase_8_OS=Arabidopsis_thaliana_OX=3702_GN=GA2OX8_PE=1_SV=2	65.774	336	103	3	10	990	2	334	2.8e-165	466
TRINITY_GG_1007_c21_g1_i108.p2	sp_Q9SVS1_BGL47_ARATH_Beta-glucosidase_47_OS=Arabidopsis_thaliana_OX=3702_GN=BGLU47_PE=3_SV=2	69.697	165	50	0	1	495	121	285	4.15e-84	261
TRINITY_GG_1007_c228_g1_i1.p2	sp_Q01908_ATPG1_ARATH_ATP_synthase_gamma_chain_1,_chloroplastic_OS=Arabidopsis_thaliana_OX=3702_GN=ATPC1_PE=1_SV=1	83.69	374	57	2	1	1119	1	371	0	557
TRINITY_GG_1007_c245_g2_i2.p1	sp_P46608_HSBH1_SOYBN_Homeobox_protein_SBH1_OS=Glycine_max_OX=3847_GN=H1_PE=2_SV=1	69.755	367	84	6	31	1053	14	379	9.06e-148	424
TRINITY_GG_1007_c245_g2_i5.p1	sp_O22299_LET6_SOLLC_Homeobox_protein_knotted-1-like_LET6_OS=Solanum_lycopersicum_OX=4081_GN=LET6_PE=2_SV=1	89.933	149	15	0	10	456	207	355	9.8e-89	265
TRINITY_GG_1007_c24_g1_i3.p2	sp_P12301_PSBQ_SPIOL_Oxygen-evolving_enhancer_protein_3,_chloroplastic_OS=Spinacia_oleracea_OX=3562_GN=PSBQ_PE=1_SV=1	74.359	234	57	2	1	699	1	232	4.99e-84	253
TRINITY_GG_1007_c24_g1_i6.p2	sp_P12301_PSBQ_SPIOL_Oxygen-evolving_enhancer_protein_3,_chloroplastic_OS=Spinacia_oleracea_OX=3562_GN=PSBQ_PE=1_SV=1	74.359	234	57	2	1	699	1	232	4.99e-84	253
TRINITY_GG_1007_c24_g1_i7.p2	sp_P12301_PSBQ_SPIOL_Oxygen-evolving_enhancer_protein_3,_chloroplastic_OS=Spinacia_oleracea_OX=3562_GN=PSBQ_PE=1_SV=1	74.359	234	57	2	1	699	1	232	4.99e-84	253
TRINITY_GG_1007_c24_g1_i8.p2	sp_P12301_PSBQ_SPIOL_Oxygen-evolving_enhancer_protein_3,_chloroplastic_OS=Spinacia_oleracea_OX=3562_GN=PSBQ_PE=1_SV=1	74.359	234	57	2	1	699	1	232	4.99e-84	253
TRINITY_GG_1007_c25_g1_i173.p1	sp_Q9C5S2_IRE1A_ARATH_Serine/threonine-protein_kinase/endoribonuclease_IRE1a_OS=Arabidopsis_thaliana_OX=3702_GN=IRE1A_PE=1_SV=1	70	450	135	0	1183	2532	392	841	0	679
TRINITY_GG_1007_c25_g1_i173.p1	sp_Q9C5S2_IRE1A_ARATH_Serine/threonine-protein_kinase/endoribonuclease_IRE1a_OS=Arabidopsis_thaliana_OX=3702_GN=IRE1A_PE=1_SV=1	33.99	203	93	6	118	684	114	289	1.93e-18	94.4
TRINITY_GG_1007_c25_g1_i192.p1	sp_Q9C5S2_IRE1A_ARATH_Serine/threonine-protein_kinase/endoribonuclease_IRE1a_OS=Arabidopsis_thaliana_OX=3702_GN=IRE1A_PE=1_SV=1	70	450	135	0	1183	2532	392	841	0	679
TRINITY_GG_1007_c25_g1_i192.p1	sp_Q9C5S2_IRE1A_ARATH_Serine/threonine-protein_kinase/endoribonuclease_IRE1a_OS=Arabidopsis_thaliana_OX=3702_GN=IRE1A_PE=1_SV=1	33.99	203	93	6	118	684	114	289	1.93e-18	94.4
TRINITY_GG_1007_c25_g1_i204.p1	sp_Q84W41_GLR36_ARATH_Glutamate_receptor_3.6_OS=Arabidopsis_thaliana_OX=3702_GN=GLR3.6_PE=2_SV=1	65.847	773	245	3	13	2307	3	764	0	1054
TRINITY_GG_1007_c25_g1_i228.p1	sp_Q84W41_GLR36_ARATH_Glutamate_receptor_3.6_OS=Arabidopsis_thaliana_OX=3702_GN=GLR3.6_PE=2_SV=1	66.34	817	255	4	139	2562	84	889	0	1117
TRINITY_GG_1007_c25_g1_i228.p2	sp_Q9C5S2_IRE1A_ARATH_Serine/threonine-protein_kinase/endoribonuclease_IRE1a_OS=Arabidopsis_thaliana_OX=3702_GN=IRE1A_PE=1_SV=1	70	450	135	0	1183	2532	392	841	0	679
TRINITY_GG_1007_c25_g1_i228.p2	sp_Q9C5S2_IRE1A_ARATH_Serine/threonine-protein_kinase/endoribonuclease_IRE1a_OS=Arabidopsis_thaliana_OX=3702_GN=IRE1A_PE=1_SV=1	33.99	203	93	6	118	684	114	289	1.93e-18	94.4
TRINITY_GG_1007_c25_g1_i42.p1	sp_Q84W41_GLR36_ARATH_Glutamate_receptor_3.6_OS=Arabidopsis_thaliana_OX=3702_GN=GLR3.6_PE=2_SV=1	66.34	817	255	4	139	2562	84	889	0	1117
TRINITY_GG_1007_c25_g1_i7.p2	sp_Q9C5S2_IRE1A_ARATH_Serine/threonine-protein_kinase/endoribonuclease_IRE1a_OS=Arabidopsis_thaliana_OX=3702_GN=IRE1A_PE=1_SV=1	70	450	135	0	1183	2532	392	841	0	679
TRINITY_GG_1007_c25_g1_i7.p2	sp_Q9C5S2_IRE1A_ARATH_Serine/threonine-protein_kinase/endoribonuclease_IRE1a_OS=Arabidopsis_thaliana_OX=3702_GN=IRE1A_PE=1_SV=1	33.99	203	93	6	118	684	114	289	1.93e-18	94.4
TRINITY_GG_1007_c25_g1_i84.p1	sp_Q84W41_GLR36_ARATH_Glutamate_receptor_3.6_OS=Arabidopsis_thaliana_OX=3702_GN=GLR3.6_PE=2_SV=1	65.922	851	270	4	1	2526	50	889	0	1159
TRINITY_GG_1007_c25_g1_i84.p2	sp_Q9C5S2_IRE1A_ARATH_Serine/threonine-protein_kinase/endoribonuclease_IRE1a_OS=Arabidopsis_thaliana_OX=3702_GN=IRE1A_PE=1_SV=1	70	450	135	0	1183	2532	392	841	0	679
TRINITY_GG_1007_c25_g1_i84.p2	sp_Q9C5S2_IRE1A_ARATH_Serine/threonine-protein_kinase/endoribonuclease_IRE1a_OS=Arabidopsis_thaliana_OX=3702_GN=IRE1A_PE=1_SV=1	33.99	203	93	6	118	684	114	289	1.93e-18	94.4
TRINITY_GG_1007_c25_g1_i93.p2	sp_Q9C5S2_IRE1A_ARATH_Serine/threonine-protein_kinase/endoribonuclease_IRE1a_OS=Arabidopsis_thaliana_OX=3702_GN=IRE1A_PE=1_SV=1	70	450	135	0	1183	2532	392	841	0	679
TRINITY_GG_1007_c25_g1_i93.p2	sp_Q9C5S2_IRE1A_ARATH_Serine/threonine-protein_kinase/endoribonuclease_IRE1a_OS=Arabidopsis_thaliana_OX=3702_GN=IRE1A_PE=1_SV=1	33.99	203	93	6	118	684	114	289	1.93e-18	94.4
TRINITY_GG_1007_c27_g1_i22.p1	sp_Q9SAB3_RB45B_ARATH_Polyadenylate-binding_protein_RBP45B_OS=Arabidopsis_thaliana_OX=3702_GN=RBP45B_PE=1_SV=1	79.57	186	37	1	253	807	57	242	2.14e-107	320
TRINITY_GG_1007_c27_g1_i22.p1	sp_Q9SAB3_RB45B_ARATH_Polyadenylate-binding_protein_RBP45B_OS=Arabidopsis_thaliana_OX=3702_GN=RBP45B_PE=1_SV=1	28.902	173	98	6	271	741	156	319	1.47e-07	55.8
TRINITY_GG_1007_c28_g1_i2.p1	sp_Q5M868_GBA2_RAT_Non-lysosomal_glucosylceramidase_OS=Rattus_norvegicus_OX=10116_GN=Gba2_PE=2_SV=2	39.646	792	391	16	28	2361	157	875	1.27e-173	528
TRINITY_GG_1007_c29_g1_i16.p3	sp_F4HX15_LPAI_ARATH_Phospholipase_A_I_OS=Arabidopsis_thaliana_OX=3702_GN=PLA1_PE=3_SV=1	81.481	162	29	1	61	543	565	726	1.15e-84	275
TRINITY_GG_1007_c29_g1_i2.p1	sp_F4HX15_LPAI_ARATH_Phospholipase_A_I_OS=Arabidopsis_thaliana_OX=3702_GN=PLA1_PE=3_SV=1	81.167	600	107	4	148	1941	12	607	0	944
TRINITY_GG_1007_c29_g1_i4.p1	sp_F4HX15_LPAI_ARATH_Phospholipase_A_I_OS=Arabidopsis_thaliana_OX=3702_GN=PLA1_PE=3_SV=1	85.423	343	50	0	1	1029	224	566	0	601
TRINITY_GG_1007_c30_g1_i17.p1	sp_Q96282_CLCC_ARATH_Chloride_channel_protein_CLC-c_OS=Arabidopsis_thaliana_OX=3702_GN=CLC-C_PE=1_SV=1	80.032	616	114	4	1	1827	1	614	0	793
TRINITY_GG_1007_c30_g1_i22.p1	sp_Q96282_CLCC_ARATH_Chloride_channel_protein_CLC-c_OS=Arabidopsis_thaliana_OX=3702_GN=CLC-C_PE=1_SV=1	87.243	243	31	0	19	747	131	373	4.69e-96	301
TRINITY_GG_1007_c348_g1_i1.p1	sp_P48020_HMDH1_SOLTU_3-hydroxy-3-methylglutaryl-coenzyme_A_reductase_1_OS=Solanum_tuberosum_OX=4113_GN=HMG1_PE=2_SV=1	75.635	591	111	7	1	1680	1	589	0	877
TRINITY_GG_1007_c36_g1_i25.p1	sp_Q9FIU5_CRLK1_ARATH_Calcium/calmodulin-regulated_receptor-like_kinase_1_OS=Arabidopsis_thaliana_OX=3702_GN=CRLK1_PE=1_SV=1	62.5	368	127	4	142	1233	26	386	3.02e-159	459
TRINITY_GG_1007_c36_g1_i25.p3	sp_D7U6G6_ANRPN_VITVI_Anthocyanidin_reductase_((2S)-flavan-3-ol-forming)_OS=Vitis_vinifera_OX=29760_GN=ANR_PE=3_SV=1	75	140	35	0	1	420	198	337	2.55e-75	230
TRINITY_GG_1007_c36_g1_i30.p2	sp_D7U6G6_ANRPN_VITVI_Anthocyanidin_reductase_((2S)-flavan-3-ol-forming)_OS=Vitis_vinifera_OX=29760_GN=ANR_PE=3_SV=1	70.109	368	72	1	19	1122	8	337	0	540
TRINITY_GG_1007_c36_g1_i30.p1	sp_Q9FIU5_CRLK1_ARATH_Calcium/calmodulin-regulated_receptor-like_kinase_1_OS=Arabidopsis_thaliana_OX=3702_GN=CRLK1_PE=1_SV=1	62.5	368	127	4	142	1233	26	386	3.02e-159	459
TRINITY_GG_1007_c36_g1_i37.p1	sp_D7U6G6_ANRPN_VITVI_Anthocyanidin_reductase_((2S)-flavan-3-ol-forming)_OS=Vitis_vinifera_OX=29760_GN=ANR_PE=3_SV=1	78.182	330	72	0	19	1008	8	337	0	560
TRINITY_GG_1007_c36_g1_i57.p3	sp_D7U6G6_ANRPN_VITVI_Anthocyanidin_reductase_((2S)-flavan-3-ol-forming)_OS=Vitis_vinifera_OX=29760_GN=ANR_PE=3_SV=1	75	140	35	0	1	420	198	337	2.55e-75	230
TRINITY_GG_1007_c36_g1_i68.p2	sp_D7U6G6_ANRPN_VITVI_Anthocyanidin_reductase_((2S)-flavan-3-ol-forming)_OS=Vitis_vinifera_OX=29760_GN=ANR_PE=3_SV=1	70.109	368	72	1	19	1122	8	337	0	540
TRINITY_GG_1007_c36_g1_i72.p1	sp_D7U6G6_ANRPN_VITVI_Anthocyanidin_reductase_((2S)-flavan-3-ol-forming)_OS=Vitis_vinifera_OX=29760_GN=ANR_PE=3_SV=1	78.182	330	72	0	19	1008	8	337	0	560
TRINITY_GG_1007_c36_g1_i80.p1	sp_D7U6G6_ANRPN_VITVI_Anthocyanidin_reductase_((2S)-flavan-3-ol-forming)_OS=Vitis_vinifera_OX=29760_GN=ANR_PE=3_SV=1	70.109	368	72	1	19	1122	8	337	0	540
TRINITY_GG_1007_c37_g1_i106.p2	sp_Q94AU9_RBCX1_ARATH_Chaperonin-like_RBCX_protein_1,_chloroplastic_OS=Arabidopsis_thaliana_OX=3702_GN=RBCX1_PE=1_SV=1	77.857	140	26	1	88	507	37	171	4.5e-75	225
TRINITY_GG_1007_c37_g1_i159.p2	sp_Q94AU9_RBCX1_ARATH_Chaperonin-like_RBCX_protein_1,_chloroplastic_OS=Arabidopsis_thaliana_OX=3702_GN=RBCX1_PE=1_SV=1	77.857	140	26	1	88	507	37	171	4.5e-75	225
TRINITY_GG_1007_c37_g1_i16.p2	sp_Q94AU9_RBCX1_ARATH_Chaperonin-like_RBCX_protein_1,_chloroplastic_OS=Arabidopsis_thaliana_OX=3702_GN=RBCX1_PE=1_SV=1	77.857	140	26	1	88	507	37	171	4.5e-75	225
TRINITY_GG_1007_c37_g1_i219.p3	sp_Q94AU9_RBCX1_ARATH_Chaperonin-like_RBCX_protein_1,_chloroplastic_OS=Arabidopsis_thaliana_OX=3702_GN=RBCX1_PE=1_SV=1	77.857	140	26	1	88	507	37	171	4.5e-75	225
TRINITY_GG_1007_c37_g1_i8.p2	sp_Q94AU9_RBCX1_ARATH_Chaperonin-like_RBCX_protein_1,_chloroplastic_OS=Arabidopsis_thaliana_OX=3702_GN=RBCX1_PE=1_SV=1	77.857	140	26	1	88	507	37	171	4.5e-75	225
TRINITY_GG_1007_c45_g1_i117.p1	sp_A8MRC7_B3GT2_ARATH_Probable_beta-1,3-galactosyltransferase_2_OS=Arabidopsis_thaliana_OX=3702_GN=B3GALT2_PE=2_SV=1	52.688	186	79	4	1	534	1	185	1.37e-51	173
TRINITY_GG_1007_c45_g1_i163.p1	sp_Q8LEJ9_B3GT4_ARATH_Probable_beta-1,3-galactosyltransferase_4_OS=Arabidopsis_thaliana_OX=3702_GN=B3GALT4_PE=2_SV=1	64.804	179	59	2	37	561	73	251	4.35e-69	218
TRINITY_GG_1007_c48_g1_i45.p1	sp_Q9C519_WRKY6_ARATH_WRKY_transcription_factor_6_OS=Arabidopsis_thaliana_OX=3702_GN=WRKY6_PE=1_SV=1	49.915	591	212	15	1	1716	1	526	1.22e-136	413
TRINITY_GG_1007_c49_g1_i2.p1	sp_F4JL28_EBS_ARATH_Chromatin_remodeling_protein_EBS_OS=Arabidopsis_thaliana_OX=3702_GN=EBS_PE=1_SV=1	92.941	170	12	0	1	510	1	170	5.59e-119	338
TRINITY_GG_1007_c4_g1_i103.p1	sp_O95822_DCMC_HUMAN_Malonyl-CoA_decarboxylase,_mitochondrial_OS=Homo_sapiens_OX=9606_GN=MLYCD_PE=1_SV=3	43.478	230	104	5	178	858	248	454	1.46e-48	171
TRINITY_GG_1007_c4_g1_i19.p1	sp_P12617_DCMC_ANSAN_Malonyl-CoA_decarboxylase,_mitochondrial_OS=Anser_anser_anser_OX=8844_GN=MLYCD_PE=1_SV=2	40.318	377	197	5	4	1119	148	501	1.62e-85	271
TRINITY_GG_1007_c4_g1_i30.p1	sp_P12617_DCMC_ANSAN_Malonyl-CoA_decarboxylase,_mitochondrial_OS=Anser_anser_anser_OX=8844_GN=MLYCD_PE=1_SV=2	48.649	111	57	0	91	423	391	501	1.53e-28	112
TRINITY_GG_1007_c51_g1_i72.p1	sp_Q43846_SSY3_SOLTU_Soluble_starch_synthase_3,_chloroplastic/amyloplastic_OS=Solanum_tuberosum_OX=4113_GN=SS3_PE=1_SV=1	60.796	1005	342	7	1	2865	1	1003	0	1159
TRINITY_GG_1007_c51_g1_i79.p1	sp_F4IAG2_SSY3_ARATH_Starch_synthase_3,_chloroplastic/amyloplastic_OS=Arabidopsis_thaliana_OX=3702_GN=SS3_PE=1_SV=1	84.33	351	55	0	4	1056	608	958	0	643
TRINITY_GG_1007_c51_g1_i82.p1	sp_Q43846_SSY3_SOLTU_Soluble_starch_synthase_3,_chloroplastic/amyloplastic_OS=Solanum_tuberosum_OX=4113_GN=SS3_PE=1_SV=1	56.444	838	313	7	1	2364	1	836	0	843
TRINITY_GG_1007_c56_g1_i1.p2	sp_F6H7K5_THI42_VITVI_Thiamine_thiazole_synthase_2,_chloroplastic_OS=Vitis_vinifera_OX=29760_GN=THI1-2_PE=3_SV=1	85.672	335	44	2	37	1041	14	344	0	580
TRINITY_GG_1007_c56_g1_i3.p1	sp_F6H7K5_THI42_VITVI_Thiamine_thiazole_synthase_2,_chloroplastic_OS=Vitis_vinifera_OX=29760_GN=THI1-2_PE=3_SV=1	86.598	291	35	2	37	909	14	300	1.26e-180	506
TRINITY_GG_1007_c56_g1_i4.p2	sp_F6H7K5_THI42_VITVI_Thiamine_thiazole_synthase_2,_chloroplastic_OS=Vitis_vinifera_OX=29760_GN=THI1-2_PE=3_SV=1	85.672	335	44	2	37	1041	14	344	0	580
TRINITY_GG_1007_c61_g1_i50.p1	sp_F4K7F6_CLPX2_ARATH_CLP_protease_regulatory_subunit_CLPX2,_mitochondrial_OS=Arabidopsis_thaliana_OX=3702_GN=CLPX2_PE=3_SV=1	70.182	550	138	4	301	1872	46	595	0	766
TRINITY_GG_1007_c70_g1_i119.p2	sp_P54260_GCST_SOLTU_Aminomethyltransferase,_mitochondrial_OS=Solanum_tuberosum_OX=4113_GN=GDCST_PE=2_SV=1	89.683	126	12	1	1	375	281	406	8.94e-76	233
TRINITY_GG_1007_c70_g1_i47.p3	sp_P54260_GCST_SOLTU_Aminomethyltransferase,_mitochondrial_OS=Solanum_tuberosum_OX=4113_GN=GDCST_PE=2_SV=1	89.683	126	12	1	1	375	281	406	8.94e-76	233
TRINITY_GG_1007_c70_g1_i65.p3	sp_P54260_GCST_SOLTU_Aminomethyltransferase,_mitochondrial_OS=Solanum_tuberosum_OX=4113_GN=GDCST_PE=2_SV=1	89.683	126	12	1	1	375	281	406	8.94e-76	233
TRINITY_GG_1007_c70_g1_i73.p2	sp_P54260_GCST_SOLTU_Aminomethyltransferase,_mitochondrial_OS=Solanum_tuberosum_OX=4113_GN=GDCST_PE=2_SV=1	89.683	126	12	1	1	375	281	406	8.94e-76	233
TRINITY_GG_1007_c70_g1_i86.p2	sp_P54260_GCST_SOLTU_Aminomethyltransferase,_mitochondrial_OS=Solanum_tuberosum_OX=4113_GN=GDCST_PE=2_SV=1	89.683	126	12	1	1	375	281	406	8.94e-76	233
TRINITY_GG_1007_c73_g1_i90.p1	sp_P44439_PCNB_HAEIN_Poly(A)_polymerase_I_OS=Haemophilus_influenzae_(strain_ATCC_51907_/_DSM_11121_/_KW20_/_Rd)_OX=71421_GN=pcnB_PE=3_SV=1	33.083	266	161	5	247	1020	39	295	1.11e-30	129
TRINITY_GG_1007_c74_g1_i12.p1	sp_O60094_DPO5_SCHPO_rDNA_transcriptional_regulator_pol5_OS=Schizosaccharomyces_pombe_(strain_972_/_ATCC_24843)_OX=284812_GN=pol5_PE=1_SV=2	27.184	412	231	15	553	1719	38	403	5.63e-13	77.4
TRINITY_GG_1007_c79_g1_i26.p1	sp_Q6R2J8_SRF8_ARATH_Protein_STRUBBELIG-RECEPTOR_FAMILY_8_OS=Arabidopsis_thaliana_OX=3702_GN=SRF8_PE=1_SV=1	73.154	447	106	5	1	1335	219	653	0	633
TRINITY_GG_1007_c79_g1_i27.p1	sp_Q6R2J8_SRF8_ARATH_Protein_STRUBBELIG-RECEPTOR_FAMILY_8_OS=Arabidopsis_thaliana_OX=3702_GN=SRF8_PE=1_SV=1	73.115	703	175	5	61	2163	13	703	0	1011
TRINITY_GG_1007_c79_g1_i5.p1	sp_Q6R2J8_SRF8_ARATH_Protein_STRUBBELIG-RECEPTOR_FAMILY_8_OS=Arabidopsis_thaliana_OX=3702_GN=SRF8_PE=1_SV=1	72.997	574	141	5	1	1716	142	703	0	812
TRINITY_GG_1007_c7_g1_i26.p2	sp_Q8VYL3_APA2_ARATH_Aspartic_proteinase_A2_OS=Arabidopsis_thaliana_OX=3702_GN=APA2_PE=2_SV=1	65.854	123	41	1	73	441	6	127	8.73e-37	135
TRINITY_GG_1007_c7_g1_i4.p1	sp_Q8VYL3_APA2_ARATH_Aspartic_proteinase_A2_OS=Arabidopsis_thaliana_OX=3702_GN=APA2_PE=2_SV=1	65.854	123	41	1	73	441	6	127	8.73e-37	135
TRINITY_GG_1007_c81_g1_i11.p2	sp_Q8W4K1_TYW23_ARATH_tRNA_wybutosine-synthesizing_protein_2/3/4_OS=Arabidopsis_thaliana_OX=3702_GN=At4g04670_PE=2_SV=1	62.464	1055	332	14	124	3276	1	995	0	1281
TRINITY_GG_1007_c81_g1_i20.p1	sp_Q8W4K1_TYW23_ARATH_tRNA_wybutosine-synthesizing_protein_2/3/4_OS=Arabidopsis_thaliana_OX=3702_GN=At4g04670_PE=2_SV=1	62.464	1055	332	14	124	3276	1	995	0	1281
TRINITY_GG_1007_c84_g1_i30.p3	sp_Q9SD05_SSL6_ARATH_Protein_STRICTOSIDINE_SYNTHASE-LIKE_6_OS=Arabidopsis_thaliana_OX=3702_GN=SSL6_PE=2_SV=1	59.538	173	67	1	1	519	199	368	4.15e-72	224
TRINITY_GG_1007_c86_g1_i187.p1	sp_Q8S2T0_GRIP_ARATH_Protein_GRIP_OS=Arabidopsis_thaliana_OX=3702_GN=GRIP_PE=1_SV=2	70.112	716	203	3	163	2289	38	749	0	777
TRINITY_GG_1007_c86_g1_i259.p1	sp_Q8S2T0_GRIP_ARATH_Protein_GRIP_OS=Arabidopsis_thaliana_OX=3702_GN=GRIP_PE=1_SV=2	76.233	223	53	0	55	723	138	360	1.07e-95	300
TRINITY_GG_1007_c86_g1_i259.p3	sp_Q8S2T0_GRIP_ARATH_Protein_GRIP_OS=Arabidopsis_thaliana_OX=3702_GN=GRIP_PE=1_SV=2	73.333	105	28	0	1	315	395	499	8.74e-32	120
TRINITY_GG_1007_c97_g1_i39.p1	sp_F4IAL1_OFUT2_ARATH_O-fucosyltransferase_2_OS=Arabidopsis_thaliana_OX=3702_GN=OFUT2_PE=2_SV=1	58.893	253	83	3	91	810	38	282	2.65e-80	258
TRINITY_GG_1007_c97_g1_i5.p1	sp_F4HYR4_OFT15_ARATH_O-fucosyltransferase_15_OS=Arabidopsis_thaliana_OX=3702_GN=OFUT15_PE=2_SV=1	63.527	414	123	6	91	1275	66	470	4.34e-168	489
TRINITY_GG_1007_c98_g1_i25.p1	sp_Q8L5Y6_CAND1_ARATH_Cullin-associated_NEDD8-dissociated_protein_1_OS=Arabidopsis_thaliana_OX=3702_GN=CAND1_PE=1_SV=1	85.631	856	123	0	1	2568	364	1219	0	1458
TRINITY_GG_1009_c0_g1_i19.p1	sp_Q9LYB9_MBD4_ARATH_Methyl-CpG-binding_domain-containing_protein_4_OS=Arabidopsis_thaliana_OX=3702_GN=MBD4_PE=1_SV=1	66.667	156	44	2	4	447	4	159	5.34e-70	213
TRINITY_GG_1011_c100_g1_i20.p1	sp_Q9SAK4_SSDH_ARATH_Succinate-semialdehyde_dehydrogenase,_mitochondrial_OS=Arabidopsis_thaliana_OX=3702_GN=ALDH5F1_PE=1_SV=2	79.399	233	45	1	76	765	21	253	1.07e-117	350
TRINITY_GG_1011_c100_g1_i6.p2	sp_Q9SAK4_SSDH_ARATH_Succinate-semialdehyde_dehydrogenase,_mitochondrial_OS=Arabidopsis_thaliana_OX=3702_GN=ALDH5F1_PE=1_SV=2	79.399	233	45	1	76	765	21	253	1.07e-117	350
TRINITY_GG_1011_c100_g1_i8.p1	sp_Q9SAK4_SSDH_ARATH_Succinate-semialdehyde_dehydrogenase,_mitochondrial_OS=Arabidopsis_thaliana_OX=3702_GN=ALDH5F1_PE=1_SV=2	79.249	453	87	2	76	1425	21	469	0	708
TRINITY_GG_1011_c103_g1_i3.p1	sp_Q8VZQ2_MYB61_ARATH_Transcription_factor_MYB61_OS=Arabidopsis_thaliana_OX=3702_GN=MYB61_PE=2_SV=1	71.533	137	38	1	1	408	1	137	1.3e-67	219
TRINITY_GG_1011_c11_g2_i15.p1	sp_Q9C5E7_PUM6_ARATH_Pumilio_homolog_6,_chloroplastic_OS=Arabidopsis_thaliana_OX=3702_GN=APUM6_PE=1_SV=1	33.911	693	288	26	1	2028	1	540	2.5e-68	243
TRINITY_GG_1011_c12_g1_i12.p1	sp_Q93YU8_NRG2_ARATH_Nitrate_regulatory_gene2_protein_OS=Arabidopsis_thaliana_OX=3702_GN=NRG2_PE=1_SV=1	29.796	245	149	4	1279	1998	442	668	1.05e-22	107
TRINITY_GG_1011_c12_g1_i15.p1	sp_Q93YU8_NRG2_ARATH_Nitrate_regulatory_gene2_protein_OS=Arabidopsis_thaliana_OX=3702_GN=NRG2_PE=1_SV=1	29.796	245	149	4	1279	1998	442	668	1.05e-22	107
TRINITY_GG_1011_c12_g1_i16.p1	sp_Q93YU8_NRG2_ARATH_Nitrate_regulatory_gene2_protein_OS=Arabidopsis_thaliana_OX=3702_GN=NRG2_PE=1_SV=1	29.796	245	149	4	1279	1998	442	668	1.05e-22	107
TRINITY_GG_1011_c14_g1_i1.p1	sp_Q9SZW4_HMA2_ARATH_Cadmium/zinc-transporting_ATPase_HMA2_OS=Arabidopsis_thaliana_OX=3702_GN=HMA2_PE=2_SV=1	77.023	309	71	0	31	957	3	311	5.65e-165	486
TRINITY_GG_1011_c14_g1_i42.p1	sp_Q9SZW4_HMA2_ARATH_Cadmium/zinc-transporting_ATPase_HMA2_OS=Arabidopsis_thaliana_OX=3702_GN=HMA2_PE=2_SV=1	71.429	623	160	4	1	1815	154	776	0	863
TRINITY_GG_1011_c19_g1_i2.p1	sp_O81123_ZIP1_ARATH_Zinc_transporter_1_OS=Arabidopsis_thaliana_OX=3702_GN=ZIP1_PE=2_SV=1	57.874	254	90	4	31	780	11	251	1.19e-79	248
TRINITY_GG_1011_c19_g1_i3.p1	sp_O81123_ZIP1_ARATH_Zinc_transporter_1_OS=Arabidopsis_thaliana_OX=3702_GN=ZIP1_PE=2_SV=1	50	206	86	4	31	636	11	203	1.72e-58	191
TRINITY_GG_1011_c24_g1_i43.p1	sp_Q8CD15_RIOX2_MOUSE_Ribosomal_oxygenase_2_OS=Mus_musculus_OX=10090_GN=Riox2_PE=1_SV=2	42.975	121	56	5	1033	1395	150	257	1.7e-16	85.5
TRINITY_GG_1011_c25_g1_i2.p1	sp_P47140_AIM25_YEAST_Altered_inheritance_rate_of_mitochondria_protein_25_OS=Saccharomyces_cerevisiae_(strain_ATCC_204508_/_S288c)_OX=559292_GN=AIM25_PE=1_SV=1	32.099	243	125	8	448	1077	29	264	4.44e-26	110
TRINITY_GG_1011_c30_g1_i2.p1	sp_Q94CD8_E134_ARATH_Glucan_endo-1,3-beta-glucosidase_4_OS=Arabidopsis_thaliana_OX=3702_GN=At3g13560_PE=2_SV=1	52.222	90	42	1	520	786	360	449	6.91e-24	103
TRINITY_GG_1011_c31_g1_i1.p1	sp_Q0WU02_MTP10_ARATH_Metal_tolerance_protein_10_OS=Arabidopsis_thaliana_OX=3702_GN=MTP10_PE=2_SV=1	78.906	384	80	1	28	1176	42	425	0	613
TRINITY_GG_1011_c37_g1_i2.p1	sp_O64566_PIRL6_ARATH_Plant_intracellular_Ras-group-related_LRR_protein_6_OS=Arabidopsis_thaliana_OX=3702_GN=PIRL6_PE=2_SV=1	76.582	316	72	2	100	1041	65	380	3.07e-156	446
TRINITY_GG_1011_c37_g1_i2.p1	sp_O64566_PIRL6_ARATH_Plant_intracellular_Ras-group-related_LRR_protein_6_OS=Arabidopsis_thaliana_OX=3702_GN=PIRL6_PE=2_SV=1	32.515	163	84	2	298	783	61	198	2.68e-13	73.9
TRINITY_GG_1011_c38_g1_i11.p1	sp_Q9SA32_CCB31_ARATH_Putative_cyclin-B3-1_OS=Arabidopsis_thaliana_OX=3702_GN=CYCB3-1_PE=3_SV=2	61.299	385	144	1	286	1440	16	395	7.24e-169	484
TRINITY_GG_1011_c38_g1_i14.p1	sp_Q9SA32_CCB31_ARATH_Putative_cyclin-B3-1_OS=Arabidopsis_thaliana_OX=3702_GN=CYCB3-1_PE=3_SV=2	61.299	385	144	1	286	1440	16	395	7.24e-169	484
TRINITY_GG_1011_c38_g1_i3.p1	sp_Q9SA32_CCB31_ARATH_Putative_cyclin-B3-1_OS=Arabidopsis_thaliana_OX=3702_GN=CYCB3-1_PE=3_SV=2	61.299	385	144	1	832	1986	16	395	8.52e-167	486
TRINITY_GG_1011_c39_g1_i3.p1	sp_Q32KT5_CF136_BOVIN_Uncharacterized_protein_C6orf136_homolog_OS=Bos_taurus_OX=9913_PE=2_SV=1	28.641	206	123	7	130	702	119	315	2.84e-08	57.4
TRINITY_GG_1011_c39_g1_i4.p1	sp_Q32KT5_CF136_BOVIN_Uncharacterized_protein_C6orf136_homolog_OS=Bos_taurus_OX=9913_PE=2_SV=1	28.641	206	123	7	130	702	119	315	2.84e-08	57.4
TRINITY_GG_1011_c4_g2_i4.p1	sp_F4K5K4_TBL5_ARATH_Protein_trichome_birefringence-like_5_OS=Arabidopsis_thaliana_OX=3702_GN=TBL5_PE=2_SV=1	84.127	126	19	1	436	810	134	259	1.01e-74	239
TRINITY_GG_1011_c4_g2_i6.p1	sp_F4K5K4_TBL5_ARATH_Protein_trichome_birefringence-like_5_OS=Arabidopsis_thaliana_OX=3702_GN=TBL5_PE=2_SV=1	84.127	126	19	1	436	810	134	259	1.01e-74	239
TRINITY_GG_1011_c51_g1_i1.p1	sp_Q96518_PER16_ARATH_Peroxidase_16_OS=Arabidopsis_thaliana_OX=3702_GN=PER16_PE=1_SV=2	74.847	326	79	1	1	978	1	323	4.2e-175	491
TRINITY_GG_1011_c52_g1_i5.p1	sp_Q9LU77_PIN2_ARATH_Auxin_efflux_carrier_component_2_OS=Arabidopsis_thaliana_OX=3702_GN=PIN2_PE=1_SV=2	78.875	658	114	13	1	1932	1	647	0	976
TRINITY_GG_1011_c63_g1_i3.p1	sp_Q9SZR3_SMXL4_ARATH_Protein_SMAX1-LIKE_4_OS=Arabidopsis_thaliana_OX=3702_GN=SMXL4_PE=1_SV=1	40.469	640	291	20	10	1803	426	1017	1.08e-110	358
TRINITY_GG_1011_c6_g1_i15.p1	sp_O65570_VILI4_ARATH_Villin-4_OS=Arabidopsis_thaliana_OX=3702_GN=VLN4_PE=1_SV=1	78.322	286	62	0	1	858	219	504	5.12e-154	457
TRINITY_GG_1011_c8_g1_i169.p3	sp_Q9SAK2_KSB_ARATH_Ent-kaur-16-ene_synthase,_chloroplastic_OS=Arabidopsis_thaliana_OX=3702_GN=GA2_PE=1_SV=1	70.149	134	40	0	1	402	466	599	2.48e-48	168
TRINITY_GG_1011_c8_g1_i3.p1	sp_Q9SAK2_KSB_ARATH_Ent-kaur-16-ene_synthase,_chloroplastic_OS=Arabidopsis_thaliana_OX=3702_GN=GA2_PE=1_SV=1	61.333	300	111	4	7	900	303	599	2.05e-101	317
TRINITY_GG_1011_c8_g1_i54.p2	sp_Q39548_KSB_CUCMA_Ent-kaur-16-ene_synthase,_chloroplastic_OS=Cucurbita_maxima_OX=3661_PE=1_SV=1	56.757	148	62	2	19	459	307	453	8.8e-46	163
TRINITY_GG_1011_c90_g1_i5.p2	sp_P31196_RBL_NEMMU_Ribulose_bisphosphate_carboxylase_large_chain_(Fragment)_OS=Nemopanthus_mucronatus_OX=4302_GN=rbcL_PE=3_SV=2	94.595	111	6	0	1	333	1	111	1.5e-60	185
TRINITY_GG_1011_c9_g1_i11.p2	sp_Q15GI4_EGS1_OCIBA_Eugenol_synthase_1_OS=Ocimum_basilicum_OX=39350_GN=EGS1_PE=1_SV=1	61.069	131	51	0	40	432	184	314	1.39e-49	164
TRINITY_GG_1011_c9_g1_i11.p1	sp_Q15GI4_EGS1_OCIBA_Eugenol_synthase_1_OS=Ocimum_basilicum_OX=39350_GN=EGS1_PE=1_SV=1	68.156	179	52	1	52	588	8	181	3.96e-85	258
TRINITY_GG_1011_c9_g1_i8.p1	sp_Q15GI4_EGS1_OCIBA_Eugenol_synthase_1_OS=Ocimum_basilicum_OX=39350_GN=EGS1_PE=1_SV=1	63.14	293	103	1	1	879	27	314	3.97e-132	380
TRINITY_GG_1012_c1010_g1_i5.p1	sp_O80992_PYL2_ARATH_Abscisic_acid_receptor_PYL2_OS=Arabidopsis_thaliana_OX=3702_GN=PYL2_PE=1_SV=1	69.841	189	54	3	10	567	2	190	7.71e-92	269
TRINITY_GG_1012_c101_g1_i117.p1	sp_Q8L706_SYT5_ARATH_Synaptotagmin-5_OS=Arabidopsis_thaliana_OX=3702_GN=SYT5_PE=2_SV=1	77.915	566	119	2	1	1698	1	560	0	932
TRINITY_GG_1012_c101_g1_i23.p1	sp_Q8L706_SYT5_ARATH_Synaptotagmin-5_OS=Arabidopsis_thaliana_OX=3702_GN=SYT5_PE=2_SV=1	77.915	566	119	2	1	1698	1	560	0	932
TRINITY_GG_1012_c101_g1_i67.p1	sp_Q8L706_SYT5_ARATH_Synaptotagmin-5_OS=Arabidopsis_thaliana_OX=3702_GN=SYT5_PE=2_SV=1	77.915	566	119	2	1	1698	1	560	0	932
TRINITY_GG_1012_c101_g1_i95.p1	sp_Q8L706_SYT5_ARATH_Synaptotagmin-5_OS=Arabidopsis_thaliana_OX=3702_GN=SYT5_PE=2_SV=1	77.915	566	119	2	1	1698	1	560	0	932
TRINITY_GG_1012_c104_g1_i14.p1	sp_Q9SYU4_PEX10_ARATH_Peroxisome_biogenesis_factor_10_OS=Arabidopsis_thaliana_OX=3702_GN=PEX10_PE=1_SV=1	71.429	329	81	3	40	1026	66	381	1.96e-171	484
TRINITY_GG_1012_c104_g1_i2.p1	sp_Q9SYU4_PEX10_ARATH_Peroxisome_biogenesis_factor_10_OS=Arabidopsis_thaliana_OX=3702_GN=PEX10_PE=1_SV=1	72.34	235	57	2	82	786	24	250	5.62e-119	348
TRINITY_GG_1012_c1057_g1_i1.p1	sp_Q9ZRA4_AB19A_PRUPE_Auxin-binding_protein_ABP19a_OS=Prunus_persica_OX=3760_GN=ABP19A_PE=3_SV=1	77.222	180	41	0	52	591	18	197	4.48e-99	289
TRINITY_GG_1012_c106_g1_i198.p1	sp_Q08298_RD22_ARATH_BURP_domain_protein_RD22_OS=Arabidopsis_thaliana_OX=3702_GN=RD22_PE=2_SV=1	59.424	382	143	6	22	1131	8	389	1.15e-128	378
TRINITY_GG_1012_c106_g1_i4.p1	sp_Q588V7_TEB_ARATH_Helicase_and_polymerase-containing_protein_TEBICHI_OS=Arabidopsis_thaliana_OX=3702_GN=TEB_PE=2_SV=1	62.165	1940	659	24	1	5706	1	1903	0	2221
TRINITY_GG_1012_c108_g1_i3.p1	sp_A4GSN8_NUA_ARATH_Nuclear-pore_anchor_OS=Arabidopsis_thaliana_OX=3702_GN=NUA_PE=1_SV=1	59.99	2082	742	27	1	6051	1	2056	0	2033
TRINITY_GG_1012_c10_g1_i20.p1	sp_Q9M0G0_GAGT3_ARATH_Glutathione_hydrolase_3_OS=Arabidopsis_thaliana_OX=3702_GN=GGT3_PE=2_SV=1	67.335	499	158	3	127	1611	47	544	0	701
TRINITY_GG_1012_c10_g1_i41.p1	sp_Q9M0G0_GAGT3_ARATH_Glutathione_hydrolase_3_OS=Arabidopsis_thaliana_OX=3702_GN=GGT3_PE=2_SV=1	64.754	366	124	3	127	1212	47	411	2e-172	499
TRINITY_GG_1012_c110_g1_i10.p1	sp_Q8VXZ0_NUD20_ARATH_Nudix_hydrolase_20,_chloroplastic_OS=Arabidopsis_thaliana_OX=3702_GN=NUDT20_PE=2_SV=1	71.569	102	29	0	34	339	273	374	1.8e-46	156
TRINITY_GG_1012_c113_g1_i2.p2	sp_Q9SMZ3_FBX13_ARATH_F-box_only_protein_13_OS=Arabidopsis_thaliana_OX=3702_GN=FBX13_PE=2_SV=2	57.778	90	38	0	4	273	33	122	5.28e-28	108
TRINITY_GG_1012_c117_g1_i136.p2	sp_P51615_MAOX_VITVI_NADP-dependent_malic_enzyme_OS=Vitis_vinifera_OX=29760_PE=2_SV=1	89.147	129	14	0	37	423	463	591	1.34e-67	217
TRINITY_GG_1012_c117_g1_i67.p1	sp_P34105_MAOX_POPTR_NADP-dependent_malic_enzyme_OS=Populus_trichocarpa_OX=3694_PE=2_SV=3	86.456	443	60	0	163	1491	47	489	0	772
TRINITY_GG_1012_c123_g1_i19.p2	sp_Q8W4K5_VAB_ARATH_VAN3-binding_protein_OS=Arabidopsis_thaliana_OX=3702_GN=VAB_PE=1_SV=1	39.423	208	92	4	94	624	196	400	8.27e-06	49.3
TRINITY_GG_1012_c123_g1_i43.p1	sp_Q8W4K5_VAB_ARATH_VAN3-binding_protein_OS=Arabidopsis_thaliana_OX=3702_GN=VAB_PE=1_SV=1	39.423	208	92	4	94	624	196	400	8.27e-06	49.3
TRINITY_GG_1012_c123_g2_i5.p1	sp_Q8W593_LGUC_ARATH_Probable_lactoylglutathione_lyase,_chloroplastic_OS=Arabidopsis_thaliana_OX=3702_GN=At1g67280_PE=1_SV=1	67.213	183	43	4	1	540	1	169	3.41e-75	233
TRINITY_GG_1012_c123_g2_i5.p1	sp_Q8W593_LGUC_ARATH_Probable_lactoylglutathione_lyase,_chloroplastic_OS=Arabidopsis_thaliana_OX=3702_GN=At1g67280_PE=1_SV=1	57.5	80	34	0	298	537	219	298	8.8e-24	100
TRINITY_GG_1012_c129_g1_i62.p1	sp_Q5JL96_ZFP34_ORYSJ_Probable_E3_ubiquitin-protein_ligase_RZFP34_OS=Oryza_sativa_subsp._japonica_OX=39947_GN=RZFP34_PE=2_SV=1	73.399	203	51	2	97	696	31	233	7.38e-97	288
TRINITY_GG_1012_c130_g1_i2.p1	sp_P29602_CPC_CUCSA_Cucumber_peeling_cupredoxin_OS=Cucumis_sativus_OX=3659_PE=1_SV=3	50	100	47	3	391	684	5	103	1.5e-23	96.3
TRINITY_GG_1012_c130_g1_i6.p1	sp_P42849_UMEC_ARMRU_Umecyanin_OS=Armoracia_rusticana_OX=3704_PE=1_SV=1	50	98	48	1	94	387	5	101	4.77e-26	104
TRINITY_GG_1012_c130_g1_i6.p1	sp_P42849_UMEC_ARMRU_Umecyanin_OS=Armoracia_rusticana_OX=3704_PE=1_SV=1	44.898	98	53	1	670	963	3	99	1.13e-20	89.7
TRINITY_GG_1012_c131_g1_i71.p2	sp_Q0J7U6_TPR2_ORYSJ_Protein_TPR2_OS=Oryza_sativa_subsp._japonica_OX=39947_GN=TPR2_PE=1_SV=1	61.538	130	49	1	22	408	556	685	3.35e-48	169
TRINITY_GG_1012_c132_g1_i7.p1	sp_B9HBA8_ACCC1_POPTR_Biotin_carboxylase_1,_chloroplastic_OS=Populus_trichocarpa_OX=3694_GN=POPTRDRAFT_831870_PE=2_SV=1	92.405	237	16	1	199	909	294	528	3.4e-155	447
TRINITY_GG_1012_c1344_g1_i1.p1	sp_Q01595_CCDP_MAIZE_Cortical_cell-delineating_protein_OS=Zea_mays_OX=4577_PE=2_SV=1	41.86	86	46	1	160	417	48	129	3.08e-11	60.1
TRINITY_GG_1012_c134_g1_i10.p1	sp_Q9SQR3_D14_ARATH_Strigolactone_esterase_D14_OS=Arabidopsis_thaliana_OX=3702_GN=D14_PE=1_SV=1	40.53	264	154	2	40	825	3	265	1.49e-71	224
TRINITY_GG_1012_c134_g1_i17.p1	sp_Q9SQR3_D14_ARATH_Strigolactone_esterase_D14_OS=Arabidopsis_thaliana_OX=3702_GN=D14_PE=1_SV=1	40.53	264	154	2	40	825	3	265	1.49e-71	224
TRINITY_GG_1012_c134_g1_i3.p1	sp_Q9SQR3_D14_ARATH_Strigolactone_esterase_D14_OS=Arabidopsis_thaliana_OX=3702_GN=D14_PE=1_SV=1	40.53	264	154	2	40	825	3	265	1.49e-71	224
TRINITY_GG_1012_c134_g1_i5.p1	sp_Q9SQR3_D14_ARATH_Strigolactone_esterase_D14_OS=Arabidopsis_thaliana_OX=3702_GN=D14_PE=1_SV=1	40.53	264	154	2	40	825	3	265	1.49e-71	224
TRINITY_GG_1012_c134_g2_i1.p2	sp_Q10QA5_D14_ORYSJ_Strigolactone_esterase_D14_OS=Oryza_sativa_subsp._japonica_OX=39947_GN=D14_PE=1_SV=1	32.773	119	79	1	1	357	198	315	2.29e-15	73.6
TRINITY_GG_1012_c13_g2_i4.p2	sp_Q5HZ36_GAT21_ARATH_GATA_transcription_factor_21_OS=Arabidopsis_thaliana_OX=3702_GN=GATA21_PE=1_SV=2	80.488	41	8	0	781	903	358	398	3.93e-15	78.6
TRINITY_GG_1012_c13_g2_i4.p2	sp_Q5HZ36_GAT21_ARATH_GATA_transcription_factor_21_OS=Arabidopsis_thaliana_OX=3702_GN=GATA21_PE=1_SV=2	93.75	32	2	0	490	585	228	259	2.22e-13	73.6
TRINITY_GG_1012_c140_g1_i2.p2	sp_P49249_IN22_MAIZE_IN2-2_protein_OS=Zea_mays_OX=4577_GN=IN2-2_PE=2_SV=1	84.892	139	21	0	1	417	5	143	2.71e-86	257
TRINITY_GG_1012_c140_g1_i59.p3	sp_P49249_IN22_MAIZE_IN2-2_protein_OS=Zea_mays_OX=4577_GN=IN2-2_PE=2_SV=1	84.892	139	21	0	1	417	5	143	2.71e-86	257
TRINITY_GG_1012_c141_g1_i5.p1	sp_Q8RUF8_NILP3_ARATH_Omega-amidase,_chloroplastic_OS=Arabidopsis_thaliana_OX=3702_GN=NLP3_PE=1_SV=1	72.185	302	59	5	1	882	1	285	3.59e-126	367
TRINITY_GG_1012_c146_g1_i17.p1	sp_Q84WJ9_PP1R7_ARATH_Protein_phosphatase_1_regulatory_inhibitor_subunit_PPP1R7_homolog_OS=Arabidopsis_thaliana_OX=3702_GN=At5g19680_PE=1_SV=1	73.315	356	62	1	43	1110	6	328	0	508
TRINITY_GG_1012_c148_g1_i112.p2	sp_Q9FYG3_PLST2_ARATH_Probable_plastidic_glucose_transporter_2_OS=Arabidopsis_thaliana_OX=3702_GN=At1g67300_PE=2_SV=1	84.932	73	11	0	97	315	293	365	5.6e-33	122
TRINITY_GG_1012_c148_g1_i133.p1	sp_Q9FYG3_PLST2_ARATH_Probable_plastidic_glucose_transporter_2_OS=Arabidopsis_thaliana_OX=3702_GN=At1g67300_PE=2_SV=1	80.909	220	40	1	1	654	146	365	1.45e-121	356
TRINITY_GG_1012_c150_g1_i61.p2	sp_Q66GS2_B3GTC_ARATH_Probable_beta-1,3-galactosyltransferase_12_OS=Arabidopsis_thaliana_OX=3702_GN=B3GALT12_PE=2_SV=1	60.793	227	79	4	1	669	1	221	1.16e-68	218
TRINITY_GG_1012_c150_g1_i66.p2	sp_Q66GS2_B3GTC_ARATH_Probable_beta-1,3-galactosyltransferase_12_OS=Arabidopsis_thaliana_OX=3702_GN=B3GALT12_PE=2_SV=1	60.793	227	79	4	1	669	1	221	1.16e-68	218
TRINITY_GG_1012_c150_g1_i7.p2	sp_Q66GS2_B3GTC_ARATH_Probable_beta-1,3-galactosyltransferase_12_OS=Arabidopsis_thaliana_OX=3702_GN=B3GALT12_PE=2_SV=1	60.793	227	79	4	1	669	1	221	1.16e-68	218
TRINITY_GG_1012_c152_g1_i6.p2	sp_Q39172_AER_ARATH_NADPH-dependent_oxidoreductase_2-alkenal_reductase_OS=Arabidopsis_thaliana_OX=3702_GN=AER_PE=1_SV=1	48.413	126	65	0	16	393	220	345	4.66e-38	134
TRINITY_GG_1012_c152_g1_i7.p1	sp_Q39172_AER_ARATH_NADPH-dependent_oxidoreductase_2-alkenal_reductase_OS=Arabidopsis_thaliana_OX=3702_GN=AER_PE=1_SV=1	48.413	126	65	0	16	393	220	345	4.66e-38	134
TRINITY_GG_1012_c153_g1_i1.p2	sp_Q3E989_PME54_ARATH_Probable_pectinesterase/pectinesterase_inhibitor_54_OS=Arabidopsis_thaliana_OX=3702_GN=PME54_PE=2_SV=1	37.5	96	56	3	291	13	1	95	1.04e-07	53.1
TRINITY_GG_1012_c153_g1_i3.p3	sp_Q3E989_PME54_ARATH_Probable_pectinesterase/pectinesterase_inhibitor_54_OS=Arabidopsis_thaliana_OX=3702_GN=PME54_PE=2_SV=1	37.5	96	56	3	291	13	1	95	1.04e-07	53.1
TRINITY_GG_1012_c155_g1_i54.p1	sp_Q8K1X1_WDR11_MOUSE_WD_repeat-containing_protein_11_OS=Mus_musculus_OX=10090_GN=Wdr11_PE=1_SV=1	21.676	346	220	12	811	1821	248	551	2.66e-06	54.7
TRINITY_GG_1012_c157_g2_i2.p1	sp_Q9ASQ5_CRCK3_ARATH_Calmodulin-binding_receptor-like_cytoplasmic_kinase_3_OS=Arabidopsis_thaliana_OX=3702_GN=CRCK3_PE=2_SV=1	52.841	352	138	5	40	1071	15	346	3.96e-97	301
TRINITY_GG_1012_c15_g1_i16.p1	sp_Q9FZD9_DUF3_ARATH_DUF724_domain-containing_protein_3_OS=Arabidopsis_thaliana_OX=3702_GN=DUF3_PE=1_SV=1	29.545	132	88	2	7	390	154	284	1.35e-07	55.5
TRINITY_GG_1012_c162_g1_i24.p1	sp_Q6AT26_CESA1_ORYSJ_Probable_cellulose_synthase_A_catalytic_subunit_1_[UDP-forming]_OS=Oryza_sativa_subsp._japonica_OX=39947_GN=CESA1_PE=2_SV=1	88.095	294	31	2	1	879	473	763	0	549
TRINITY_GG_1012_c162_g1_i25.p1	sp_O48946_CESA1_ARATH_Cellulose_synthase_A_catalytic_subunit_1_[UDP-forming]_OS=Arabidopsis_thaliana_OX=3702_GN=CESA1_PE=1_SV=1	87.549	771	92	3	1	2310	1	768	0	1359
TRINITY_GG_1012_c167_g1_i1.p1	sp_Q3E958_SHN3_ARATH_Ethylene-responsive_transcription_factor_SHINE_3_OS=Arabidopsis_thaliana_OX=3702_GN=SHN3_PE=2_SV=1	61.491	161	54	2	19	498	28	181	1.12e-50	164
TRINITY_GG_1012_c167_g1_i2.p1	sp_Q3E958_SHN3_ARATH_Ethylene-responsive_transcription_factor_SHINE_3_OS=Arabidopsis_thaliana_OX=3702_GN=SHN3_PE=2_SV=1	65.957	188	56	2	1	561	1	181	1.52e-71	218
TRINITY_GG_1012_c167_g1_i3.p1	sp_Q3E958_SHN3_ARATH_Ethylene-responsive_transcription_factor_SHINE_3_OS=Arabidopsis_thaliana_OX=3702_GN=SHN3_PE=2_SV=1	65.957	188	56	2	1	561	1	181	1.52e-71	218
TRINITY_GG_1012_c170_g1_i61.p1	sp_Q84VX3_ALF4_ARATH_Aberrant_root_formation_protein_4_OS=Arabidopsis_thaliana_OX=3702_GN=ALF4_PE=1_SV=2	50.35	143	71	0	31	459	177	319	1.14e-30	119
TRINITY_GG_1012_c177_g1_i36.p3	sp_Q42371_ERECT_ARATH_LRR_receptor-like_serine/threonine-protein_kinase_ERECTA_OS=Arabidopsis_thaliana_OX=3702_GN=ERECTA_PE=1_SV=1	82.407	216	38	0	88	735	337	552	4.1e-107	334
TRINITY_GG_1012_c177_g1_i36.p3	sp_Q42371_ERECT_ARATH_LRR_receptor-like_serine/threonine-protein_kinase_ERECTA_OS=Arabidopsis_thaliana_OX=3702_GN=ERECTA_PE=1_SV=1	37.004	227	117	3	91	696	75	300	3.71e-27	113
TRINITY_GG_1012_c177_g1_i36.p3	sp_Q42371_ERECT_ARATH_LRR_receptor-like_serine/threonine-protein_kinase_ERECTA_OS=Arabidopsis_thaliana_OX=3702_GN=ERECTA_PE=1_SV=1	35.714	140	89	1	64	483	401	539	2.28e-12	70.1
TRINITY_GG_1012_c177_g1_i41.p3	sp_Q9S7M2_TI10B_ARATH_Protein_TIFY_10B_OS=Arabidopsis_thaliana_OX=3702_GN=TIFY10B_PE=1_SV=1	40.291	206	106	4	85	702	58	246	3.37e-35	129
TRINITY_GG_1012_c177_g1_i44.p3	sp_Q9S7M2_TI10B_ARATH_Protein_TIFY_10B_OS=Arabidopsis_thaliana_OX=3702_GN=TIFY10B_PE=1_SV=1	40.291	206	106	4	85	702	58	246	3.37e-35	129
TRINITY_GG_1012_c177_g1_i8.p3	sp_Q42371_ERECT_ARATH_LRR_receptor-like_serine/threonine-protein_kinase_ERECTA_OS=Arabidopsis_thaliana_OX=3702_GN=ERECTA_PE=1_SV=1	82.051	195	35	0	88	672	337	531	1.33e-92	295
TRINITY_GG_1012_c177_g1_i8.p3	sp_Q42371_ERECT_ARATH_LRR_receptor-like_serine/threonine-protein_kinase_ERECTA_OS=Arabidopsis_thaliana_OX=3702_GN=ERECTA_PE=1_SV=1	40.741	189	111	1	88	654	122	309	9.44e-25	105
TRINITY_GG_1012_c177_g1_i8.p3	sp_Q42371_ERECT_ARATH_LRR_receptor-like_serine/threonine-protein_kinase_ERECTA_OS=Arabidopsis_thaliana_OX=3702_GN=ERECTA_PE=1_SV=1	36.893	206	105	2	91	636	75	279	1.22e-23	102
TRINITY_GG_1012_c177_g1_i8.p3	sp_Q42371_ERECT_ARATH_LRR_receptor-like_serine/threonine-protein_kinase_ERECTA_OS=Arabidopsis_thaliana_OX=3702_GN=ERECTA_PE=1_SV=1	35.714	140	89	1	64	483	401	539	1.11e-12	70.9
TRINITY_GG_1012_c177_g3_i2.p1	sp_Q9LMA8_TI10A_ARATH_Protein_TIFY_10A_OS=Arabidopsis_thaliana_OX=3702_GN=TIFY10A_PE=1_SV=1	55.882	102	32	5	1	294	1	93	1.04e-18	81.6
TRINITY_GG_1012_c178_g1_i3.p1	sp_Q9ZVI9_PECT1_ARATH_Ethanolamine-phosphate_cytidylyltransferase_OS=Arabidopsis_thaliana_OX=3702_GN=PECT1_PE=1_SV=1	68.876	347	99	2	181	1194	51	397	1.81e-177	508
TRINITY_GG_1012_c17_g1_i1.p1	sp_O64843_CID7_ARATH_Polyadenylate-binding_protein-interacting_protein_7_OS=Arabidopsis_thaliana_OX=3702_GN=CID7_PE=1_SV=1	58.095	420	162	7	1	1254	1	408	1.44e-160	467
TRINITY_GG_1012_c17_g1_i7.p2	sp_O64843_CID7_ARATH_Polyadenylate-binding_protein-interacting_protein_7_OS=Arabidopsis_thaliana_OX=3702_GN=CID7_PE=1_SV=1	60.091	441	162	7	1	1317	1	429	4.02e-178	513
TRINITY_GG_1012_c17_g1_i9.p1	sp_O64843_CID7_ARATH_Polyadenylate-binding_protein-interacting_protein_7_OS=Arabidopsis_thaliana_OX=3702_GN=CID7_PE=1_SV=1	59.176	267	99	6	1	795	1	259	6.7e-92	285
TRINITY_GG_1012_c182_g1_i19.p2	sp_Q9SZY4_PTR27_ARATH_Protein_NRT1/_PTR_FAMILY_6.2_OS=Arabidopsis_thaliana_OX=3702_GN=NPF6.2_PE=1_SV=1	75.159	157	37	1	4	474	422	576	3.39e-58	193
TRINITY_GG_1012_c186_g2_i4.p1	sp_Q84MB2_TIF8_ARATH_Protein_TIFY_8_OS=Arabidopsis_thaliana_OX=3702_GN=TIFY8_PE=1_SV=1	38.957	326	116	10	34	975	4	258	2.04e-46	164
TRINITY_GG_1012_c189_g1_i48.p1	sp_Q8L4M1_THOC6_ARATH_THO_complex_subunit_6_OS=Arabidopsis_thaliana_OX=3702_GN=THO6_PE=1_SV=1	62.832	226	75	2	1	675	1	218	3.28e-97	291
TRINITY_GG_1012_c190_g1_i4.p1	sp_O95372_LYPA2_HUMAN_Acyl-protein_thioesterase_2_OS=Homo_sapiens_OX=9606_GN=LYPLA2_PE=1_SV=1	40	85	51	0	232	486	22	106	4.93e-16	75.9
TRINITY_GG_1012_c190_g1_i6.p1	sp_Q9QYL8_LYPA2_RAT_Acyl-protein_thioesterase_2_OS=Rattus_norvegicus_OX=10116_GN=Lypla2_PE=1_SV=1	37.013	154	72	5	79	522	40	174	1.96e-17	79.7
TRINITY_GG_1012_c194_g1_i4.p1	sp_Q8LF20_CAP2_ARATH_Putative_clathrin_assembly_protein_At2g25430_OS=Arabidopsis_thaliana_OX=3702_GN=At2g25430_PE=1_SV=2	76.783	659	122	11	1	1932	1	643	0	886
TRINITY_GG_1012_c196_g1_i20.p2	sp_Q86A88_DYL_DICDI_Dynein_light_chain,_cytoplasmic_OS=Dictyostelium_discoideum_OX=44689_GN=dlcB_PE=3_SV=1	42	50	29	0	465	316	41	90	4.02e-09	54.3
TRINITY_GG_1012_c203_g1_i24.p2	sp_A2BW76_EFTS_PROM5_Elongation_factor_Ts_OS=Prochlorococcus_marinus_(strain_MIT_9515)_OX=167542_GN=tsf_PE=3_SV=1	66.842	190	60	2	1	567	20	207	3.71e-89	263
TRINITY_GG_1012_c208_g1_i27.p1	sp_F4K5J1_MYO17_ARATH_Myosin-17_OS=Arabidopsis_thaliana_OX=3702_GN=XI-K_PE=1_SV=2	76.52	477	112	0	1	1431	611	1087	0	674
TRINITY_GG_1012_c208_g1_i41.p1	sp_F4K5J1_MYO17_ARATH_Myosin-17_OS=Arabidopsis_thaliana_OX=3702_GN=XI-K_PE=1_SV=2	81.779	922	165	1	106	2871	609	1527	0	1445
TRINITY_GG_1012_c209_g1_i4.p1	sp_Q9SW96_SYNC1_ARATH_Asparagine--tRNA_ligase,_cytoplasmic_1_OS=Arabidopsis_thaliana_OX=3702_GN=SYNC1_PE=1_SV=1	76.797	306	71	0	1	918	209	514	1e-180	514
TRINITY_GG_1012_c210_g1_i38.p1	sp_O81016_AB32G_ARATH_ABC_transporter_G_family_member_32_OS=Arabidopsis_thaliana_OX=3702_GN=ABCG32_PE=1_SV=1	81.193	1106	207	1	4	3318	294	1399	0	1828
TRINITY_GG_1012_c210_g1_i38.p1	sp_O81016_AB32G_ARATH_ABC_transporter_G_family_member_32_OS=Arabidopsis_thaliana_OX=3702_GN=ABCG32_PE=1_SV=1	24.777	561	359	14	1630	3162	142	689	6.33e-28	126
TRINITY_GG_1012_c211_g1_i16.p2	sp_F4JWT7_TRDMT_ARATH_tRNA_(cytosine(38)-C(5))-methyltransferase_2_OS=Arabidopsis_thaliana_OX=3702_GN=DNMT2_PE=1_SV=1	69.143	175	48	1	19	543	213	381	4.9e-76	235
TRINITY_GG_1012_c211_g1_i24.p2	sp_F4JWT7_TRDMT_ARATH_tRNA_(cytosine(38)-C(5))-methyltransferase_2_OS=Arabidopsis_thaliana_OX=3702_GN=DNMT2_PE=1_SV=1	44.444	81	37	3	19	258	213	286	6e-08	52
TRINITY_GG_1012_c211_g1_i7.p2	sp_F4JWT7_TRDMT_ARATH_tRNA_(cytosine(38)-C(5))-methyltransferase_2_OS=Arabidopsis_thaliana_OX=3702_GN=DNMT2_PE=1_SV=1	69.143	175	48	1	19	543	213	381	4.9e-76	235
TRINITY_GG_1012_c212_g1_i1.p1	sp_Q945B6_AOP1L_ARATH_Probable_2-oxoglutarate-dependent_dioxygenase_AOP1.2_OS=Arabidopsis_thaliana_OX=3702_GN=AOP1.2_PE=2_SV=1	43.085	188	100	2	1	543	133	320	6.9e-44	151
TRINITY_GG_1012_c212_g1_i4.p1	sp_Q9ZTA3_AOP1C_ARATH_Probable_2-oxoglutarate-dependent_dioxygenase_AOP1_OS=Arabidopsis_thaliana_OX=3702_GN=AOP1_PE=2_SV=1	37.421	318	181	5	16	942	13	321	6.92e-67	215
TRINITY_GG_1012_c213_g1_i6.p1	sp_F4I9E1_NFD4_ARATH_Protein_NUCLEAR_FUSION_DEFECTIVE_4_OS=Arabidopsis_thaliana_OX=3702_GN=NFD4_PE=3_SV=1	30.144	554	345	14	34	1665	44	565	9.1e-41	159
TRINITY_GG_1012_c218_g1_i10.p1	sp_Q84J75_PGTB1_ARATH_Geranylgeranyl_transferase_type-2_subunit_beta_1_OS=Arabidopsis_thaliana_OX=3702_GN=RGTB1_PE=1_SV=1	84.047	257	41	0	1	771	9	265	1.68e-152	432
TRINITY_GG_1012_c226_g1_i20.p2	sp_O48781_SPX2_ARATH_SPX_domain-containing_protein_2_OS=Arabidopsis_thaliana_OX=3702_GN=SPX2_PE=2_SV=1	59.236	157	45	4	10	447	139	287	1.94e-51	168
TRINITY_GG_1012_c227_g1_i2.p2	sp_Q570B4_KCS10_ARATH_3-ketoacyl-CoA_synthase_10_OS=Arabidopsis_thaliana_OX=3702_GN=FDH_PE=1_SV=2	85.926	135	16	1	13	417	6	137	7.21e-67	215
TRINITY_GG_1012_c227_g1_i7.p2	sp_Q570B4_KCS10_ARATH_3-ketoacyl-CoA_synthase_10_OS=Arabidopsis_thaliana_OX=3702_GN=FDH_PE=1_SV=2	69.945	183	36	2	1	492	366	548	3.07e-85	263
TRINITY_GG_1012_c228_g1_i12.p1	sp_Q9M547_FLS_EUSER_Flavonol_synthase/flavanone_3-hydroxylase_OS=Eustoma_exaltatum_subsp._russellianum_OX=52518_GN=FLS_PE=2_SV=1	45.274	201	106	4	31	630	129	326	4.24e-53	177
TRINITY_GG_1012_c228_g1_i8.p1	sp_Q9M547_FLS_EUSER_Flavonol_synthase/flavanone_3-hydroxylase_OS=Eustoma_exaltatum_subsp._russellianum_OX=52518_GN=FLS_PE=2_SV=1	45.274	201	106	4	31	630	129	326	4.24e-53	177
TRINITY_GG_1012_c230_g1_i2.p2	sp_Q9ZQG9_E1314_ARATH_Glucan_endo-1,3-beta-glucosidase_14_OS=Arabidopsis_thaliana_OX=3702_GN=At2g27500_PE=2_SV=2	49.221	321	163	0	94	1056	30	350	3.01e-106	321
TRINITY_GG_1012_c230_g1_i9.p2	sp_Q9ZQG9_E1314_ARATH_Glucan_endo-1,3-beta-glucosidase_14_OS=Arabidopsis_thaliana_OX=3702_GN=At2g27500_PE=2_SV=2	49.221	321	163	0	94	1056	30	350	3.01e-106	321
TRINITY_GG_1012_c231_g1_i18.p1	sp_Q9LDK9_APBLA_ARATH_Beta-adaptin-like_protein_A_OS=Arabidopsis_thaliana_OX=3702_GN=BETAA-AD_PE=1_SV=1	89.615	520	54	0	52	1611	18	537	0	937
TRINITY_GG_1012_c233_g1_i116.p1	sp_Q8NI36_WDR36_HUMAN_WD_repeat-containing_protein_36_OS=Homo_sapiens_OX=9606_GN=WDR36_PE=1_SV=1	34.611	913	557	16	298	3009	68	949	4.38e-168	520
TRINITY_GG_1012_c233_g1_i116.p2	sp_Q8W3Z4_CAS1_BETPL_Cycloartenol_synthase_OS=Betula_platyphylla_OX=78630_GN=CASBPX1_PE=1_SV=1	78.774	212	45	0	1	636	553	764	1.57e-119	360
TRINITY_GG_1012_c233_g1_i122.p1	sp_Q8NI36_WDR36_HUMAN_WD_repeat-containing_protein_36_OS=Homo_sapiens_OX=9606_GN=WDR36_PE=1_SV=1	34.611	913	557	16	298	3009	68	949	4.38e-168	520
TRINITY_GG_1012_c233_g1_i19.p2	sp_P38605_CAS1_ARATH_Cycloartenol_synthase_OS=Arabidopsis_thaliana_OX=3702_GN=CAS1_PE=1_SV=2	63.339	581	192	4	37	1722	1	579	0	726
TRINITY_GG_1012_c233_g1_i5.p1	sp_P38605_CAS1_ARATH_Cycloartenol_synthase_OS=Arabidopsis_thaliana_OX=3702_GN=CAS1_PE=1_SV=2	69.253	696	212	1	37	2124	1	694	0	994
TRINITY_GG_1012_c233_g1_i91.p1	sp_Q8NI36_WDR36_HUMAN_WD_repeat-containing_protein_36_OS=Homo_sapiens_OX=9606_GN=WDR36_PE=1_SV=1	34.611	913	557	16	298	3009	68	949	4.38e-168	520
TRINITY_GG_1012_c233_g1_i98.p1	sp_Q8NI36_WDR36_HUMAN_WD_repeat-containing_protein_36_OS=Homo_sapiens_OX=9606_GN=WDR36_PE=1_SV=1	34.611	913	557	16	298	3009	68	949	4.38e-168	520
TRINITY_GG_1012_c235_g1_i12.p1	sp_Q93ZH2_NFYA3_ARATH_Nuclear_transcription_factor_Y_subunit_A-3_OS=Arabidopsis_thaliana_OX=3702_GN=NFYA3_PE=2_SV=2	39.024	328	176	12	22	966	6	322	6.65e-49	170
TRINITY_GG_1012_c235_g1_i13.p1	sp_Q93ZH2_NFYA3_ARATH_Nuclear_transcription_factor_Y_subunit_A-3_OS=Arabidopsis_thaliana_OX=3702_GN=NFYA3_PE=2_SV=2	42.174	230	125	4	7	690	99	322	1.06e-47	164
TRINITY_GG_1012_c235_g1_i4.p1	sp_Q93ZH2_NFYA3_ARATH_Nuclear_transcription_factor_Y_subunit_A-3_OS=Arabidopsis_thaliana_OX=3702_GN=NFYA3_PE=2_SV=2	44.211	190	99	3	28	594	139	322	1.66e-41	146
TRINITY_GG_1012_c237_g1_i19.p1	sp_Q9C942_CSE_ARATH_Caffeoylshikimate_esterase_OS=Arabidopsis_thaliana_OX=3702_GN=CSE_PE=1_SV=1	35.088	228	137	6	4	660	99	324	1.78e-32	123
TRINITY_GG_1012_c239_g1_i16.p2	sp_P41152_HSF30_SOLPE_Heat_shock_factor_protein_HSF30_OS=Solanum_peruvianum_OX=4082_GN=HSF30_PE=2_SV=1	59.827	346	125	5	97	1134	20	351	1.73e-118	350
TRINITY_GG_1012_c239_g1_i16.p3	sp_Q9SF32_IQD1_ARATH_Protein_IQ-DOMAIN_1_OS=Arabidopsis_thaliana_OX=3702_GN=IQD1_PE=1_SV=1	35.955	89	50	1	7	273	201	282	7.72e-10	62.8
TRINITY_GG_1012_c239_g1_i17.p1	sp_P41152_HSF30_SOLPE_Heat_shock_factor_protein_HSF30_OS=Solanum_peruvianum_OX=4082_GN=HSF30_PE=2_SV=1	59.827	346	125	5	97	1134	20	351	1.73e-118	350
TRINITY_GG_1012_c239_g1_i18.p2	sp_P41152_HSF30_SOLPE_Heat_shock_factor_protein_HSF30_OS=Solanum_peruvianum_OX=4082_GN=HSF30_PE=2_SV=1	59.827	346	125	5	97	1134	20	351	1.73e-118	350
TRINITY_GG_1012_c239_g1_i31.p2	sp_P41152_HSF30_SOLPE_Heat_shock_factor_protein_HSF30_OS=Solanum_peruvianum_OX=4082_GN=HSF30_PE=2_SV=1	59.827	346	125	5	97	1134	20	351	1.73e-118	350
TRINITY_GG_1012_c239_g1_i31.p1	sp_B9DFU2_MAX1_ARATH_Cytochrome_P450_711A1_OS=Arabidopsis_thaliana_OX=3702_GN=CYP711A1_PE=2_SV=1	74.515	361	81	2	76	1155	32	382	0	518
TRINITY_GG_1012_c239_g1_i31.p3	sp_Q9SF32_IQD1_ARATH_Protein_IQ-DOMAIN_1_OS=Arabidopsis_thaliana_OX=3702_GN=IQD1_PE=1_SV=1	35.955	89	50	1	7	273	201	282	7.72e-10	62.8
TRINITY_GG_1012_c239_g1_i32.p2	sp_Q9SF32_IQD1_ARATH_Protein_IQ-DOMAIN_1_OS=Arabidopsis_thaliana_OX=3702_GN=IQD1_PE=1_SV=1	41.622	185	99	3	262	813	106	282	4.16e-19	93.2
TRINITY_GG_1012_c239_g1_i32.p3	sp_P41152_HSF30_SOLPE_Heat_shock_factor_protein_HSF30_OS=Solanum_peruvianum_OX=4082_GN=HSF30_PE=2_SV=1	59.827	346	125	5	97	1134	20	351	1.73e-118	350
TRINITY_GG_1012_c239_g1_i54.p1	sp_Q9SF32_IQD1_ARATH_Protein_IQ-DOMAIN_1_OS=Arabidopsis_thaliana_OX=3702_GN=IQD1_PE=1_SV=1	41.622	185	99	3	262	813	106	282	4.16e-19	93.2
TRINITY_GG_1012_c239_g1_i54.p3	sp_P41152_HSF30_SOLPE_Heat_shock_factor_protein_HSF30_OS=Solanum_peruvianum_OX=4082_GN=HSF30_PE=2_SV=1	59.827	346	125	5	97	1134	20	351	1.73e-118	350
TRINITY_GG_1012_c239_g1_i68.p2	sp_P41152_HSF30_SOLPE_Heat_shock_factor_protein_HSF30_OS=Solanum_peruvianum_OX=4082_GN=HSF30_PE=2_SV=1	59.827	346	125	5	97	1134	20	351	1.73e-118	350
TRINITY_GG_1012_c239_g1_i74.p1	sp_P41152_HSF30_SOLPE_Heat_shock_factor_protein_HSF30_OS=Solanum_peruvianum_OX=4082_GN=HSF30_PE=2_SV=1	59.827	346	125	5	97	1134	20	351	1.73e-118	350
TRINITY_GG_1012_c239_g1_i79.p3	sp_P41152_HSF30_SOLPE_Heat_shock_factor_protein_HSF30_OS=Solanum_peruvianum_OX=4082_GN=HSF30_PE=2_SV=1	46.411	209	98	5	1	627	157	351	8.38e-44	152
TRINITY_GG_1012_c239_g1_i89.p2	sp_P41152_HSF30_SOLPE_Heat_shock_factor_protein_HSF30_OS=Solanum_peruvianum_OX=4082_GN=HSF30_PE=2_SV=1	59.827	346	125	5	97	1134	20	351	1.73e-118	350
TRINITY_GG_1012_c239_g1_i94.p2	sp_P41152_HSF30_SOLPE_Heat_shock_factor_protein_HSF30_OS=Solanum_peruvianum_OX=4082_GN=HSF30_PE=2_SV=1	59.827	346	125	5	97	1134	20	351	1.73e-118	350
TRINITY_GG_1012_c23_g1_i18.p1	sp_Q8W3Z2_LUPS_BETPL_Lupeol_synthase_OS=Betula_platyphylla_OX=78630_GN=OSCBPW_PE=1_SV=1	80.882	408	78	0	1	1224	1	408	0	644
TRINITY_GG_1012_c23_g1_i23.p1	sp_Q8W3Z2_LUPS_BETPL_Lupeol_synthase_OS=Betula_platyphylla_OX=78630_GN=OSCBPW_PE=1_SV=1	80.882	408	78	0	1	1224	1	408	0	644
TRINITY_GG_1012_c23_g1_i40.p1	sp_Q8W3Z2_LUPS_BETPL_Lupeol_synthase_OS=Betula_platyphylla_OX=78630_GN=OSCBPW_PE=1_SV=1	80.882	408	78	0	1	1224	1	408	0	644
TRINITY_GG_1012_c23_g1_i41.p1	sp_Q8W3Z2_LUPS_BETPL_Lupeol_synthase_OS=Betula_platyphylla_OX=78630_GN=OSCBPW_PE=1_SV=1	80.882	408	78	0	1	1224	1	408	0	644
TRINITY_GG_1012_c243_g3_i8.p1	sp_P49043_VPE_CITSI_Vacuolar-processing_enzyme_OS=Citrus_sinensis_OX=2711_PE=2_SV=1	81.868	364	65	1	106	1197	132	494	0	605
TRINITY_GG_1012_c245_g1_i10.p2	sp_Q38932_LCYE_ARATH_Lycopene_epsilon_cyclase,_chloroplastic_OS=Arabidopsis_thaliana_OX=3702_GN=LUT2_PE=1_SV=2	76.613	248	52	1	1	744	283	524	4.49e-140	406
TRINITY_GG_1012_c245_g1_i108.p2	sp_Q38932_LCYE_ARATH_Lycopene_epsilon_cyclase,_chloroplastic_OS=Arabidopsis_thaliana_OX=3702_GN=LUT2_PE=1_SV=2	79.398	432	83	1	4	1299	99	524	0	700
TRINITY_GG_1012_c245_g1_i139.p2	sp_Q38932_LCYE_ARATH_Lycopene_epsilon_cyclase,_chloroplastic_OS=Arabidopsis_thaliana_OX=3702_GN=LUT2_PE=1_SV=2	76.613	248	52	1	1	744	283	524	4.49e-140	406
TRINITY_GG_1012_c245_g1_i151.p2	sp_Q38932_LCYE_ARATH_Lycopene_epsilon_cyclase,_chloroplastic_OS=Arabidopsis_thaliana_OX=3702_GN=LUT2_PE=1_SV=2	76.792	530	113	3	1	1578	1	524	0	812
TRINITY_GG_1012_c245_g1_i39.p2	sp_O65837_LCYE_SOLLC_Lycopene_epsilon_cyclase,_chloroplastic_OS=Solanum_lycopersicum_OX=4081_GN=CRTL-E-1_PE=2_SV=1	77.987	159	34	1	52	528	368	525	1.17e-79	248
TRINITY_GG_1012_c245_g1_i51.p2	sp_Q38932_LCYE_ARATH_Lycopene_epsilon_cyclase,_chloroplastic_OS=Arabidopsis_thaliana_OX=3702_GN=LUT2_PE=1_SV=2	76.792	530	113	3	1	1578	1	524	0	812
TRINITY_GG_1012_c245_g1_i82.p2	sp_Q38932_LCYE_ARATH_Lycopene_epsilon_cyclase,_chloroplastic_OS=Arabidopsis_thaliana_OX=3702_GN=LUT2_PE=1_SV=2	76.792	530	113	3	1	1578	1	524	0	812
TRINITY_GG_1012_c245_g1_i94.p2	sp_Q38932_LCYE_ARATH_Lycopene_epsilon_cyclase,_chloroplastic_OS=Arabidopsis_thaliana_OX=3702_GN=LUT2_PE=1_SV=2	76.792	530	113	3	1	1578	1	524	0	812
TRINITY_GG_1012_c246_g1_i47.p4	sp_P09379_GYP7_YARLI_GTPase-activating_protein_GYP7_OS=Yarrowia_lipolytica_(strain_CLIB_122_/_E_150)_OX=284591_GN=GYP7_PE=3_SV=2	49.333	75	38	0	10	234	599	673	7.48e-18	80.9
TRINITY_GG_1012_c247_g1_i10.p2	sp_Q9ZUN4_ACCO1_ARATH_1-aminocyclopropane-1-carboxylate_oxidase_1_OS=Arabidopsis_thaliana_OX=3702_GN=ACO1_PE=2_SV=1	76.898	303	68	1	4	912	8	308	1.3e-176	493
TRINITY_GG_1012_c248_g1_i50.p2	sp_B9DFX7_HMA8_ARATH_Copper-transporting_ATPase_PAA2,_chloroplastic_OS=Arabidopsis_thaliana_OX=3702_GN=PAA2_PE=1_SV=1	73.294	337	90	0	46	1056	428	764	4.6e-145	435
TRINITY_GG_1012_c250_g1_i1.p3	sp_O48711_PME12_ARATH_Probable_pectinesterase/pectinesterase_inhibitor_12_OS=Arabidopsis_thaliana_OX=3702_GN=PME12_PE=2_SV=1	73.05	141	38	0	1	423	407	547	1.43e-68	219
TRINITY_GG_1012_c257_g1_i19.p2	sp_Q7Y228_LAMP1_ARATH_Probable_glutamate_carboxypeptidase_LAMP1_OS=Arabidopsis_thaliana_OX=3702_GN=LAMP1_PE=2_SV=1	87.963	108	13	0	421	98	329	436	2.59e-64	210
TRINITY_GG_1012_c257_g1_i29.p1	sp_Q7Y228_LAMP1_ARATH_Probable_glutamate_carboxypeptidase_LAMP1_OS=Arabidopsis_thaliana_OX=3702_GN=LAMP1_PE=2_SV=1	73.016	252	55	3	1	753	144	383	4.85e-121	364
TRINITY_GG_1012_c257_g1_i86.p1	sp_Q7Y228_LAMP1_ARATH_Probable_glutamate_carboxypeptidase_LAMP1_OS=Arabidopsis_thaliana_OX=3702_GN=LAMP1_PE=2_SV=1	74.93	355	76	3	1	1062	144	486	0	533
TRINITY_GG_1012_c257_g1_i98.p2	sp_Q7Y228_LAMP1_ARATH_Probable_glutamate_carboxypeptidase_LAMP1_OS=Arabidopsis_thaliana_OX=3702_GN=LAMP1_PE=2_SV=1	81.875	160	29	0	679	200	329	488	2.85e-91	285
TRINITY_GG_1012_c258_g1_i1.p2	sp_Q84W89_RH37_ARATH_DEAD-box_ATP-dependent_RNA_helicase_37_OS=Arabidopsis_thaliana_OX=3702_GN=RH37_PE=2_SV=2	79.048	105	22	0	4	318	456	560	4.8e-50	174
TRINITY_GG_1012_c258_g1_i14.p2	sp_Q84W89_RH37_ARATH_DEAD-box_ATP-dependent_RNA_helicase_37_OS=Arabidopsis_thaliana_OX=3702_GN=RH37_PE=2_SV=2	79.048	105	22	0	4	318	456	560	4.8e-50	174
TRINITY_GG_1012_c258_g1_i18.p1	sp_Q84W89_RH37_ARATH_DEAD-box_ATP-dependent_RNA_helicase_37_OS=Arabidopsis_thaliana_OX=3702_GN=RH37_PE=2_SV=2	79.048	105	22	0	4	318	456	560	4.8e-50	174
TRINITY_GG_1012_c259_g1_i78.p1	sp_Q8RXE9_SYWM_ARATH_Tryptophan--tRNA_ligase,_chloroplastic/mitochondrial_OS=Arabidopsis_thaliana_OX=3702_GN=OVA4_PE=1_SV=1	78.378	259	45	3	148	909	45	297	6.08e-131	382
TRINITY_GG_1012_c25_g1_i104.p1	sp_Q54Y26_NDRA_DICDI_Probable_serine/threonine-protein_kinase_ndrA_OS=Dictyostelium_discoideum_OX=44689_GN=ndrA_PE=3_SV=1	50.645	310	137	3	94	1014	36	332	2.19e-90	283
TRINITY_GG_1012_c25_g1_i92.p1	sp_Q54Y26_NDRA_DICDI_Probable_serine/threonine-protein_kinase_ndrA_OS=Dictyostelium_discoideum_OX=44689_GN=ndrA_PE=3_SV=1	50.645	310	137	3	94	1014	36	332	2.19e-90	283
TRINITY_GG_1012_c264_g1_i2.p1	sp_Q84VQ4_NDHU_ARATH_NAD(P)H-quinone_oxidoreductase_subunit_U,_chloroplastic_OS=Arabidopsis_thaliana_OX=3702_GN=ndhU_PE=1_SV=1	63.043	138	51	0	82	495	38	175	1.84e-43	147
TRINITY_GG_1012_c264_g1_i3.p1	sp_Q84VQ4_NDHU_ARATH_NAD(P)H-quinone_oxidoreductase_subunit_U,_chloroplastic_OS=Arabidopsis_thaliana_OX=3702_GN=ndhU_PE=1_SV=1	61.878	181	69	0	82	624	38	218	7.75e-57	182
TRINITY_GG_1012_c26_g1_i101.p1	sp_Q9SVP7_PP307_ARATH_Pentatricopeptide_repeat-containing_protein_At4g13650_OS=Arabidopsis_thaliana_OX=3702_GN=PCMP-H42_PE=2_SV=2	32.477	856	578	0	409	2976	209	1064	3.9e-175	541
TRINITY_GG_1012_c26_g1_i101.p1	sp_Q9SVP7_PP307_ARATH_Pentatricopeptide_repeat-containing_protein_At4g13650_OS=Arabidopsis_thaliana_OX=3702_GN=PCMP-H42_PE=2_SV=2	28.077	723	510	6	259	2409	54	772	1.35e-85	301
TRINITY_GG_1012_c26_g1_i101.p1	sp_Q9SVP7_PP307_ARATH_Pentatricopeptide_repeat-containing_protein_At4g13650_OS=Arabidopsis_thaliana_OX=3702_GN=PCMP-H42_PE=2_SV=2	31.034	580	394	4	352	2079	291	868	4.82e-84	297
TRINITY_GG_1012_c26_g1_i147.p1	sp_Q9SVP7_PP307_ARATH_Pentatricopeptide_repeat-containing_protein_At4g13650_OS=Arabidopsis_thaliana_OX=3702_GN=PCMP-H42_PE=2_SV=2	32.477	856	578	0	409	2976	209	1064	3.9e-175	541
TRINITY_GG_1012_c26_g1_i147.p1	sp_Q9SVP7_PP307_ARATH_Pentatricopeptide_repeat-containing_protein_At4g13650_OS=Arabidopsis_thaliana_OX=3702_GN=PCMP-H42_PE=2_SV=2	28.077	723	510	6	259	2409	54	772	1.35e-85	301
TRINITY_GG_1012_c26_g1_i147.p1	sp_Q9SVP7_PP307_ARATH_Pentatricopeptide_repeat-containing_protein_At4g13650_OS=Arabidopsis_thaliana_OX=3702_GN=PCMP-H42_PE=2_SV=2	31.034	580	394	4	352	2079	291	868	4.82e-84	297
TRINITY_GG_1012_c26_g1_i152.p1	sp_Q9SVP7_PP307_ARATH_Pentatricopeptide_repeat-containing_protein_At4g13650_OS=Arabidopsis_thaliana_OX=3702_GN=PCMP-H42_PE=2_SV=2	32.477	856	578	0	409	2976	209	1064	3.9e-175	541
TRINITY_GG_1012_c26_g1_i152.p1	sp_Q9SVP7_PP307_ARATH_Pentatricopeptide_repeat-containing_protein_At4g13650_OS=Arabidopsis_thaliana_OX=3702_GN=PCMP-H42_PE=2_SV=2	28.077	723	510	6	259	2409	54	772	1.35e-85	301
TRINITY_GG_1012_c26_g1_i152.p1	sp_Q9SVP7_PP307_ARATH_Pentatricopeptide_repeat-containing_protein_At4g13650_OS=Arabidopsis_thaliana_OX=3702_GN=PCMP-H42_PE=2_SV=2	31.034	580	394	4	352	2079	291	868	4.82e-84	297
TRINITY_GG_1012_c26_g1_i175.p1	sp_Q9SVP7_PP307_ARATH_Pentatricopeptide_repeat-containing_protein_At4g13650_OS=Arabidopsis_thaliana_OX=3702_GN=PCMP-H42_PE=2_SV=2	32.477	856	578	0	409	2976	209	1064	3.9e-175	541
TRINITY_GG_1012_c26_g1_i175.p1	sp_Q9SVP7_PP307_ARATH_Pentatricopeptide_repeat-containing_protein_At4g13650_OS=Arabidopsis_thaliana_OX=3702_GN=PCMP-H42_PE=2_SV=2	28.077	723	510	6	259	2409	54	772	1.35e-85	301
TRINITY_GG_1012_c26_g1_i175.p1	sp_Q9SVP7_PP307_ARATH_Pentatricopeptide_repeat-containing_protein_At4g13650_OS=Arabidopsis_thaliana_OX=3702_GN=PCMP-H42_PE=2_SV=2	31.034	580	394	4	352	2079	291	868	4.82e-84	297
TRINITY_GG_1012_c26_g1_i82.p1	sp_Q9SVP7_PP307_ARATH_Pentatricopeptide_repeat-containing_protein_At4g13650_OS=Arabidopsis_thaliana_OX=3702_GN=PCMP-H42_PE=2_SV=2	32.477	856	578	0	409	2976	209	1064	3.9e-175	541
TRINITY_GG_1012_c26_g1_i82.p1	sp_Q9SVP7_PP307_ARATH_Pentatricopeptide_repeat-containing_protein_At4g13650_OS=Arabidopsis_thaliana_OX=3702_GN=PCMP-H42_PE=2_SV=2	28.077	723	510	6	259	2409	54	772	1.35e-85	301
TRINITY_GG_1012_c26_g1_i82.p1	sp_Q9SVP7_PP307_ARATH_Pentatricopeptide_repeat-containing_protein_At4g13650_OS=Arabidopsis_thaliana_OX=3702_GN=PCMP-H42_PE=2_SV=2	31.034	580	394	4	352	2079	291	868	4.82e-84	297
TRINITY_GG_1012_c26_g1_i97.p1	sp_Q9SVP7_PP307_ARATH_Pentatricopeptide_repeat-containing_protein_At4g13650_OS=Arabidopsis_thaliana_OX=3702_GN=PCMP-H42_PE=2_SV=2	32.477	856	578	0	409	2976	209	1064	3.9e-175	541
TRINITY_GG_1012_c26_g1_i97.p1	sp_Q9SVP7_PP307_ARATH_Pentatricopeptide_repeat-containing_protein_At4g13650_OS=Arabidopsis_thaliana_OX=3702_GN=PCMP-H42_PE=2_SV=2	28.077	723	510	6	259	2409	54	772	1.35e-85	301
TRINITY_GG_1012_c26_g1_i97.p1	sp_Q9SVP7_PP307_ARATH_Pentatricopeptide_repeat-containing_protein_At4g13650_OS=Arabidopsis_thaliana_OX=3702_GN=PCMP-H42_PE=2_SV=2	31.034	580	394	4	352	2079	291	868	4.82e-84	297
TRINITY_GG_1012_c271_g1_i7.p1	sp_O75832_PSD10_HUMAN_26S_proteasome_non-ATPase_regulatory_subunit_10_OS=Homo_sapiens_OX=9606_GN=PSMD10_PE=1_SV=1	39.806	103	57	4	232	540	17	114	8.23e-07	54.3
TRINITY_GG_1012_c272_g1_i3.p1	sp_H2DH22_C7A10_PANGI_Cytochrome_P450_CYP73A100_OS=Panax_ginseng_OX=4054_PE=2_SV=1	79.057	530	96	7	34	1593	9	533	0	792
TRINITY_GG_1012_c272_g2_i40.p1	sp_Q9Y5A7_NUB1_HUMAN_NEDD8_ultimate_buster_1_OS=Homo_sapiens_OX=9606_GN=NUB1_PE=1_SV=2	26.885	305	212	4	76	969	112	412	2.85e-22	102
TRINITY_GG_1012_c273_g1_i4.p1	sp_Q8W4B2_APEM9_ARATH_Protein_APEM9_OS=Arabidopsis_thaliana_OX=3702_GN=APEM9_PE=1_SV=1	48.75	320	132	6	64	1005	1	294	7.09e-66	213
TRINITY_GG_1012_c273_g1_i8.p1	sp_Q8W4B2_APEM9_ARATH_Protein_APEM9_OS=Arabidopsis_thaliana_OX=3702_GN=APEM9_PE=1_SV=1	57.286	199	72	3	64	645	1	191	4.35e-59	192
TRINITY_GG_1012_c274_g1_i6.p1	sp_Q147G5_CCA22_ARATH_Cyclin-A2-2_OS=Arabidopsis_thaliana_OX=3702_GN=CYCA2-2_PE=2_SV=1	58.065	496	147	6	1	1485	1	436	0	550
TRINITY_GG_1012_c274_g2_i102.p1	sp_A0A161IUT7_DGAT1_CORAE_Diacylglycerol_O-acyltransferase_1_OS=Corylus_americana_OX=78632_GN=DGAT1_PE=1_SV=1	73.675	547	120	8	1	1593	1	539	0	790
TRINITY_GG_1012_c274_g2_i28.p1	sp_A0A161IUT7_DGAT1_CORAE_Diacylglycerol_O-acyltransferase_1_OS=Corylus_americana_OX=78632_GN=DGAT1_PE=1_SV=1	73.675	547	120	8	1	1593	1	539	0	790
TRINITY_GG_1012_c274_g2_i29.p1	sp_A0A161IUT7_DGAT1_CORAE_Diacylglycerol_O-acyltransferase_1_OS=Corylus_americana_OX=78632_GN=DGAT1_PE=1_SV=1	73.675	547	120	8	1	1593	1	539	0	790
TRINITY_GG_1012_c276_g2_i16.p1	sp_Q9SD07_SSL4_ARATH_Protein_STRICTOSIDINE_SYNTHASE-LIKE_4_OS=Arabidopsis_thaliana_OX=3702_GN=SSL4_PE=1_SV=1	35.258	329	191	9	148	1098	43	361	2.77e-53	184
TRINITY_GG_1012_c276_g2_i33.p1	sp_Q9SD07_SSL4_ARATH_Protein_STRICTOSIDINE_SYNTHASE-LIKE_4_OS=Arabidopsis_thaliana_OX=3702_GN=SSL4_PE=1_SV=1	35.258	329	191	9	148	1098	43	361	2.77e-53	184
TRINITY_GG_1012_c278_g1_i3.p1	sp_Q6PEI7_PYRG1_DANRE_CTP_synthase_1_OS=Danio_rerio_OX=7955_GN=ctps1_PE=1_SV=1	60.185	540	212	2	58	1671	20	558	0	611
TRINITY_GG_1012_c278_g1_i7.p1	sp_Q6PEI7_PYRG1_DANRE_CTP_synthase_1_OS=Danio_rerio_OX=7955_GN=ctps1_PE=1_SV=1	60.185	540	212	2	58	1671	20	558	0	611
TRINITY_GG_1012_c27_g1_i78.p1	sp_Q8S9D1_PP395_ARATH_Pentatricopeptide_repeat-containing_protein_At5g21222_OS=Arabidopsis_thaliana_OX=3702_GN=ATC401_PE=2_SV=1	68.072	166	52	1	1	495	592	757	1.29e-75	249
TRINITY_GG_1012_c27_g1_i78.p1	sp_Q8S9D1_PP395_ARATH_Pentatricopeptide_repeat-containing_protein_At5g21222_OS=Arabidopsis_thaliana_OX=3702_GN=ATC401_PE=2_SV=1	27.811	169	122	0	16	522	527	695	5.27e-21	96.3
TRINITY_GG_1012_c27_g1_i78.p1	sp_Q8S9D1_PP395_ARATH_Pentatricopeptide_repeat-containing_protein_At5g21222_OS=Arabidopsis_thaliana_OX=3702_GN=ATC401_PE=2_SV=1	29.762	168	117	1	16	516	456	623	6.81e-19	90.1
TRINITY_GG_1012_c27_g1_i78.p1	sp_Q8S9D1_PP395_ARATH_Pentatricopeptide_repeat-containing_protein_At5g21222_OS=Arabidopsis_thaliana_OX=3702_GN=ATC401_PE=2_SV=1	26.257	179	131	1	1	534	486	664	7.48e-19	90.1
TRINITY_GG_1012_c27_g1_i78.p1	sp_Q8S9D1_PP395_ARATH_Pentatricopeptide_repeat-containing_protein_At5g21222_OS=Arabidopsis_thaliana_OX=3702_GN=ATC401_PE=2_SV=1	26.797	153	111	1	25	480	318	470	3.59e-15	79.3
TRINITY_GG_1012_c283_g1_i14.p2	sp_Q9SUU1_BOR7_ARATH_Probable_boron_transporter_7_OS=Arabidopsis_thaliana_OX=3702_GN=BOR7_PE=2_SV=3	68.31	284	82	4	1	828	380	663	1.91e-115	349
TRINITY_GG_1012_c284_g1_i1.p1	sp_Q9M9C5_Y1680_ARATH_Probable_leucine-rich_repeat_receptor-like_protein_kinase_At1g68400_OS=Arabidopsis_thaliana_OX=3702_GN=At1g68400_PE=1_SV=1	41.221	655	318	19	76	1908	30	661	2.32e-104	334
TRINITY_GG_1012_c284_g1_i3.p1	sp_Q9M9C5_Y1680_ARATH_Probable_leucine-rich_repeat_receptor-like_protein_kinase_At1g68400_OS=Arabidopsis_thaliana_OX=3702_GN=At1g68400_PE=1_SV=1	41.221	655	318	19	76	1908	30	661	2.32e-104	334
TRINITY_GG_1012_c284_g1_i4.p3	sp_Q9M9C5_Y1680_ARATH_Probable_leucine-rich_repeat_receptor-like_protein_kinase_At1g68400_OS=Arabidopsis_thaliana_OX=3702_GN=At1g68400_PE=1_SV=1	49.55	222	90	7	16	651	452	661	3.52e-48	171
TRINITY_GG_1012_c285_g3_i1.p1	sp_Q6IDB0_SPER3_ARATH_Protein_SPEAR3_OS=Arabidopsis_thaliana_OX=3702_GN=SPEAR3_PE=1_SV=1	47.291	203	84	8	1	570	1	193	4.54e-29	110
TRINITY_GG_1012_c287_g1_i52.p1	sp_Q9LT96_Y5977_ARATH_Probable_leucine-rich_repeat_receptor-like_protein_kinase_At5g49770_OS=Arabidopsis_thaliana_OX=3702_GN=At5g49770_PE=1_SV=1	53.066	897	401	15	61	2721	23	909	0	823
TRINITY_GG_1012_c287_g1_i58.p1	sp_Q9LT96_Y5977_ARATH_Probable_leucine-rich_repeat_receptor-like_protein_kinase_At5g49770_OS=Arabidopsis_thaliana_OX=3702_GN=At5g49770_PE=1_SV=1	52.484	785	355	13	61	2385	23	799	0	692
TRINITY_GG_1012_c289_g1_i29.p2	sp_Q8S8N9_GOGC1_ARATH_Golgin_candidate_1_OS=Arabidopsis_thaliana_OX=3702_GN=GC1_PE=2_SV=2	85	100	15	0	34	333	569	668	4.06e-36	134
TRINITY_GG_1012_c294_g1_i12.p1	sp_Q5C9L6_CNMT_THLFG_(S)-coclaurine_N-methyltransferase_OS=Thalictrum_flavum_subsp._glaucum_OX=150095_PE=1_SV=1	49.162	358	178	2	1	1062	3	360	4.09e-128	374
TRINITY_GG_1012_c294_g1_i14.p1	sp_Q5C9L6_CNMT_THLFG_(S)-coclaurine_N-methyltransferase_OS=Thalictrum_flavum_subsp._glaucum_OX=150095_PE=1_SV=1	53.425	292	132	2	1	864	69	360	5.02e-119	348
TRINITY_GG_1012_c294_g1_i31.p1	sp_Q5C9L6_CNMT_THLFG_(S)-coclaurine_N-methyltransferase_OS=Thalictrum_flavum_subsp._glaucum_OX=150095_PE=1_SV=1	53.425	292	132	2	1	864	69	360	5.02e-119	348
TRINITY_GG_1012_c294_g1_i37.p1	sp_Q5C9L6_CNMT_THLFG_(S)-coclaurine_N-methyltransferase_OS=Thalictrum_flavum_subsp._glaucum_OX=150095_PE=1_SV=1	49.162	358	178	2	1	1062	3	360	4.09e-128	374
TRINITY_GG_1012_c294_g1_i52.p2	sp_Q5C9L6_CNMT_THLFG_(S)-coclaurine_N-methyltransferase_OS=Thalictrum_flavum_subsp._glaucum_OX=150095_PE=1_SV=1	54.819	166	71	2	1	486	195	360	5.93e-64	203
TRINITY_GG_1012_c294_g1_i7.p1	sp_Q5C9L6_CNMT_THLFG_(S)-coclaurine_N-methyltransferase_OS=Thalictrum_flavum_subsp._glaucum_OX=150095_PE=1_SV=1	49.162	358	178	2	1	1062	3	360	4.09e-128	374
TRINITY_GG_1012_c298_g1_i10.p1	sp_Q8LAL2_IAA26_ARATH_Auxin-responsive_protein_IAA26_OS=Arabidopsis_thaliana_OX=3702_GN=IAA26_PE=1_SV=2	59.88	167	57	4	439	924	95	256	2.48e-51	173
TRINITY_GG_1012_c299_g3_i5.p1	sp_Q27GK7_TPR4_ARATH_Topless-related_protein_4_OS=Arabidopsis_thaliana_OX=3702_GN=TPR4_PE=1_SV=2	45.732	164	89	0	1	492	1	164	1.22e-46	167
TRINITY_GG_1012_c302_g1_i175.p7	sp_Q24WI0_SURE_DESHY_5'-nucleotidase_SurE_OS=Desulfitobacterium_hafniense_(strain_Y51)_OX=138119_GN=surE_PE=3_SV=1	43.137	102	55	2	181	486	3	101	2.13e-18	82.4
TRINITY_GG_1012_c302_g1_i249.p6	sp_Q24WI0_SURE_DESHY_5'-nucleotidase_SurE_OS=Desulfitobacterium_hafniense_(strain_Y51)_OX=138119_GN=surE_PE=3_SV=1	43.137	102	55	2	181	486	3	101	2.13e-18	82.4
TRINITY_GG_1012_c302_g1_i261.p6	sp_Q24WI0_SURE_DESHY_5'-nucleotidase_SurE_OS=Desulfitobacterium_hafniense_(strain_Y51)_OX=138119_GN=surE_PE=3_SV=1	43.137	102	55	2	181	486	3	101	2.13e-18	82.4
TRINITY_GG_1012_c307_g1_i109.p1	sp_Q640K1_NCDN_XENLA_Neurochondrin_OS=Xenopus_laevis_OX=8355_GN=ncdn_PE=2_SV=1	23.937	447	279	16	34	1338	16	413	1.1e-09	65.1
TRINITY_GG_1012_c307_g1_i176.p1	sp_Q640K1_NCDN_XENLA_Neurochondrin_OS=Xenopus_laevis_OX=8355_GN=ncdn_PE=2_SV=1	23.937	447	279	16	34	1338	16	413	1.1e-09	65.1
TRINITY_GG_1012_c30_g1_i13.p2	sp_Q8RWY7_CYP95_ARATH_Peptidyl-prolyl_cis-trans_isomerase_CYP95_OS=Arabidopsis_thaliana_OX=3702_GN=CYP95_PE=1_SV=2	74.51	102	26	0	13	318	74	175	4.57e-47	170
TRINITY_GG_1012_c30_g1_i14.p2	sp_Q8RWY7_CYP95_ARATH_Peptidyl-prolyl_cis-trans_isomerase_CYP95_OS=Arabidopsis_thaliana_OX=3702_GN=CYP95_PE=1_SV=2	74.51	102	26	0	13	318	74	175	4.57e-47	170
TRINITY_GG_1012_c30_g1_i15.p3	sp_Q8RWY7_CYP95_ARATH_Peptidyl-prolyl_cis-trans_isomerase_CYP95_OS=Arabidopsis_thaliana_OX=3702_GN=CYP95_PE=1_SV=2	71.429	98	28	0	7	300	78	175	1.18e-44	157
TRINITY_GG_1012_c315_g1_i21.p1	sp_P92960_KAT3_ARATH_Potassium_channel_KAT3_OS=Arabidopsis_thaliana_OX=3702_GN=KAT3_PE=1_SV=1	58.197	366	129	6	1	1056	307	662	1.95e-140	416
TRINITY_GG_1012_c315_g1_i8.p1	sp_P92960_KAT3_ARATH_Potassium_channel_KAT3_OS=Arabidopsis_thaliana_OX=3702_GN=KAT3_PE=1_SV=1	61.188	505	172	6	1	1473	168	662	0	600
TRINITY_GG_1012_c315_g1_i9.p1	sp_P92960_KAT3_ARATH_Potassium_channel_KAT3_OS=Arabidopsis_thaliana_OX=3702_GN=KAT3_PE=1_SV=1	61.44	625	217	6	124	1956	48	662	0	723
TRINITY_GG_1012_c317_g1_i141.p1	sp_Q941Q3_C3H37_ARATH_Zinc_finger_CCCH_domain-containing_protein_37_OS=Arabidopsis_thaliana_OX=3702_GN=HUA1_PE=1_SV=1	57.343	143	47	4	34	453	220	351	1.5e-49	169
TRINITY_GG_1012_c317_g1_i141.p1	sp_Q941Q3_C3H37_ARATH_Zinc_finger_CCCH_domain-containing_protein_37_OS=Arabidopsis_thaliana_OX=3702_GN=HUA1_PE=1_SV=1	47.778	90	39	2	19	264	410	499	8.74e-21	90.9
TRINITY_GG_1012_c317_g1_i141.p1	sp_Q941Q3_C3H37_ARATH_Zinc_finger_CCCH_domain-containing_protein_37_OS=Arabidopsis_thaliana_OX=3702_GN=HUA1_PE=1_SV=1	33.918	171	80	4	34	453	263	431	2.04e-17	81.3
TRINITY_GG_1012_c317_g1_i141.p1	sp_Q941Q3_C3H37_ARATH_Zinc_finger_CCCH_domain-containing_protein_37_OS=Arabidopsis_thaliana_OX=3702_GN=HUA1_PE=1_SV=1	37.5	112	35	3	40	270	337	448	4.8e-17	80.1
TRINITY_GG_1012_c317_g1_i199.p1	sp_Q941Q3_C3H37_ARATH_Zinc_finger_CCCH_domain-containing_protein_37_OS=Arabidopsis_thaliana_OX=3702_GN=HUA1_PE=1_SV=1	64.094	298	91	5	1	894	131	412	2.2e-139	409
TRINITY_GG_1012_c317_g1_i199.p1	sp_Q941Q3_C3H37_ARATH_Zinc_finger_CCCH_domain-containing_protein_37_OS=Arabidopsis_thaliana_OX=3702_GN=HUA1_PE=1_SV=1	34.965	286	100	11	61	744	242	499	2.35e-37	144
TRINITY_GG_1012_c318_g1_i5.p1	sp_P83948_PME3_CITSI_Pectinesterase_3_OS=Citrus_sinensis_OX=2711_PE=1_SV=1	64.948	291	98	3	130	996	66	354	1.2e-122	367
TRINITY_GG_1012_c31_g1_i4.p1	sp_Q9ZUF4_RIPK_ARATH_Serine/threonine-protein_kinase_RIPK_OS=Arabidopsis_thaliana_OX=3702_GN=RIPK_PE=1_SV=1	72.57	463	99	5	10	1338	5	459	0	662
TRINITY_GG_1012_c31_g1_i9.p1	sp_Q9ZUF4_RIPK_ARATH_Serine/threonine-protein_kinase_RIPK_OS=Arabidopsis_thaliana_OX=3702_GN=RIPK_PE=1_SV=1	81.166	223	36	2	10	660	5	227	8.87e-127	369
TRINITY_GG_1012_c320_g1_i2.p2	sp_Q8LCQ4_LHCA6_ARATH_Photosystem_I_chlorophyll_a/b-binding_protein_6,_chloroplastic_OS=Arabidopsis_thaliana_OX=3702_GN=LHCA6_PE=1_SV=1	82.353	238	36	1	82	777	33	270	1.53e-143	406
TRINITY_GG_1012_c320_g1_i3.p2	sp_Q8LCQ4_LHCA6_ARATH_Photosystem_I_chlorophyll_a/b-binding_protein_6,_chloroplastic_OS=Arabidopsis_thaliana_OX=3702_GN=LHCA6_PE=1_SV=1	84.568	162	25	0	1	486	109	270	6.92e-101	293
TRINITY_GG_1012_c320_g1_i5.p1	sp_Q9M1L7_PRK3_ARATH_Pollen_receptor-like_kinase_3_OS=Arabidopsis_thaliana_OX=3702_GN=PRK3_PE=1_SV=1	54.46	426	175	6	79	1311	24	445	3.81e-145	431
TRINITY_GG_1012_c320_g1_i5.p2	sp_Q8LCQ4_LHCA6_ARATH_Photosystem_I_chlorophyll_a/b-binding_protein_6,_chloroplastic_OS=Arabidopsis_thaliana_OX=3702_GN=LHCA6_PE=1_SV=1	82.353	238	36	1	82	777	33	270	1.53e-143	406
TRINITY_GG_1012_c324_g1_i20.p2	sp_D1FP53_LIN_MEDTR_Putative_E3_ubiquitin-protein_ligase_LIN_OS=Medicago_truncatula_OX=3880_GN=LIN_PE=2_SV=1	43.961	414	190	5	376	1497	502	913	7.52e-91	306
TRINITY_GG_1012_c324_g1_i23.p1	sp_D1FP53_LIN_MEDTR_Putative_E3_ubiquitin-protein_ligase_LIN_OS=Medicago_truncatula_OX=3880_GN=LIN_PE=2_SV=1	43.961	414	190	5	376	1497	502	913	7.52e-91	306
TRINITY_GG_1012_c324_g1_i23.p2	sp_C6L7U1_LIN1_LOTJA_Putative_E3_ubiquitin-protein_ligase_LIN-1_OS=Lotus_japonicus_OX=34305_GN=CERBERUS_PE=2_SV=2	44.586	471	256	4	4	1410	930	1397	2.12e-120	388
TRINITY_GG_1012_c324_g1_i26.p1	sp_C6L7U1_LIN1_LOTJA_Putative_E3_ubiquitin-protein_ligase_LIN-1_OS=Lotus_japonicus_OX=34305_GN=CERBERUS_PE=2_SV=2	45.342	891	445	10	145	2706	512	1397	0	713
TRINITY_GG_1012_c324_g1_i6.p1	sp_D1FP53_LIN_MEDTR_Putative_E3_ubiquitin-protein_ligase_LIN_OS=Medicago_truncatula_OX=3880_GN=LIN_PE=2_SV=1	43.961	414	190	5	376	1497	502	913	7.52e-91	306
TRINITY_GG_1012_c327_g1_i58.p1	sp_Q8LIY8_CCD8B_ORYSJ_Carotenoid_cleavage_dioxygenase_8_homolog_B,_chloroplastic_OS=Oryza_sativa_subsp._japonica_OX=39947_GN=CCD8B_PE=1_SV=1	77.433	483	109	0	340	1788	83	565	0	818
TRINITY_GG_1012_c331_g1_i15.p1	sp_Q9ZUP2_RECA3_ARATH_DNA_repair_protein_recA_homolog_3,_mitochondrial_OS=Arabidopsis_thaliana_OX=3702_GN=At2g19490_PE=2_SV=2	83.871	248	40	0	1	744	1	248	1.64e-118	348
TRINITY_GG_1012_c332_g1_i19.p1	sp_Q3V384_AFG1L_MOUSE_AFG1-like_ATPase_OS=Mus_musculus_OX=10090_GN=Afg1l_PE=1_SV=1	37.276	279	151	6	73	903	215	471	4.64e-50	176
TRINITY_GG_1012_c332_g1_i3.p2	sp_Q3V384_AFG1L_MOUSE_AFG1-like_ATPase_OS=Mus_musculus_OX=10090_GN=Afg1l_PE=1_SV=1	39.45	109	49	3	7	333	380	471	1.5e-13	69.3
TRINITY_GG_1012_c332_g1_i4.p2	sp_Q3V384_AFG1L_MOUSE_AFG1-like_ATPase_OS=Mus_musculus_OX=10090_GN=Afg1l_PE=1_SV=1	39.45	109	49	3	7	333	380	471	1.5e-13	69.3
TRINITY_GG_1012_c334_g1_i4.p1	sp_Q9SIP7_RS31_ARATH_40S_ribosomal_protein_S3-1_OS=Arabidopsis_thaliana_OX=3702_GN=RPS3A_PE=1_SV=1	94.928	138	7	0	1	414	1	138	2.27e-92	270
TRINITY_GG_1012_c337_g1_i13.p1	sp_F6HH45_TRM52_VITVI_tRNA_(guanine(37)-N1)-methyltransferase_2_OS=Vitis_vinifera_OX=29760_GN=VIT_11s0016g04350_PE=3_SV=1	70.138	509	139	4	1	1488	2	510	0	724
TRINITY_GG_1012_c339_g1_i108.p1	sp_Q8RWW0_ALE2_ARATH_Receptor-like_serine/threonine-protein_kinase_ALE2_OS=Arabidopsis_thaliana_OX=3702_GN=ALE2_PE=1_SV=1	76.744	301	64	2	2341	3243	331	625	1.3e-152	478
TRINITY_GG_1012_c339_g1_i108.p1	sp_Q8RWW0_ALE2_ARATH_Receptor-like_serine/threonine-protein_kinase_ALE2_OS=Arabidopsis_thaliana_OX=3702_GN=ALE2_PE=1_SV=1	57.664	137	57	1	1597	2007	95	230	4.04e-41	166
TRINITY_GG_1012_c339_g1_i133.p1	sp_Q8RWW0_ALE2_ARATH_Receptor-like_serine/threonine-protein_kinase_ALE2_OS=Arabidopsis_thaliana_OX=3702_GN=ALE2_PE=1_SV=1	76.744	301	64	2	2308	3210	331	625	1.02e-152	478
TRINITY_GG_1012_c339_g1_i133.p1	sp_Q8RWW0_ALE2_ARATH_Receptor-like_serine/threonine-protein_kinase_ALE2_OS=Arabidopsis_thaliana_OX=3702_GN=ALE2_PE=1_SV=1	57.664	137	57	1	1564	1974	95	230	3.97e-41	166
TRINITY_GG_1012_c33_g2_i163.p1	sp_Q9SX31_PERK9_ARATH_Proline-rich_receptor-like_protein_kinase_PERK9_OS=Arabidopsis_thaliana_OX=3702_GN=PERK9_PE=1_SV=1	51.014	296	139	3	1129	2004	352	645	1.89e-96	315
TRINITY_GG_1012_c33_g2_i198.p1	sp_Q9SX31_PERK9_ARATH_Proline-rich_receptor-like_protein_kinase_PERK9_OS=Arabidopsis_thaliana_OX=3702_GN=PERK9_PE=1_SV=1	51.014	296	139	3	1129	2004	352	645	1.89e-96	315
TRINITY_GG_1012_c343_g1_i41.p1	sp_Q9SR77_HBPL1_ARATH_Heme-binding-like_protein_At3g10130,_chloroplastic_OS=Arabidopsis_thaliana_OX=3702_GN=At3g10130_PE=1_SV=1	32.418	182	98	5	643	1113	108	289	1.44e-13	74.3
TRINITY_GG_1012_c343_g1_i49.p2	sp_Q9SR77_HBPL1_ARATH_Heme-binding-like_protein_At3g10130,_chloroplastic_OS=Arabidopsis_thaliana_OX=3702_GN=At3g10130_PE=1_SV=1	30.337	178	98	5	31	489	129	305	1.76e-10	61.6
TRINITY_GG_1012_c343_g1_i7.p2	sp_Q9SR77_HBPL1_ARATH_Heme-binding-like_protein_At3g10130,_chloroplastic_OS=Arabidopsis_thaliana_OX=3702_GN=At3g10130_PE=1_SV=1	30.337	178	98	5	31	489	129	305	1.76e-10	61.6
TRINITY_GG_1012_c347_g2_i1.p1	sp_Q8GW46_YAB5_ARATH_Axial_regulator_YABBY_5_OS=Arabidopsis_thaliana_OX=3702_GN=YAB5_PE=1_SV=1	73.832	107	22	2	1	321	63	163	5.96e-50	159
TRINITY_GG_1012_c347_g2_i2.p1	sp_Q8GW46_YAB5_ARATH_Axial_regulator_YABBY_5_OS=Arabidopsis_thaliana_OX=3702_GN=YAB5_PE=1_SV=1	78.049	164	30	2	19	510	6	163	5.07e-90	263
TRINITY_GG_1012_c347_g2_i5.p1	sp_Q8GW46_YAB5_ARATH_Axial_regulator_YABBY_5_OS=Arabidopsis_thaliana_OX=3702_GN=YAB5_PE=1_SV=1	78.049	164	30	2	19	510	6	163	5.07e-90	263
TRINITY_GG_1012_c349_g1_i11.p1	sp_Q555C6_VP13B_DICDI_Putative_vacuolar_protein_sorting-associated_protein_13B_OS=Dictyostelium_discoideum_OX=44689_GN=vps13B_PE=3_SV=1	25.84	476	283	13	1	1296	1	450	1.25e-26	125
TRINITY_GG_1012_c349_g1_i16.p1	sp_Q555C6_VP13B_DICDI_Putative_vacuolar_protein_sorting-associated_protein_13B_OS=Dictyostelium_discoideum_OX=44689_GN=vps13B_PE=3_SV=1	25.84	476	283	13	1	1296	1	450	1.25e-26	125
TRINITY_GG_1012_c349_g1_i3.p1	sp_Q54LN2_VP13D_DICDI_Putative_vacuolar_protein_sorting-associated_protein_13D_OS=Dictyostelium_discoideum_OX=44689_GN=vps13D_PE=3_SV=1	30.387	181	109	5	6052	6588	3702	3867	2.02e-14	84
TRINITY_GG_1012_c353_g1_i124.p1	sp_Q8VYL1_KAD5_ARATH_Adenylate_kinase_5,_chloroplastic_OS=Arabidopsis_thaliana_OX=3702_GN=At5g35170_PE=1_SV=1	76.571	525	115	1	307	1881	71	587	0	858
TRINITY_GG_1012_c353_g1_i43.p2	sp_Q8VYL1_KAD5_ARATH_Adenylate_kinase_5,_chloroplastic_OS=Arabidopsis_thaliana_OX=3702_GN=At5g35170_PE=1_SV=1	77.67	103	23	0	58	366	425	527	1.24e-50	172
TRINITY_GG_1012_c353_g1_i44.p2	sp_Q8VYL1_KAD5_ARATH_Adenylate_kinase_5,_chloroplastic_OS=Arabidopsis_thaliana_OX=3702_GN=At5g35170_PE=1_SV=1	79.399	233	48	0	1	699	355	587	2.09e-136	398
TRINITY_GG_1012_c353_g1_i60.p1	sp_Q8VYL1_KAD5_ARATH_Adenylate_kinase_5,_chloroplastic_OS=Arabidopsis_thaliana_OX=3702_GN=At5g35170_PE=1_SV=1	76.571	525	115	1	289	1863	71	587	0	859
TRINITY_GG_1012_c353_g1_i66.p2	sp_Q8VYL1_KAD5_ARATH_Adenylate_kinase_5,_chloroplastic_OS=Arabidopsis_thaliana_OX=3702_GN=At5g35170_PE=1_SV=1	79.399	233	48	0	1	699	355	587	2.09e-136	398
TRINITY_GG_1012_c353_g1_i69.p2	sp_Q8VYL1_KAD5_ARATH_Adenylate_kinase_5,_chloroplastic_OS=Arabidopsis_thaliana_OX=3702_GN=At5g35170_PE=1_SV=1	79.399	233	48	0	1	699	355	587	2.09e-136	398
TRINITY_GG_1012_c358_g1_i157.p1	sp_Q9FJT9_PQQL_ARATH_Zinc_protease_PQQL-like_OS=Arabidopsis_thaliana_OX=3702_GN=At5g56730_PE=1_SV=1	72.34	1034	205	5	1	3093	1	956	0	1551
TRINITY_GG_1012_c35_g4_i1.p3	sp_Q2JN82_PSBX_SYNJB_Photosystem_II_reaction_center_X_protein_OS=Synechococcus_sp._(strain_JA-2-3B'a(2-13))_OX=321332_GN=psbX_PE=3_SV=1	54.054	37	17	0	253	363	1	37	9.86e-06	43.1
TRINITY_GG_1012_c360_g1_i1.p1	sp_Q8RXS5_DRL40_ARATH_Probable_disease_resistance_protein_At5g63020_OS=Arabidopsis_thaliana_OX=3702_GN=At5g63020_PE=2_SV=2	35.991	878	517	17	31	2637	35	876	3.1e-162	499
TRINITY_GG_1012_c360_g1_i2.p1	sp_Q8RXS5_DRL40_ARATH_Probable_disease_resistance_protein_At5g63020_OS=Arabidopsis_thaliana_OX=3702_GN=At5g63020_PE=2_SV=2	35.991	878	517	17	31	2637	35	876	3.1e-162	499
TRINITY_GG_1012_c371_g1_i7.p1	sp_O82258_CRR6_ARATH_Protein_CHLORORESPIRATORY_REDUCTION_6,_chloroplastic_OS=Arabidopsis_thaliana_OX=3702_GN=CRR6_PE=2_SV=1	72.926	229	56	3	79	750	18	245	9.42e-118	340
TRINITY_GG_1012_c372_g1_i2.p1	sp_Q9ZUF7_LOR6_ARATH_Protein_LURP-one-related_6_OS=Arabidopsis_thaliana_OX=3702_GN=At2g05910_PE=2_SV=1	60.606	198	68	2	31	624	4	191	3.52e-81	243
TRINITY_GG_1012_c375_g1_i14.p3	sp_Q9FZP1_HPSE3_ARATH_Heparanase-like_protein_3_OS=Arabidopsis_thaliana_OX=3702_GN=At5g34940_PE=2_SV=2	61.386	202	74	2	67	669	337	535	2.36e-77	245
TRINITY_GG_1012_c37_g1_i13.p1	sp_Q9ZUN3_KEA4_ARATH_K(+)_efflux_antiporter_4_OS=Arabidopsis_thaliana_OX=3702_GN=KEA4_PE=2_SV=2	86.333	300	34	2	7	900	92	386	3.41e-166	479
TRINITY_GG_1012_c38_g1_i53.p1	sp_Q9LHS0_CAP10_ARATH_Putative_clathrin_assembly_protein_At5g35200_OS=Arabidopsis_thaliana_OX=3702_GN=At5g35200_PE=1_SV=1	64.348	575	154	9	28	1722	11	544	0	587
TRINITY_GG_1012_c38_g1_i86.p1	sp_Q9LHS0_CAP10_ARATH_Putative_clathrin_assembly_protein_At5g35200_OS=Arabidopsis_thaliana_OX=3702_GN=At5g35200_PE=1_SV=1	64.348	575	154	9	28	1722	11	544	0	587
TRINITY_GG_1012_c394_g1_i79.p1	sp_Q6MAS9_GLGA_PARUW_Glycogen_synthase_OS=Protochlamydia_amoebophila_(strain_UWE25)_OX=264201_GN=glgA_PE=3_SV=1	43.083	253	133	5	382	1122	1	248	3.03e-60	206
TRINITY_GG_1012_c394_g1_i89.p1	sp_Q0WVX5_SSY4_ARATH_Probable_starch_synthase_4,_chloroplastic/amyloplastic_OS=Arabidopsis_thaliana_OX=3702_GN=SS4_PE=1_SV=1	44.058	345	169	6	409	1422	542	869	4.02e-84	283
TRINITY_GG_1012_c399_g1_i1.p1	sp_P60838_SUMM2_ARATH_Disease_resistance_protein_SUMM2_OS=Arabidopsis_thaliana_OX=3702_GN=SUMM2_PE=1_SV=1	32.009	881	522	26	79	2604	28	870	7.62e-84	291
TRINITY_GG_1012_c399_g1_i2.p1	sp_P60838_SUMM2_ARATH_Disease_resistance_protein_SUMM2_OS=Arabidopsis_thaliana_OX=3702_GN=SUMM2_PE=1_SV=1	32.009	881	522	26	79	2604	28	870	7.62e-84	291
TRINITY_GG_1012_c39_g1_i12.p2	sp_Q84XI3_ENT8_ARATH_Equilibrative_nucleotide_transporter_8_OS=Arabidopsis_thaliana_OX=3702_GN=ETN8_PE=2_SV=1	73.333	180	45	1	1	540	213	389	6.98e-79	243
TRINITY_GG_1012_c39_g1_i32.p2	sp_Q84XI3_ENT8_ARATH_Equilibrative_nucleotide_transporter_8_OS=Arabidopsis_thaliana_OX=3702_GN=ETN8_PE=2_SV=1	73.333	180	45	1	1	540	213	389	6.98e-79	243
TRINITY_GG_1012_c3_g1_i11.p1	sp_Q9SD85_F3PH_ARATH_Flavonoid_3'-monooxygenase_OS=Arabidopsis_thaliana_OX=3702_GN=CYP75B1_PE=1_SV=1	38.516	283	163	3	10	849	1	275	3.98e-60	202
TRINITY_GG_1012_c3_g1_i25.p1	sp_O48922_C98A2_SOYBN_Cytochrome_P450_98A2_OS=Glycine_max_OX=3847_GN=CYP98A2_PE=2_SV=1	51.923	208	100	0	61	684	296	503	1.02e-69	224
TRINITY_GG_1012_c3_g1_i8.p1	sp_P24465_C71A1_PERAE_Cytochrome_P450_71A1_OS=Persea_americana_OX=3435_GN=CYP71A1_PE=1_SV=2	39.093	353	200	6	13	1050	1	345	5.34e-66	219
TRINITY_GG_1012_c403_g1_i28.p1	sp_Q941B6_UBC37_ARATH_Probable_ubiquitin-conjugating_enzyme_E2_37_OS=Arabidopsis_thaliana_OX=3702_GN=UBC37_PE=2_SV=2	49.765	213	75	4	1	636	80	261	2.96e-51	182
TRINITY_GG_1012_c406_g1_i18.p2	sp_Q9SUU5_QCR71_ARATH_Cytochrome_b-c1_complex_subunit_7-1_OS=Arabidopsis_thaliana_OX=3702_GN=QCR7-1_PE=1_SV=1	83.516	91	15	0	76	348	32	122	3.11e-42	138
TRINITY_GG_1012_c410_g1_i20.p1	sp_Q8CCA0_DCNL4_MOUSE_DCN1-like_protein_4_OS=Mus_musculus_OX=10090_GN=Dcun1d4_PE=2_SV=1	44.086	186	99	5	67	624	110	290	1.06e-41	145
TRINITY_GG_1012_c420_g1_i24.p2	sp_Q39123_ATHB8_ARATH_Homeobox-leucine_zipper_protein_ATHB-8_OS=Arabidopsis_thaliana_OX=3702_GN=ATHB-8_PE=1_SV=1	80.925	346	61	3	1	1035	360	701	0	525
TRINITY_GG_1012_c422_g1_i1.p2	sp_Q84QC2_ERF17_ARATH_Ethylene-responsive_transcription_factor_ERF017_OS=Arabidopsis_thaliana_OX=3702_GN=ERF017_PE=2_SV=1	57.527	186	63	4	46	588	11	185	4.28e-63	196
TRINITY_GG_1012_c425_g1_i5.p1	sp_Q94JQ3_GLYP3_ARATH_Serine_hydroxymethyltransferase_3,_chloroplastic_OS=Arabidopsis_thaliana_OX=3702_GN=SHM3_PE=1_SV=2	80.435	414	77	2	1	1230	1	414	0	682
TRINITY_GG_1012_c426_g1_i11.p1	sp_Q8LA53_MBD2_ARATH_Methyl-CpG-binding_domain-containing_protein_2_OS=Arabidopsis_thaliana_OX=3702_GN=MBD2_PE=1_SV=1	64.039	203	61	3	205	813	22	212	6e-89	268
TRINITY_GG_1012_c426_g1_i7.p1	sp_Q8LA53_MBD2_ARATH_Methyl-CpG-binding_domain-containing_protein_2_OS=Arabidopsis_thaliana_OX=3702_GN=MBD2_PE=1_SV=1	64.039	203	61	3	205	813	22	212	6e-89	268
TRINITY_GG_1012_c429_g1_i21.p1	sp_Q54I39_IST1L_DICDI_IST1-like_protein_OS=Dictyostelium_discoideum_OX=44689_GN=DDB_G0289029_PE=3_SV=1	34.536	194	112	4	13	582	7	189	4e-28	121
TRINITY_GG_1012_c431_g1_i1.p1	sp_P31853_ATPX_SPIOL_ATP_synthase_subunit_b',_chloroplastic_OS=Spinacia_oleracea_OX=3562_GN=ATPG_PE=1_SV=2	83.448	145	24	0	217	651	77	221	1.31e-60	192
TRINITY_GG_1012_c431_g1_i2.p1	sp_P31853_ATPX_SPIOL_ATP_synthase_subunit_b',_chloroplastic_OS=Spinacia_oleracea_OX=3562_GN=ATPG_PE=1_SV=2	83.448	145	24	0	217	651	77	221	1.31e-60	192
TRINITY_GG_1012_c433_g1_i7.p1	sp_Q96IG2_FXL20_HUMAN_F-box/LRR-repeat_protein_20_OS=Homo_sapiens_OX=9606_GN=FBXL20_PE=1_SV=2	28.315	279	182	7	1372	2196	76	340	1.36e-17	89.7
TRINITY_GG_1012_c433_g1_i7.p1	sp_Q96IG2_FXL20_HUMAN_F-box/LRR-repeat_protein_20_OS=Homo_sapiens_OX=9606_GN=FBXL20_PE=1_SV=2	26.131	199	144	3	1606	2199	93	289	5.61e-09	62.8
TRINITY_GG_1012_c433_g1_i7.p1	sp_Q96IG2_FXL20_HUMAN_F-box/LRR-repeat_protein_20_OS=Homo_sapiens_OX=9606_GN=FBXL20_PE=1_SV=2	25.792	221	127	6	1255	1911	164	349	9.82e-09	62
TRINITY_GG_1012_c441_g1_i2.p1	sp_Q8VZ80_PLT5_ARATH_Polyol_transporter_5_OS=Arabidopsis_thaliana_OX=3702_GN=PLT5_PE=1_SV=2	56.93	469	197	1	40	1431	31	499	1.79e-158	463
TRINITY_GG_1012_c441_g1_i7.p2	sp_Q8VZ80_PLT5_ARATH_Polyol_transporter_5_OS=Arabidopsis_thaliana_OX=3702_GN=PLT5_PE=1_SV=2	56.93	469	197	1	40	1431	31	499	1.79e-158	463
TRINITY_GG_1012_c441_g1_i8.p1	sp_Q8VZ80_PLT5_ARATH_Polyol_transporter_5_OS=Arabidopsis_thaliana_OX=3702_GN=PLT5_PE=1_SV=2	56.93	469	197	1	40	1431	31	499	1.79e-158	463
TRINITY_GG_1012_c443_g1_i3.p2	sp_B9DFV2_PQT3L_ARATH_E3_ubiquitin_ligase_PQT3-like_OS=Arabidopsis_thaliana_OX=3702_GN=At5g47430_PE=1_SV=1	43.038	79	44	1	1	237	1	78	1.05e-11	69.3
TRINITY_GG_1012_c443_g1_i3.p2	sp_B9DFV2_PQT3L_ARATH_E3_ubiquitin_ligase_PQT3-like_OS=Arabidopsis_thaliana_OX=3702_GN=At5g47430_PE=1_SV=1	42.308	78	42	3	637	864	283	359	6.39e-09	60.8
TRINITY_GG_1012_c446_g1_i2.p1	sp_F4KBW6_NU205_ARATH_Nuclear_pore_complex_protein_NUP205_OS=Arabidopsis_thaliana_OX=3702_GN=NUP205_PE=1_SV=1	70.981	1885	495	13	1	5646	1	1836	0	2570
TRINITY_GG_1012_c448_g1_i8.p1	sp_Q40863_EMB8_PICGL_Embryogenesis-associated_protein_EMB8_OS=Picea_glauca_OX=3330_GN=EMB8_PE=2_SV=1	35.472	265	157	4	532	1290	116	378	5.41e-40	159
TRINITY_GG_1012_c457_g1_i10.p1	sp_Q9XGZ9_P2C72_ARATH_Probable_protein_phosphatase_2C_72_OS=Arabidopsis_thaliana_OX=3702_GN=At5g26010_PE=2_SV=2	52.422	351	135	8	1	1023	1	329	2.21e-112	333
TRINITY_GG_1012_c457_g1_i30.p1	sp_Q9XGZ9_P2C72_ARATH_Probable_protein_phosphatase_2C_72_OS=Arabidopsis_thaliana_OX=3702_GN=At5g26010_PE=2_SV=2	52.422	351	135	8	1	1023	1	329	2.21e-112	333
TRINITY_GG_1012_c457_g1_i34.p1	sp_Q9XGZ9_P2C72_ARATH_Probable_protein_phosphatase_2C_72_OS=Arabidopsis_thaliana_OX=3702_GN=At5g26010_PE=2_SV=2	52.422	351	135	8	1	1023	1	329	2.21e-112	333
TRINITY_GG_1012_c457_g1_i42.p1	sp_Q9XGZ9_P2C72_ARATH_Probable_protein_phosphatase_2C_72_OS=Arabidopsis_thaliana_OX=3702_GN=At5g26010_PE=2_SV=2	52.422	351	135	8	1	1023	1	329	2.21e-112	333
TRINITY_GG_1012_c457_g1_i47.p1	sp_Q9XGZ9_P2C72_ARATH_Probable_protein_phosphatase_2C_72_OS=Arabidopsis_thaliana_OX=3702_GN=At5g26010_PE=2_SV=2	52.422	351	135	8	1	1023	1	329	2.21e-112	333
TRINITY_GG_1012_c458_g1_i5.p1	sp_Q6AWY4_GRF5_ORYSJ_Growth-regulating_factor_5_OS=Oryza_sativa_subsp._japonica_OX=39947_GN=GRF5_PE=2_SV=1	34.628	309	133	9	10	903	93	343	1.9e-32	129
TRINITY_GG_1012_c45_g1_i101.p1	sp_Q27GK7_TPR4_ARATH_Topless-related_protein_4_OS=Arabidopsis_thaliana_OX=3702_GN=TPR4_PE=1_SV=2	65.314	271	90	3	4	810	518	786	5.18e-120	372
TRINITY_GG_1012_c45_g1_i119.p1	sp_Q27GK7_TPR4_ARATH_Topless-related_protein_4_OS=Arabidopsis_thaliana_OX=3702_GN=TPR4_PE=1_SV=2	70.172	580	169	3	1	1734	558	1135	0	813
TRINITY_GG_1012_c45_g1_i14.p1	sp_Q27GK7_TPR4_ARATH_Topless-related_protein_4_OS=Arabidopsis_thaliana_OX=3702_GN=TPR4_PE=1_SV=2	70.172	580	169	3	1	1734	558	1135	0	813
TRINITY_GG_1012_c45_g1_i35.p1	sp_Q27GK7_TPR4_ARATH_Topless-related_protein_4_OS=Arabidopsis_thaliana_OX=3702_GN=TPR4_PE=1_SV=2	70.172	580	169	3	1	1734	558	1135	0	813
TRINITY_GG_1012_c470_g1_i24.p1	sp_B5YDX5_TRUA_DICT6_tRNA_pseudouridine_synthase_A_OS=Dictyoglomus_thermophilum_(strain_ATCC_35947_/_DSM_3960_/_H-6-12)_OX=309799_GN=truA_PE=3_SV=1	37.008	127	66	2	274	651	2	115	3.78e-11	65.9
TRINITY_GG_1012_c470_g1_i7.p1	sp_B5YDX5_TRUA_DICT6_tRNA_pseudouridine_synthase_A_OS=Dictyoglomus_thermophilum_(strain_ATCC_35947_/_DSM_3960_/_H-6-12)_OX=309799_GN=truA_PE=3_SV=1	37.008	127	66	2	274	651	2	115	3.76e-11	65.9
TRINITY_GG_1012_c473_g1_i1.p1	sp_Q9M2B3_BIG1C_ARATH_Protein_BIG_GRAIN_1-like_C_OS=Arabidopsis_thaliana_OX=3702_GN=At3g42800_PE=2_SV=1	36.935	398	187	12	40	1221	4	341	1.8e-44	160
TRINITY_GG_1012_c473_g1_i2.p1	sp_Q9M2B3_BIG1C_ARATH_Protein_BIG_GRAIN_1-like_C_OS=Arabidopsis_thaliana_OX=3702_GN=At3g42800_PE=2_SV=1	36.453	406	182	16	40	1233	4	341	1.27e-41	153
TRINITY_GG_1012_c479_g1_i6.p1	sp_Q9SZY4_PTR27_ARATH_Protein_NRT1/_PTR_FAMILY_6.2_OS=Arabidopsis_thaliana_OX=3702_GN=NPF6.2_PE=1_SV=1	80.606	165	28	1	4	498	6	166	6.51e-57	190
TRINITY_GG_1012_c480_g1_i3.p1	sp_Q9FFN2_GLYT3_ARATH_Probable_glycosyltransferase_At5g03795_OS=Arabidopsis_thaliana_OX=3702_GN=At5g03795_PE=3_SV=2	47.414	348	173	5	1006	2037	170	511	8.23e-105	332
TRINITY_GG_1012_c480_g1_i4.p1	sp_Q9FFN2_GLYT3_ARATH_Probable_glycosyltransferase_At5g03795_OS=Arabidopsis_thaliana_OX=3702_GN=At5g03795_PE=3_SV=2	47.414	348	173	5	1006	2037	170	511	8.23e-105	332
TRINITY_GG_1012_c480_g1_i5.p1	sp_Q9FFN2_GLYT3_ARATH_Probable_glycosyltransferase_At5g03795_OS=Arabidopsis_thaliana_OX=3702_GN=At5g03795_PE=3_SV=2	47.647	340	168	5	1	1008	178	511	1.09e-105	322
TRINITY_GG_1012_c490_g1_i46.p1	sp_A7S4N4_SERIC_NEMVE_Probable_serine_incorporator_OS=Nematostella_vectensis_OX=45351_GN=serinc_PE=3_SV=1	25	292	168	8	1	726	164	454	3.89e-22	97.8
TRINITY_GG_1012_c490_g1_i48.p1	sp_Q54UF8_SERIC_DICDI_Probable_serine_incorporator_OS=Dictyostelium_discoideum_OX=44689_GN=serinc_PE=3_SV=1	28.283	396	244	9	100	1176	22	414	2.34e-35	137
TRINITY_GG_1012_c490_g1_i70.p1	sp_Q3MHV9_SERC1_BOVIN_Serine_incorporator_1_OS=Bos_taurus_OX=9913_GN=SERINC1_PE=2_SV=1	25.926	297	164	10	25	759	159	451	5.41e-23	100
TRINITY_GG_1012_c497_g1_i4.p1	sp_Q9LHK4_AB8B_ARATH_Putative_ABC_transporter_B_family_member_8_OS=Arabidopsis_thaliana_OX=3702_GN=ABCB8_PE=5_SV=1	65.224	1225	405	9	67	3705	20	1235	0	1521
TRINITY_GG_1012_c497_g1_i4.p1	sp_Q9LHK4_AB8B_ARATH_Putative_ABC_transporter_B_family_member_8_OS=Arabidopsis_thaliana_OX=3702_GN=ABCB8_PE=5_SV=1	36.183	503	316	3	2203	3711	100	597	5.82e-75	276
TRINITY_GG_1012_c49_g1_i23.p1	sp_F4JV59_CABIN_ARATH_Calcineurin-binding_protein_1_OS=Arabidopsis_thaliana_OX=3702_GN=CABIN1_PE=1_SV=1	61.245	1574	545	15	1	4698	1	1517	0	1780
TRINITY_GG_1012_c49_g1_i34.p3	sp_D7STK2_GATC_VITVI_Glutamyl-tRNA(Gln)_amidotransferase_subunit_C,_chloroplastic/mitochondrial_OS=Vitis_vinifera_OX=29760_GN=GATC_PE=3_SV=1	56.198	121	45	1	31	393	1	113	2.79e-41	136
TRINITY_GG_1012_c503_g1_i2.p1	sp_O64842_PBL12_ARATH_Probable_serine/threonine-protein_kinase_PBL12_OS=Arabidopsis_thaliana_OX=3702_GN=PBL12_PE=2_SV=1	66.667	435	118	8	1	1287	1	414	0	529
TRINITY_GG_1012_c504_g1_i2.p1	sp_Q8LNZ2_KN7B_ARATH_Kinesin-like_protein_KIN-7B_OS=Arabidopsis_thaliana_OX=3702_GN=KIN7B_PE=1_SV=1	71.963	749	192	7	1	2232	203	938	0	995
TRINITY_GG_1012_c50_g2_i1.p1	sp_Q76CU2_PDR1_TOBAC_Pleiotropic_drug_resistance_protein_1_OS=Nicotiana_tabacum_OX=4097_GN=PDR1_PE=2_SV=1	73.558	1422	359	3	43	4308	30	1434	0	2078
TRINITY_GG_1012_c518_g1_i2.p1	sp_Q8LGU6_CD27B_ARATH_Cell_division_cycle_protein_27_homolog_B_OS=Arabidopsis_thaliana_OX=3702_GN=CDC27B_PE=1_SV=1	85.909	220	31	0	1	660	524	743	9.38e-138	406
TRINITY_GG_1012_c523_g2_i2.p1	sp_O81862_CHIC_ARATH_Class_V_chitinase_OS=Arabidopsis_thaliana_OX=3702_GN=ChiC_PE=1_SV=1	77.286	339	76	1	79	1092	28	366	0	521
TRINITY_GG_1012_c538_g1_i22.p1	sp_Q9FY61_TR120_ARATH_Trafficking_protein_particle_complex_II-specific_subunit_120_homolog_OS=Arabidopsis_thaliana_OX=3702_GN=TRS120_PE=1_SV=1	85.593	590	84	1	1	1767	1	590	0	1032
TRINITY_GG_1012_c53_g1_i89.p1	sp_Q94BY4_OFT35_ARATH_O-fucosyltransferase_35_OS=Arabidopsis_thaliana_OX=3702_GN=OFUT35_PE=2_SV=1	85.488	379	55	0	1	1137	266	644	0	687
TRINITY_GG_1012_c53_g2_i1.p1	sp_Q5XEM9_ALFL5_ARATH_PHD_finger_protein_ALFIN-LIKE_5_OS=Arabidopsis_thaliana_OX=3702_GN=AL5_PE=2_SV=1	68.182	176	48	2	1	507	86	260	4.38e-68	210
TRINITY_GG_1012_c541_g1_i12.p1	sp_Q10181_YAW6_SCHPO_Uncharacterized_protein_C3F10.06c_OS=Schizosaccharomyces_pombe_(strain_972_/_ATCC_24843)_OX=284812_GN=SPAC3F10.06c_PE=4_SV=1	34.375	288	156	6	73	930	22	278	1.64e-49	179
TRINITY_GG_1012_c541_g1_i6.p2	sp_P23796_RIT1_YEAST_tRNA_A64-2'-O-ribosylphosphate_transferase_OS=Saccharomyces_cerevisiae_(strain_ATCC_204508_/_S288c)_OX=559292_GN=RIT1_PE=1_SV=3	45.802	131	68	2	1	384	20	150	4.48e-33	125
TRINITY_GG_1012_c550_g1_i2.p2	sp_Q9C7A2_ITN1_ARATH_Ankyrin_repeat-containing_protein_ITN1_OS=Arabidopsis_thaliana_OX=3702_GN=ITN1_PE=1_SV=1	29.545	264	164	6	1	774	315	562	8.02e-11	66.2
TRINITY_GG_1012_c551_g1_i1.p1	sp_Q8VWQ5_WRK50_ARATH_Probable_WRKY_transcription_factor_50_OS=Arabidopsis_thaliana_OX=3702_GN=WRKY50_PE=2_SV=1	50.704	142	53	3	163	540	31	171	2.18e-41	140
TRINITY_GG_1012_c559_g1_i2.p1	sp_P10290_MYBC_MAIZE_Anthocyanin_regulatory_C1_protein_OS=Zea_mays_OX=4577_GN=C1_PE=2_SV=1	73.585	106	28	0	196	513	7	112	1.57e-51	172
TRINITY_GG_1012_c55_g2_i3.p3	sp_Q9FY48_KEG_ARATH_E3_ubiquitin-protein_ligase_KEG_OS=Arabidopsis_thaliana_OX=3702_GN=KEG_PE=1_SV=2	30.268	261	159	5	223	939	171	430	6.49e-33	132
TRINITY_GG_1012_c565_g2_i15.p1	sp_Q8GXE6_AKT6_ARATH_Potassium_channel_AKT6_OS=Arabidopsis_thaliana_OX=3702_GN=AKT6_PE=1_SV=2	66.763	692	221	5	61	2130	201	885	0	944
TRINITY_GG_1012_c56_g1_i23.p1	sp_Q93VQ0_VCL1_ARATH_Protein_VACUOLELESS1_OS=Arabidopsis_thaliana_OX=3702_GN=VCL1_PE=1_SV=1	74.405	168	36	3	1	501	697	858	3.78e-70	230
TRINITY_GG_1012_c571_g1_i10.p1	sp_Q9K9K5_SPEA_BACHD_Arginine_decarboxylase_OS=Bacillus_halodurans_(strain_ATCC_BAA-125_/_DSM_18197_/_FERM_7344_/_JCM_9153_/_C-125)_OX=272558_GN=speA_PE=3_SV=1	37.673	361	214	4	1	1074	123	475	8.64e-53	185
TRINITY_GG_1012_c571_g1_i15.p1	sp_Q9K9K5_SPEA_BACHD_Arginine_decarboxylase_OS=Bacillus_halodurans_(strain_ATCC_BAA-125_/_DSM_18197_/_FERM_7344_/_JCM_9153_/_C-125)_OX=272558_GN=speA_PE=3_SV=1	37.673	361	214	4	1	1074	123	475	8.64e-53	185
TRINITY_GG_1012_c571_g1_i7.p1	sp_Q9K9K5_SPEA_BACHD_Arginine_decarboxylase_OS=Bacillus_halodurans_(strain_ATCC_BAA-125_/_DSM_18197_/_FERM_7344_/_JCM_9153_/_C-125)_OX=272558_GN=speA_PE=3_SV=1	37.673	361	214	4	1	1074	123	475	8.64e-53	185
TRINITY_GG_1012_c57_g2_i12.p1	sp_Q39247_2ABB_ARATH_Serine/threonine_protein_phosphatase_2A_55_kDa_regulatory_subunit_B_beta_isoform_OS=Arabidopsis_thaliana_OX=3702_GN=PP2AB2_PE=1_SV=1	78.652	356	63	5	52	1116	16	359	0	528
TRINITY_GG_1012_c57_g2_i16.p1	sp_Q39247_2ABB_ARATH_Serine/threonine_protein_phosphatase_2A_55_kDa_regulatory_subunit_B_beta_isoform_OS=Arabidopsis_thaliana_OX=3702_GN=PP2AB2_PE=1_SV=1	78.652	356	63	5	52	1116	16	359	0	528
TRINITY_GG_1012_c57_g2_i39.p1	sp_Q39247_2ABB_ARATH_Serine/threonine_protein_phosphatase_2A_55_kDa_regulatory_subunit_B_beta_isoform_OS=Arabidopsis_thaliana_OX=3702_GN=PP2AB2_PE=1_SV=1	78.652	356	63	5	52	1116	16	359	0	528
TRINITY_GG_1012_c57_g2_i54.p1	sp_Q39247_2ABB_ARATH_Serine/threonine_protein_phosphatase_2A_55_kDa_regulatory_subunit_B_beta_isoform_OS=Arabidopsis_thaliana_OX=3702_GN=PP2AB2_PE=1_SV=1	78.652	356	63	5	52	1116	16	359	0	528
TRINITY_GG_1012_c57_g2_i78.p1	sp_Q39247_2ABB_ARATH_Serine/threonine_protein_phosphatase_2A_55_kDa_regulatory_subunit_B_beta_isoform_OS=Arabidopsis_thaliana_OX=3702_GN=PP2AB2_PE=1_SV=1	78.652	356	63	5	52	1116	16	359	0	528
TRINITY_GG_1012_c582_g5_i1.p1	sp_Q3EAR7_GLYT2_ARATH_Probable_glycosyltransferase_At3g42180_OS=Arabidopsis_thaliana_OX=3702_GN=At3g42180_PE=2_SV=2	66.298	362	118	1	343	1416	109	470	0	538
TRINITY_GG_1012_c586_g1_i11.p1	sp_Q9JIC3_DCR1A_MOUSE_DNA_cross-link_repair_1A_protein_OS=Mus_musculus_OX=10090_GN=Dclre1a_PE=1_SV=2	43.827	324	175	7	1333	2292	693	1013	1.32e-75	268
TRINITY_GG_1012_c586_g1_i14.p1	sp_Q9JIC3_DCR1A_MOUSE_DNA_cross-link_repair_1A_protein_OS=Mus_musculus_OX=10090_GN=Dclre1a_PE=1_SV=2	43.827	324	175	7	1333	2292	693	1013	1.32e-75	268
TRINITY_GG_1012_c590_g1_i3.p1	sp_O13801_YE04_SCHPO_Uncharacterized_RNA-binding_protein_C17H9.04c_OS=Schizosaccharomyces_pombe_(strain_972_/_ATCC_24843)_OX=284812_GN=SPAC17H9.04c_PE=1_SV=1	27.465	142	87	4	16	411	345	480	9.79e-08	53.1
TRINITY_GG_1012_c590_g1_i4.p1	sp_O13801_YE04_SCHPO_Uncharacterized_RNA-binding_protein_C17H9.04c_OS=Schizosaccharomyces_pombe_(strain_972_/_ATCC_24843)_OX=284812_GN=SPAC17H9.04c_PE=1_SV=1	27.465	142	87	4	16	411	345	480	9.79e-08	53.1
TRINITY_GG_1012_c598_g2_i5.p2	sp_Q9FN15_GLD27_ARATH_Protein_CONSERVED_IN_THE_GREEN_LINEAGE_AND_DIATOMS_27,_chloroplastic_OS=Arabidopsis_thaliana_OX=3702_GN=CGLD27_PE=2_SV=1	56	50	22	0	67	216	191	240	1.21e-10	60.5
TRINITY_GG_1012_c59_g1_i19.p1	sp_F4JTJ2_EREL1_ARATH_PX_domain-containing_protein_EREL1_OS=Arabidopsis_thaliana_OX=3702_GN=EREL1_PE=2_SV=1	55.975	477	195	7	34	1443	166	634	6.1e-141	425
TRINITY_GG_1012_c59_g1_i53.p1	sp_F4JTJ2_EREL1_ARATH_PX_domain-containing_protein_EREL1_OS=Arabidopsis_thaliana_OX=3702_GN=EREL1_PE=2_SV=1	55.975	477	195	7	34	1443	166	634	6.1e-141	425
TRINITY_GG_1012_c5_g1_i12.p1	sp_P13708_SUS_SOYBN_Sucrose_synthase_OS=Glycine_max_OX=3847_GN=SS_PE=1_SV=2	87.943	564	68	0	1	1692	1	564	0	990
TRINITY_GG_1012_c5_g1_i7.p1	sp_P13708_SUS_SOYBN_Sucrose_synthase_OS=Glycine_max_OX=3847_GN=SS_PE=1_SV=2	89.276	774	83	0	154	2475	32	805	0	1414
TRINITY_GG_1012_c60_g1_i7.p1	sp_F4JNX2_SDEH4_ARATH_Senescence/dehydration-associated_protein_At4g35985,_chloroplastic_OS=Arabidopsis_thaliana_OX=3702_GN=P85_PE=2_SV=1	35.156	384	190	7	112	1122	69	440	4.39e-72	234
TRINITY_GG_1012_c611_g1_i1.p1	sp_Q8L7W2_NUDT8_ARATH_Nudix_hydrolase_8_OS=Arabidopsis_thaliana_OX=3702_GN=NUDT8_PE=2_SV=2	61.878	181	67	2	1	537	170	350	1.76e-75	233
TRINITY_GG_1012_c611_g1_i10.p1	sp_Q8L7W2_NUDT8_ARATH_Nudix_hydrolase_8_OS=Arabidopsis_thaliana_OX=3702_GN=NUDT8_PE=2_SV=2	55.596	277	103	4	223	993	74	350	6.27e-89	274
TRINITY_GG_1012_c619_g2_i6.p1	sp_Q9M0E2_RL282_ARATH_60S_ribosomal_protein_L28-2_OS=Arabidopsis_thaliana_OX=3702_GN=RPL28C_PE=2_SV=1	77.143	105	24	0	1	315	1	105	1.14e-53	167
TRINITY_GG_1012_c63_g1_i24.p1	sp_P84634_DCL4_ARATH_Dicer-like_protein_4_OS=Arabidopsis_thaliana_OX=3702_GN=DCL4_PE=1_SV=2	58.365	1297	516	4	13	3894	426	1701	0	1453
TRINITY_GG_1012_c63_g1_i30.p1	sp_P84634_DCL4_ARATH_Dicer-like_protein_4_OS=Arabidopsis_thaliana_OX=3702_GN=DCL4_PE=1_SV=2	61.799	1390	523	4	142	4296	110	1496	0	1722
TRINITY_GG_1012_c644_g1_i3.p1	sp_Q56YU0_AL2C4_ARATH_Aldehyde_dehydrogenase_family_2_member_C4_OS=Arabidopsis_thaliana_OX=3702_GN=ALDH2C4_PE=1_SV=2	74.549	499	124	2	10	1503	5	501	0	676
TRINITY_GG_1012_c64_g1_i113.p1	sp_Q93ZY3_STT3A_ARATH_Dolichyl-diphosphooligosaccharide--protein_glycosyltransferase_subunit_STT3A_OS=Arabidopsis_thaliana_OX=3702_GN=STT3A_PE=2_SV=1	83.195	601	87	5	1	1791	1	591	0	870
TRINITY_GG_1012_c655_g1_i15.p1	sp_F4IVL6_GRV2_ARATH_DnaJ_homolog_subfamily_C_GRV2_OS=Arabidopsis_thaliana_OX=3702_GN=GRV2_PE=1_SV=1	78.491	2134	431	11	49	6426	17	2130	0	3144
TRINITY_GG_1012_c665_g1_i2.p1	sp_Q6H501_HKT6_ORYSJ_Probable_cation_transporter_HKT6_OS=Oryza_sativa_subsp._japonica_OX=39947_GN=HKT6_PE=2_SV=2	44.991	549	281	5	61	1707	3	530	7.69e-112	347
TRINITY_GG_1012_c669_g1_i38.p2	sp_Q0WUG6_SBT61_ARATH_Subtilisin-like_protease_SBT6.1_OS=Arabidopsis_thaliana_OX=3702_GN=SBT6.1_PE=1_SV=1	80.986	426	76	2	289	1560	44	466	0	710
TRINITY_GG_1012_c669_g1_i71.p2	sp_Q0WUG6_SBT61_ARATH_Subtilisin-like_protease_SBT6.1_OS=Arabidopsis_thaliana_OX=3702_GN=SBT6.1_PE=1_SV=1	80.986	426	76	2	289	1560	44	466	0	710
TRINITY_GG_1012_c669_g1_i73.p2	sp_Q0WUG6_SBT61_ARATH_Subtilisin-like_protease_SBT6.1_OS=Arabidopsis_thaliana_OX=3702_GN=SBT6.1_PE=1_SV=1	80.986	426	76	2	289	1560	44	466	0	710
TRINITY_GG_1012_c669_g1_i9.p1	sp_Q0WUG6_SBT61_ARATH_Subtilisin-like_protease_SBT6.1_OS=Arabidopsis_thaliana_OX=3702_GN=SBT6.1_PE=1_SV=1	80.986	426	76	2	289	1560	44	466	0	710
TRINITY_GG_1012_c67_g1_i2.p1	sp_Q6Z2W3_ARFE_ORYSJ_Auxin_response_factor_5_OS=Oryza_sativa_subsp._japonica_OX=39947_GN=ARF5_PE=2_SV=2	59.248	319	118	5	1	936	266	579	3.35e-102	343
TRINITY_GG_1012_c67_g1_i2.p1	sp_Q6Z2W3_ARFE_ORYSJ_Auxin_response_factor_5_OS=Oryza_sativa_subsp._japonica_OX=39947_GN=ARF5_PE=2_SV=2	37.544	285	157	9	1429	2265	746	1015	8.58e-32	137
TRINITY_GG_1012_c67_g1_i36.p1	sp_Q6Z2W3_ARFE_ORYSJ_Auxin_response_factor_5_OS=Oryza_sativa_subsp._japonica_OX=39947_GN=ARF5_PE=2_SV=2	68.24	551	163	5	67	1698	34	579	0	726
TRINITY_GG_1012_c67_g1_i36.p1	sp_Q6Z2W3_ARFE_ORYSJ_Auxin_response_factor_5_OS=Oryza_sativa_subsp._japonica_OX=39947_GN=ARF5_PE=2_SV=2	50.256	390	173	9	2191	3342	746	1120	6.67e-96	334
TRINITY_GG_1012_c67_g1_i6.p1	sp_Q6Z2W3_ARFE_ORYSJ_Auxin_response_factor_5_OS=Oryza_sativa_subsp._japonica_OX=39947_GN=ARF5_PE=2_SV=2	66.089	404	125	5	1	1191	181	579	2.18e-155	491
TRINITY_GG_1012_c67_g1_i6.p1	sp_Q6Z2W3_ARFE_ORYSJ_Auxin_response_factor_5_OS=Oryza_sativa_subsp._japonica_OX=39947_GN=ARF5_PE=2_SV=2	50.256	390	173	9	1684	2835	746	1120	2.53e-97	334
TRINITY_GG_1012_c690_g1_i3.p2	sp_B3CLY6_TILS_WOLPP_tRNA(Ile)-lysidine_synthase_OS=Wolbachia_pipientis_subsp._Culex_pipiens_(strain_wPip)_OX=570417_GN=tilS_PE=3_SV=1	34.615	208	111	5	244	867	17	199	1.81e-28	117
TRINITY_GG_1012_c70_g1_i107.p2	sp_O81211_RBOHE_ARATH_Respiratory_burst_oxidase_homolog_protein_E_OS=Arabidopsis_thaliana_OX=3702_GN=RBOHE_PE=2_SV=2	69.979	473	134	4	34	1449	487	952	0	694
TRINITY_GG_1012_c70_g1_i107.p4	sp_Q6QPJ6_PRXQ_POPJC_Peroxiredoxin_Q,_chloroplastic_OS=Populus_jackii_OX=640484_GN=PRXQ_PE=1_SV=1	79.817	218	39	1	1	654	1	213	3.99e-106	307
TRINITY_GG_1012_c70_g1_i126.p4	sp_Q6QPJ6_PRXQ_POPJC_Peroxiredoxin_Q,_chloroplastic_OS=Populus_jackii_OX=640484_GN=PRXQ_PE=1_SV=1	79.817	218	39	1	1	654	1	213	3.99e-106	307
TRINITY_GG_1012_c70_g1_i127.p4	sp_Q6QPJ6_PRXQ_POPJC_Peroxiredoxin_Q,_chloroplastic_OS=Populus_jackii_OX=640484_GN=PRXQ_PE=1_SV=1	79.817	218	39	1	1	654	1	213	3.99e-106	307
TRINITY_GG_1012_c70_g1_i129.p4	sp_Q6QPJ6_PRXQ_POPJC_Peroxiredoxin_Q,_chloroplastic_OS=Populus_jackii_OX=640484_GN=PRXQ_PE=1_SV=1	79.817	218	39	1	1	654	1	213	3.99e-106	307
TRINITY_GG_1012_c70_g1_i15.p1	sp_O81211_RBOHE_ARATH_Respiratory_burst_oxidase_homolog_protein_E_OS=Arabidopsis_thaliana_OX=3702_GN=RBOHE_PE=2_SV=2	67.634	930	252	12	100	2769	32	952	0	1241
TRINITY_GG_1012_c70_g1_i15.p3	sp_Q6QPJ6_PRXQ_POPJC_Peroxiredoxin_Q,_chloroplastic_OS=Populus_jackii_OX=640484_GN=PRXQ_PE=1_SV=1	79.817	218	39	1	1	654	1	213	3.99e-106	307
TRINITY_GG_1012_c70_g1_i42.p3	sp_Q6QPJ6_PRXQ_POPJC_Peroxiredoxin_Q,_chloroplastic_OS=Populus_jackii_OX=640484_GN=PRXQ_PE=1_SV=1	79.817	218	39	1	1	654	1	213	3.99e-106	307
TRINITY_GG_1012_c70_g1_i44.p2	sp_Q6QPJ6_PRXQ_POPJC_Peroxiredoxin_Q,_chloroplastic_OS=Populus_jackii_OX=640484_GN=PRXQ_PE=1_SV=1	73.418	237	39	2	1	711	1	213	2.25e-101	296
TRINITY_GG_1012_c70_g1_i96.p3	sp_Q6QPJ6_PRXQ_POPJC_Peroxiredoxin_Q,_chloroplastic_OS=Populus_jackii_OX=640484_GN=PRXQ_PE=1_SV=1	79.817	218	39	1	1	654	1	213	3.99e-106	307
TRINITY_GG_1012_c70_g1_i96.p2	sp_O81211_RBOHE_ARATH_Respiratory_burst_oxidase_homolog_protein_E_OS=Arabidopsis_thaliana_OX=3702_GN=RBOHE_PE=2_SV=2	69.979	473	134	4	34	1449	487	952	0	694
TRINITY_GG_1012_c71_g1_i32.p1	sp_Q9FUY2_LEUNG_ARATH_Transcriptional_corepressor_LEUNIG_OS=Arabidopsis_thaliana_OX=3702_GN=LUG_PE=1_SV=2	60.691	753	254	9	472	2622	185	931	0	799
TRINITY_GG_1012_c71_g1_i32.p1	sp_Q9FUY2_LEUNG_ARATH_Transcriptional_corepressor_LEUNIG_OS=Arabidopsis_thaliana_OX=3702_GN=LUG_PE=1_SV=2	96.629	89	2	1	1	267	1	88	2.46e-47	186
TRINITY_GG_1012_c71_g1_i33.p1	sp_Q9FUY2_LEUNG_ARATH_Transcriptional_corepressor_LEUNIG_OS=Arabidopsis_thaliana_OX=3702_GN=LUG_PE=1_SV=2	60.691	753	254	9	391	2541	185	931	0	798
TRINITY_GG_1012_c71_g1_i33.p1	sp_Q9FUY2_LEUNG_ARATH_Transcriptional_corepressor_LEUNIG_OS=Arabidopsis_thaliana_OX=3702_GN=LUG_PE=1_SV=2	84.884	86	13	0	10	267	3	88	5.7e-41	166
TRINITY_GG_1012_c71_g1_i35.p1	sp_Q9FUY2_LEUNG_ARATH_Transcriptional_corepressor_LEUNIG_OS=Arabidopsis_thaliana_OX=3702_GN=LUG_PE=1_SV=2	80.805	323	60	1	622	1584	493	815	1.81e-171	511
TRINITY_GG_1012_c71_g1_i35.p1	sp_Q9FUY2_LEUNG_ARATH_Transcriptional_corepressor_LEUNIG_OS=Arabidopsis_thaliana_OX=3702_GN=LUG_PE=1_SV=2	77.465	142	29	2	1	420	281	421	3.62e-36	147
TRINITY_GG_1012_c71_g2_i1.p1	sp_Q8RYC8_ARFS_ARATH_Auxin_response_factor_19_OS=Arabidopsis_thaliana_OX=3702_GN=ARF19_PE=1_SV=2	78.75	240	51	0	1	720	244	483	2.55e-115	360
TRINITY_GG_1012_c71_g2_i7.p1	sp_Q8RYC8_ARFS_ARATH_Auxin_response_factor_19_OS=Arabidopsis_thaliana_OX=3702_GN=ARF19_PE=1_SV=2	78.75	240	51	0	1	720	244	483	2.55e-115	360
TRINITY_GG_1012_c71_g2_i8.p1	sp_Q8RYC8_ARFS_ARATH_Auxin_response_factor_19_OS=Arabidopsis_thaliana_OX=3702_GN=ARF19_PE=1_SV=2	84.679	483	74	0	1	1449	1	483	0	772
TRINITY_GG_1012_c73_g2_i1.p1	sp_Q9ZSY8_IAA27_ARATH_Auxin-responsive_protein_IAA27_OS=Arabidopsis_thaliana_OX=3702_GN=IAA27_PE=1_SV=1	55.856	111	35	5	1	312	1	104	1.18e-19	86.7
TRINITY_GG_1012_c743_g1_i1.p1	sp_O23461_ARAK_ARATH_L-arabinokinase_OS=Arabidopsis_thaliana_OX=3702_GN=ARA1_PE=1_SV=1	74.948	479	113	3	1	1419	561	1038	0	711
TRINITY_GG_1012_c74_g1_i12.p1	sp_Q9SZI6_GAT22_ARATH_Putative_GATA_transcription_factor_22_OS=Arabidopsis_thaliana_OX=3702_GN=GATA22_PE=1_SV=1	82.609	23	4	0	478	546	198	220	2.47e-07	53.9
TRINITY_GG_1012_c74_g1_i27.p1	sp_Q9SZI6_GAT22_ARATH_Putative_GATA_transcription_factor_22_OS=Arabidopsis_thaliana_OX=3702_GN=GATA22_PE=1_SV=1	87.097	31	4	0	478	570	198	228	5.94e-13	71.6
TRINITY_GG_1012_c74_g1_i7.p1	sp_Q9SZI6_GAT22_ARATH_Putative_GATA_transcription_factor_22_OS=Arabidopsis_thaliana_OX=3702_GN=GATA22_PE=1_SV=1	87.097	31	4	0	478	570	198	228	5.94e-13	71.6
TRINITY_GG_1012_c758_g1_i1.p1	sp_Q9SCP5_U73C7_ARATH_UDP-glycosyltransferase_73C7_OS=Arabidopsis_thaliana_OX=3702_GN=UGT73C7_PE=2_SV=1	66.667	129	42	1	4	390	258	385	6.07e-56	184
TRINITY_GG_1012_c771_g1_i3.p1	sp_Q58FZ0_NAKR2_ARATH_Protein_SODIUM_POTASSIUM_ROOT_DEFECTIVE_2_OS=Arabidopsis_thaliana_OX=3702_GN=NAKR2_PE=2_SV=1	52.239	67	32	0	190	390	181	247	1.38e-22	92.4
TRINITY_GG_1012_c78_g1_i20.p1	sp_P29677_MPPA_SOLTU_Mitochondrial-processing_peptidase_subunit_alpha_OS=Solanum_tuberosum_OX=4113_GN=MPP_PE=1_SV=1	69.101	356	106	2	1	1068	1	352	1.06e-154	448
TRINITY_GG_1012_c78_g1_i32.p1	sp_P29677_MPPA_SOLTU_Mitochondrial-processing_peptidase_subunit_alpha_OS=Solanum_tuberosum_OX=4113_GN=MPP_PE=1_SV=1	69.101	356	106	2	1	1068	1	352	1.06e-154	448
TRINITY_GG_1012_c81_g3_i2.p2	sp_Q9ASU8_NDL2_ARATH_Protein_NDL2_OS=Arabidopsis_thaliana_OX=3702_GN=NDL2_PE=1_SV=1	80.451	133	26	0	37	435	210	342	1.54e-60	193
TRINITY_GG_1012_c82_g1_i170.p1	sp_Q9LXW7_DCL3_ARATH_Endoribonuclease_Dicer_homolog_3_OS=Arabidopsis_thaliana_OX=3702_GN=DCL3_PE=1_SV=2	53.189	1662	676	17	25	5001	16	1578	0	1628
TRINITY_GG_1012_c82_g1_i57.p1	sp_Q9LXW7_DCL3_ARATH_Endoribonuclease_Dicer_homolog_3_OS=Arabidopsis_thaliana_OX=3702_GN=DCL3_PE=1_SV=2	53.189	1662	676	17	25	5001	16	1578	0	1628
TRINITY_GG_1012_c82_g1_i58.p1	sp_Q9LXW7_DCL3_ARATH_Endoribonuclease_Dicer_homolog_3_OS=Arabidopsis_thaliana_OX=3702_GN=DCL3_PE=1_SV=2	53.189	1662	676	17	25	5001	16	1578	0	1628
TRINITY_GG_1012_c836_g1_i12.p1	sp_Q9FJL8_RP5L1_ARATH_DNA-directed_RNA_polymerase_subunit_5-like_protein_1_OS=Arabidopsis_thaliana_OX=3702_GN=NRPB5L1_PE=3_SV=1	56.311	206	86	2	10	615	5	210	1.99e-82	246
TRINITY_GG_1012_c84_g1_i12.p1	sp_Q764T8_LUPS_GLYGL_Lupeol_synthase_OS=Glycyrrhiza_glabra_OX=49827_GN=LUS1_PE=1_SV=1	80.315	127	25	0	1	381	619	745	4.93e-70	226
TRINITY_GG_1012_c84_g1_i21.p1	sp_Q764T8_LUPS_GLYGL_Lupeol_synthase_OS=Glycyrrhiza_glabra_OX=49827_GN=LUS1_PE=1_SV=1	82.803	157	27	0	1	471	599	755	2.09e-93	289
TRINITY_GG_1012_c84_g1_i27.p1	sp_Q764T8_LUPS_GLYGL_Lupeol_synthase_OS=Glycyrrhiza_glabra_OX=49827_GN=LUS1_PE=1_SV=1	82.803	157	27	0	1	471	599	755	2.09e-93	289
TRINITY_GG_1012_c85_g1_i87.p1	sp_Q8GZ63_PP397_ARATH_Pentatricopeptide_repeat-containing_protein_At5g25630_OS=Arabidopsis_thaliana_OX=3702_GN=At5g25630_PE=2_SV=2	56.699	612	222	8	91	1914	2	574	0	679
TRINITY_GG_1012_c860_g1_i1.p1	sp_P49676_BGAL_BRAOL_Beta-galactosidase_OS=Brassica_oleracea_OX=3712_PE=2_SV=1	65.164	821	280	5	25	2472	9	828	0	1162
TRINITY_GG_1012_c869_g1_i1.p1	sp_O04373_ILL4_ARATH_IAA-amino_acid_hydrolase_ILR1-like_4_OS=Arabidopsis_thaliana_OX=3702_GN=ILL4_PE=1_SV=2	66.89	447	140	3	1	1338	1	440	0	573
TRINITY_GG_1012_c86_g1_i26.p1	sp_Q9SL76_P2C19_ARATH_Protein_phosphatase_2C_and_cyclic_nucleotide-binding/kinase_domain-containing_protein_OS=Arabidopsis_thaliana_OX=3702_GN=At2g20050/At2g20040_PE=2_SV=2	68.386	446	140	1	1	1335	570	1015	0	599
TRINITY_GG_1012_c87_g1_i1.p1	sp_A5BFI4_C7A17_VITVI_Beta-amyrin_28-monooxygenase_OS=Vitis_vinifera_OX=29760_GN=CYP716A17_PE=1_SV=2	82.819	454	78	0	73	1434	25	478	0	806
TRINITY_GG_1012_c88_g1_i124.p1	sp_Q10NY2_TPR3_ORYSJ_Protein_TPR3_OS=Oryza_sativa_subsp._japonica_OX=39947_GN=TPR3_PE=1_SV=1	59.494	158	60	2	10	474	67	223	2.3e-52	186
TRINITY_GG_1012_c88_g1_i124.p1	sp_Q10NY2_TPR3_ORYSJ_Protein_TPR3_OS=Oryza_sativa_subsp._japonica_OX=39947_GN=TPR3_PE=1_SV=1	38.356	146	62	5	355	780	280	401	1.72e-19	91.3
TRINITY_GG_1012_c88_g1_i165.p1	sp_Q10NY2_TPR3_ORYSJ_Protein_TPR3_OS=Oryza_sativa_subsp._japonica_OX=39947_GN=TPR3_PE=1_SV=1	59.494	158	60	2	10	474	67	223	2.3e-52	186
TRINITY_GG_1012_c88_g1_i165.p1	sp_Q10NY2_TPR3_ORYSJ_Protein_TPR3_OS=Oryza_sativa_subsp._japonica_OX=39947_GN=TPR3_PE=1_SV=1	38.356	146	62	5	355	780	280	401	1.72e-19	91.3
TRINITY_GG_1012_c88_g1_i206.p1	sp_Q10NY2_TPR3_ORYSJ_Protein_TPR3_OS=Oryza_sativa_subsp._japonica_OX=39947_GN=TPR3_PE=1_SV=1	59.494	158	60	2	10	474	67	223	2.3e-52	186
TRINITY_GG_1012_c88_g1_i206.p1	sp_Q10NY2_TPR3_ORYSJ_Protein_TPR3_OS=Oryza_sativa_subsp._japonica_OX=39947_GN=TPR3_PE=1_SV=1	38.356	146	62	5	355	780	280	401	1.72e-19	91.3
TRINITY_GG_1012_c88_g1_i249.p1	sp_Q10NY2_TPR3_ORYSJ_Protein_TPR3_OS=Oryza_sativa_subsp._japonica_OX=39947_GN=TPR3_PE=1_SV=1	59.494	158	60	2	10	474	67	223	2.3e-52	186
TRINITY_GG_1012_c88_g1_i249.p1	sp_Q10NY2_TPR3_ORYSJ_Protein_TPR3_OS=Oryza_sativa_subsp._japonica_OX=39947_GN=TPR3_PE=1_SV=1	38.356	146	62	5	355	780	280	401	1.72e-19	91.3
TRINITY_GG_1012_c88_g1_i7.p1	sp_Q10NY2_TPR3_ORYSJ_Protein_TPR3_OS=Oryza_sativa_subsp._japonica_OX=39947_GN=TPR3_PE=1_SV=1	59.494	158	60	2	10	474	67	223	2.3e-52	186
TRINITY_GG_1012_c88_g1_i7.p1	sp_Q10NY2_TPR3_ORYSJ_Protein_TPR3_OS=Oryza_sativa_subsp._japonica_OX=39947_GN=TPR3_PE=1_SV=1	38.356	146	62	5	355	780	280	401	1.72e-19	91.3
TRINITY_GG_1012_c95_g1_i17.p1	sp_O22567_DXS1_ORYSJ_1-deoxy-D-xylulose-5-phosphate_synthase_1,_chloroplastic_OS=Oryza_sativa_subsp._japonica_OX=39947_GN=CLA1_PE=2_SV=2	57.143	343	143	2	1	1017	137	479	1.12e-134	403
TRINITY_GG_1012_c95_g1_i2.p1	sp_Q38854_DXS_ARATH_1-deoxy-D-xylulose-5-phosphate_synthase,_chloroplastic_OS=Arabidopsis_thaliana_OX=3702_GN=DXS_PE=1_SV=2	54.577	284	125	2	1	840	199	482	2.98e-102	316
TRINITY_GG_1012_c97_g1_i13.p1	sp_Q9LU21_PNSB3_ARATH_Photosynthetic_NDH_subunit_of_subcomplex_B_3,_chloroplastic_OS=Arabidopsis_thaliana_OX=3702_GN=PNSB3_PE=2_SV=1	42.236	161	83	4	7	486	22	173	4.98e-33	122
TRINITY_GG_1012_c9_g1_i55.p1	sp_O22060_SPSA1_CITUN_Probable_sucrose-phosphate_synthase_1_OS=Citrus_unshiu_OX=55188_GN=SPS1_PE=2_SV=1	92.308	572	44	0	1	1716	1	572	0	1036
TRINITY_GG_1012_c9_g1_i8.p1	sp_O22060_SPSA1_CITUN_Probable_sucrose-phosphate_synthase_1_OS=Citrus_unshiu_OX=55188_GN=SPS1_PE=2_SV=1	92.668	491	36	0	1	1473	78	568	0	881
TRINITY_GG_1016_c0_g1_i3.p2	sp_Q9LVE0_PTR33_ARATH_Protein_NRT1/_PTR_FAMILY_6.4_OS=Arabidopsis_thaliana_OX=3702_GN=NPF6.4_PE=1_SV=1	69.057	265	74	1	1	795	334	590	1.76e-107	326
TRINITY_GG_1038_c2_g1_i5.p2	sp_Q84JD5_P2C68_ARATH_Probable_protein_phosphatase_2C_68_OS=Arabidopsis_thaliana_OX=3702_GN=At5g06750_PE=2_SV=1	71.429	105	24	1	297	1	1	105	2.39e-39	137
TRINITY_GG_1038_c2_g2_i1.p1	sp_O48522_VQ17_ARATH_VQ_motif-containing_protein_17_OS=Arabidopsis_thaliana_OX=3702_GN=VQ17_PE=2_SV=1	51.299	154	51	8	148	561	17	162	1.06e-34	123
TRINITY_GG_1063_c106_g1_i1.p2	sp_Q9SZH2_PER43_ARATH_Peroxidase_43_OS=Arabidopsis_thaliana_OX=3702_GN=PER43_PE=3_SV=2	66.316	95	32	0	52	336	24	118	3.3e-31	118
TRINITY_GG_1063_c106_g1_i4.p1	sp_Q9SZH2_PER43_ARATH_Peroxidase_43_OS=Arabidopsis_thaliana_OX=3702_GN=PER43_PE=3_SV=2	69.637	303	92	0	52	960	24	326	4.26e-139	399
TRINITY_GG_1063_c135_g1_i3.p1	sp_Q700D9_MYBF_ARATH_Putative_Myb_family_transcription_factor_At1g14600_OS=Arabidopsis_thaliana_OX=3702_GN=At1g14600_PE=2_SV=2	73.171	82	18	1	1	234	1	82	1.09e-33	127
TRINITY_GG_1063_c136_g1_i5.p1	sp_Q9C7G0_MA658_ARATH_65-kDa_microtubule-associated_protein_8_OS=Arabidopsis_thaliana_OX=3702_GN=MAP65-8_PE=1_SV=2	68.905	566	171	3	1	1695	1	562	0	741
TRINITY_GG_1063_c16_g1_i22.p2	sp_Q9C509_SGPL_ARATH_Sphingosine-1-phosphate_lyase_OS=Arabidopsis_thaliana_OX=3702_GN=DPL1_PE=1_SV=1	87.912	91	11	0	61	333	278	368	3.65e-51	172
TRINITY_GG_1063_c17_g1_i10.p2	sp_Q9LQU4_PCR2_ARATH_Protein_PLANT_CADMIUM_RESISTANCE_2_OS=Arabidopsis_thaliana_OX=3702_GN=PCR2_PE=1_SV=1	72.477	109	28	1	322	2	40	148	1.41e-54	169
TRINITY_GG_1063_c17_g1_i13.p1	sp_P0CW97_PCR3_ARATH_Protein_PLANT_CADMIUM_RESISTANCE_3_OS=Arabidopsis_thaliana_OX=3702_GN=PCR3_PE=3_SV=1	74.419	43	11	0	1	129	83	125	9.01e-17	74.3
TRINITY_GG_1063_c17_g1_i6.p2	sp_Q9LQU4_PCR2_ARATH_Protein_PLANT_CADMIUM_RESISTANCE_2_OS=Arabidopsis_thaliana_OX=3702_GN=PCR2_PE=1_SV=1	72.477	109	28	1	322	2	40	148	1.41e-54	169
TRINITY_GG_1063_c17_g1_i9.p1	sp_P0CW97_PCR3_ARATH_Protein_PLANT_CADMIUM_RESISTANCE_3_OS=Arabidopsis_thaliana_OX=3702_GN=PCR3_PE=3_SV=1	74.419	43	11	0	1	129	83	125	9.01e-17	74.3
TRINITY_GG_1063_c18_g1_i15.p1	sp_Q9ZUL3_IDD5_ARATH_Protein_indeterminate-domain_5,_chloroplastic_OS=Arabidopsis_thaliana_OX=3702_GN=IDD5_PE=1_SV=1	85.644	202	18	2	115	687	51	252	3.43e-120	371
TRINITY_GG_1063_c18_g1_i18.p1	sp_Q9ZUL3_IDD5_ARATH_Protein_indeterminate-domain_5,_chloroplastic_OS=Arabidopsis_thaliana_OX=3702_GN=IDD5_PE=1_SV=1	85.644	202	18	2	115	687	51	252	3.43e-120	371
TRINITY_GG_1063_c18_g1_i19.p1	sp_Q9ZUL3_IDD5_ARATH_Protein_indeterminate-domain_5,_chloroplastic_OS=Arabidopsis_thaliana_OX=3702_GN=IDD5_PE=1_SV=1	85.644	202	18	2	115	687	51	252	3.43e-120	371
TRINITY_GG_1063_c18_g1_i22.p1	sp_Q9ZUL3_IDD5_ARATH_Protein_indeterminate-domain_5,_chloroplastic_OS=Arabidopsis_thaliana_OX=3702_GN=IDD5_PE=1_SV=1	85.644	202	18	2	115	687	51	252	3.43e-120	371
TRINITY_GG_1063_c18_g1_i26.p1	sp_Q9ZUL3_IDD5_ARATH_Protein_indeterminate-domain_5,_chloroplastic_OS=Arabidopsis_thaliana_OX=3702_GN=IDD5_PE=1_SV=1	85.644	202	18	2	115	687	51	252	3.43e-120	371
TRINITY_GG_1063_c18_g1_i27.p1	sp_Q8GYC1_IDD4_ARATH_Protein_indeterminate-domain_4,_chloroplastic_OS=Arabidopsis_thaliana_OX=3702_GN=IDD4_PE=1_SV=1	41.341	179	64	5	574	1104	376	515	3.9e-13	74.3
TRINITY_GG_1063_c18_g1_i6.p1	sp_Q9ZUL3_IDD5_ARATH_Protein_indeterminate-domain_5,_chloroplastic_OS=Arabidopsis_thaliana_OX=3702_GN=IDD5_PE=1_SV=1	85.644	202	18	2	115	687	51	252	3.43e-120	371
TRINITY_GG_1063_c18_g2_i1.p1	sp_Q9LMX7_C78A5_ARATH_Cytochrome_P450_78A5_OS=Arabidopsis_thaliana_OX=3702_GN=CYP78A5_PE=2_SV=1	54.865	483	200	9	118	1524	35	513	4.07e-179	516
TRINITY_GG_1063_c18_g3_i1.p1	sp_Q9ZU94_CRR12_ARATH_Cysteine-rich_repeat_secretory_protein_12_OS=Arabidopsis_thaliana_OX=3702_GN=CRRSP12_PE=1_SV=2	63.485	241	80	4	1	714	1	236	2.34e-99	295
TRINITY_GG_1063_c21_g1_i1.p1	sp_Q9M1K9_ATA1_ARATH_Short-chain_dehydrogenase_reductase_ATA1_OS=Arabidopsis_thaliana_OX=3702_GN=TA1_PE=2_SV=1	69.328	238	72	1	58	768	28	265	3.1e-102	302
TRINITY_GG_1063_c37_g1_i2.p1	sp_Q9LQV2_RDR1_ARATH_RNA-dependent_RNA_polymerase_1_OS=Arabidopsis_thaliana_OX=3702_GN=RDR1_PE=2_SV=1	58.965	792	307	8	1	2337	1	787	0	937
TRINITY_GG_1063_c37_g1_i21.p1	sp_Q9LQV2_RDR1_ARATH_RNA-dependent_RNA_polymerase_1_OS=Arabidopsis_thaliana_OX=3702_GN=RDR1_PE=2_SV=1	61.645	936	341	8	1	2769	1	931	0	1167
TRINITY_GG_1063_c37_g1_i3.p1	sp_Q9LQV2_RDR1_ARATH_RNA-dependent_RNA_polymerase_1_OS=Arabidopsis_thaliana_OX=3702_GN=RDR1_PE=2_SV=1	67.472	538	171	2	1	1611	253	787	0	749
TRINITY_GG_1063_c37_g1_i9.p1	sp_Q9LQV2_RDR1_ARATH_RNA-dependent_RNA_polymerase_1_OS=Arabidopsis_thaliana_OX=3702_GN=RDR1_PE=2_SV=1	67.472	538	171	2	1	1611	253	787	0	749
TRINITY_GG_1063_c3_g2_i1.p1	sp_Q9C5U0_AHK4_ARATH_Histidine_kinase_4_OS=Arabidopsis_thaliana_OX=3702_GN=AHK4_PE=1_SV=1	71.452	606	149	9	1	1788	488	1079	0	813
TRINITY_GG_1063_c3_g2_i4.p1	sp_Q9C5U0_AHK4_ARATH_Histidine_kinase_4_OS=Arabidopsis_thaliana_OX=3702_GN=AHK4_PE=1_SV=1	72.756	635	149	9	1	1875	459	1079	0	870
TRINITY_GG_1063_c3_g2_i7.p1	sp_Q9C5U0_AHK4_ARATH_Histidine_kinase_4_OS=Arabidopsis_thaliana_OX=3702_GN=AHK4_PE=1_SV=1	79.637	496	92	3	112	1572	76	571	0	787
TRINITY_GG_1063_c3_g2_i7.p2	sp_Q9C5U0_AHK4_ARATH_Histidine_kinase_4_OS=Arabidopsis_thaliana_OX=3702_GN=AHK4_PE=1_SV=1	66.547	278	78	5	112	930	565	832	4.61e-117	365
TRINITY_GG_1063_c3_g2_i9.p1	sp_Q9C5U0_AHK4_ARATH_Histidine_kinase_4_OS=Arabidopsis_thaliana_OX=3702_GN=AHK4_PE=1_SV=1	74.283	1011	227	12	1	2976	83	1079	0	1464
TRINITY_GG_1063_c40_g1_i4.p1	sp_Q9LQ12_4CLL1_ARATH_4-coumarate--CoA_ligase-like_1_OS=Arabidopsis_thaliana_OX=3702_GN=4CLL1_PE=1_SV=1	79.167	528	109	1	31	1614	8	534	0	822
TRINITY_GG_1063_c46_g1_i3.p1	sp_Q84WJ2_PRI2_ARATH_Probable_DNA_primase_large_subunit_OS=Arabidopsis_thaliana_OX=3702_GN=At1g67320_PE=2_SV=2	77.303	304	69	0	37	948	149	452	2.38e-170	483
TRINITY_GG_1063_c46_g1_i5.p1	sp_Q84WJ2_PRI2_ARATH_Probable_DNA_primase_large_subunit_OS=Arabidopsis_thaliana_OX=3702_GN=At1g67320_PE=2_SV=2	73.451	452	118	1	1	1350	1	452	0	680
TRINITY_GG_1063_c46_g2_i2.p1	sp_Q9FYF9_FB76_ARATH_F-box_protein_At1g67340_OS=Arabidopsis_thaliana_OX=3702_GN=At1g67340_PE=1_SV=1	80	230	38	3	1	684	129	352	9e-117	342
TRINITY_GG_1063_c47_g1_i29.p1	sp_Q0VGW4_ERMP1_XENLA_Endoplasmic_reticulum_metallopeptidase_1_OS=Xenopus_laevis_OX=8355_GN=ermp1_PE=2_SV=1	28.114	843	512	28	151	2577	80	862	1.72e-63	233
TRINITY_GG_1063_c48_g1_i6.p2	sp_Q9C5U1_AHK3_ARATH_Histidine_kinase_3_OS=Arabidopsis_thaliana_OX=3702_GN=AHK3_PE=1_SV=1	87.578	322	40	0	28	993	259	580	0	571
TRINITY_GG_1063_c4_g1_i1.p1	sp_P10708_CB12_SOLLC_Chlorophyll_a-b_binding_protein_7,_chloroplastic_OS=Solanum_lycopersicum_OX=4081_GN=CAB7_PE=3_SV=1	71.667	60	17	0	55	234	21	80	3.58e-23	93.2
TRINITY_GG_1063_c4_g1_i10.p1	sp_P10708_CB12_SOLLC_Chlorophyll_a-b_binding_protein_7,_chloroplastic_OS=Solanum_lycopersicum_OX=4081_GN=CAB7_PE=3_SV=1	89.837	246	25	0	55	792	21	266	6.18e-154	433
TRINITY_GG_1063_c4_g1_i8.p1	sp_P10708_CB12_SOLLC_Chlorophyll_a-b_binding_protein_7,_chloroplastic_OS=Solanum_lycopersicum_OX=4081_GN=CAB7_PE=3_SV=1	90	250	25	0	55	804	21	270	1.31e-157	442
TRINITY_GG_1063_c50_g1_i14.p1	sp_Q9FYJ6_BH111_ARATH_Transcription_factor_bHLH111_OS=Arabidopsis_thaliana_OX=3702_GN=BHLH111_PE=2_SV=1	46.246	333	104	16	520	1476	48	319	2.99e-64	214
TRINITY_GG_1063_c50_g1_i2.p1	sp_Q9FYJ6_BH111_ARATH_Transcription_factor_bHLH111_OS=Arabidopsis_thaliana_OX=3702_GN=BHLH111_PE=2_SV=1	46.246	333	104	16	136	1092	48	319	6.7e-66	214
TRINITY_GG_1063_c58_g1_i2.p2	sp_Q9C7F7_LTPG1_ARATH_Non-specific_lipid_transfer_protein_GPI-anchored_1_OS=Arabidopsis_thaliana_OX=3702_GN=LTPG1_PE=2_SV=1	73.529	34	9	0	461	360	101	134	2.53e-10	59.3
TRINITY_GG_1063_c58_g1_i4.p2	sp_Q9C7F7_LTPG1_ARATH_Non-specific_lipid_transfer_protein_GPI-anchored_1_OS=Arabidopsis_thaliana_OX=3702_GN=LTPG1_PE=2_SV=1	73.529	34	9	0	461	360	101	134	2.53e-10	59.3
TRINITY_GG_1063_c62_g1_i10.p1	sp_Q9CAB7_PXG4_ARATH_Probable_peroxygenase_4_OS=Arabidopsis_thaliana_OX=3702_GN=PXG4_PE=1_SV=1	70.536	112	33	0	13	348	71	182	2.46e-54	171
TRINITY_GG_1063_c66_g1_i5.p1	sp_Q94JZ8_PUX7_ARATH_Plant_UBX_domain-containing_protein_7_OS=Arabidopsis_thaliana_OX=3702_GN=PUX7_PE=1_SV=1	68.944	322	86	4	1	927	1	321	1.64e-150	434
TRINITY_GG_1063_c68_g1_i15.p1	sp_Q9CAC4_MYOB2_ARATH_Myosin-binding_protein_2_OS=Arabidopsis_thaliana_OX=3702_GN=MYOB2_PE=1_SV=1	48.855	524	179	12	1405	2952	307	749	1.25e-102	341
TRINITY_GG_1063_c68_g1_i15.p1	sp_Q9CAC4_MYOB2_ARATH_Myosin-binding_protein_2_OS=Arabidopsis_thaliana_OX=3702_GN=MYOB2_PE=1_SV=1	34.865	370	138	14	1	1086	1	275	9.16e-27	121
TRINITY_GG_1063_c68_g1_i22.p2	sp_Q9CAC4_MYOB2_ARATH_Myosin-binding_protein_2_OS=Arabidopsis_thaliana_OX=3702_GN=MYOB2_PE=1_SV=1	48.571	525	179	14	7	1554	307	749	8.11e-108	341
TRINITY_GG_1063_c72_g1_i13.p1	sp_Q9LRR4_R13L1_ARATH_Putative_disease_resistance_RPP13-like_protein_1_OS=Arabidopsis_thaliana_OX=3702_GN=RPPL1_PE=3_SV=1	47.034	236	114	4	4	696	300	529	7.72e-65	220
TRINITY_GG_1063_c72_g1_i22.p1	sp_Q9LRR4_R13L1_ARATH_Putative_disease_resistance_RPP13-like_protein_1_OS=Arabidopsis_thaliana_OX=3702_GN=RPPL1_PE=3_SV=1	45.714	245	120	6	1	714	370	608	1.19e-60	209
TRINITY_GG_1063_c7_g1_i5.p1	sp_Q9LRR4_R13L1_ARATH_Putative_disease_resistance_RPP13-like_protein_1_OS=Arabidopsis_thaliana_OX=3702_GN=RPPL1_PE=3_SV=1	48.815	211	105	2	1	624	140	350	1.21e-56	196
TRINITY_GG_1063_c80_g1_i7.p1	sp_Q941R6_MLP31_ARATH_MLP-like_protein_31_OS=Arabidopsis_thaliana_OX=3702_GN=MLP31_PE=2_SV=2	57.047	149	62	1	4	444	19	167	3.5e-59	184
TRINITY_GG_1063_c81_g1_i13.p1	sp_F4HXV6_NU155_ARATH_Nuclear_pore_complex_protein_NUP155_OS=Arabidopsis_thaliana_OX=3702_GN=NUP155_PE=1_SV=1	75.893	1456	324	7	1	4368	1	1429	0	2019
TRINITY_GG_1063_c85_g1_i1.p1	sp_Q66GP4_PP379_ARATH_Pentatricopeptide_repeat-containing_protein_At5g13770,_chloroplastic_OS=Arabidopsis_thaliana_OX=3702_GN=At5g13770_PE=2_SV=1	54.918	610	254	8	1	1824	1	591	0	619
TRINITY_GG_1063_c86_g3_i3.p1	sp_Q84MA9_Y1063_ARATH_Inactive_leucine-rich_repeat_receptor-like_serine/threonine-protein_kinase_At1g60630_OS=Arabidopsis_thaliana_OX=3702_GN=At1g60630_PE=2_SV=1	60.981	428	153	5	70	1332	21	441	2.01e-159	468
TRINITY_GG_1063_c98_g1_i3.p1	sp_Q9CAC1_GUN8_ARATH_Endoglucanase_8_OS=Arabidopsis_thaliana_OX=3702_GN=CEL1_PE=2_SV=1	85.03	334	44	2	1	1002	1	328	0	578
TRINITY_GG_1082_c0_g1_i7.p1	sp_Q9LRJ9_CRR38_ARATH_Cysteine-rich_repeat_secretory_protein_38_OS=Arabidopsis_thaliana_OX=3702_GN=CRRSP38_PE=2_SV=1	55.882	238	97	4	28	720	13	249	1.24e-93	278
TRINITY_GG_1093_c0_g1_i20.p1	sp_Q56Y42_PLR1_ARATH_Pyridoxal_reductase,_chloroplastic_OS=Arabidopsis_thaliana_OX=3702_GN=PLR1_PE=1_SV=1	75.137	366	89	1	13	1110	2	365	0	583
TRINITY_GG_1093_c100_g1_i108.p1	sp_F4JVN6_TPPII_ARATH_Tripeptidyl-peptidase_2_OS=Arabidopsis_thaliana_OX=3702_GN=TPP2_PE=1_SV=1	73.706	483	123	2	40	1488	645	1123	0	763
TRINITY_GG_1093_c101_g1_i43.p1	sp_Q9FK05_PME61_ARATH_Probable_pectinesterase/pectinesterase_inhibitor_61_OS=Arabidopsis_thaliana_OX=3702_GN=PME61_PE=2_SV=1	55.758	330	123	6	1	981	1	310	1.06e-108	331
TRINITY_GG_1093_c106_g1_i159.p2	sp_O65607_MSH3_ARATH_DNA_mismatch_repair_protein_MSH3_OS=Arabidopsis_thaliana_OX=3702_GN=MSH3_PE=1_SV=2	61.972	71	24	1	4	207	948	1018	2.86e-18	84
TRINITY_GG_1093_c106_g1_i67.p4	sp_O65607_MSH3_ARATH_DNA_mismatch_repair_protein_MSH3_OS=Arabidopsis_thaliana_OX=3702_GN=MSH3_PE=1_SV=2	61.972	71	24	1	4	207	948	1018	2.86e-18	84
TRINITY_GG_1093_c107_g1_i34.p2	sp_Q9FJ82_DAPB3_ARATH_Dihydrodipicolinate_reductase-like_protein_CRR1,_chloroplastic_OS=Arabidopsis_thaliana_OX=3702_GN=DAPB3_PE=2_SV=1	80.531	113	22	0	1	339	176	288	1.62e-61	193
TRINITY_GG_1093_c107_g1_i65.p2	sp_Q9FJ82_DAPB3_ARATH_Dihydrodipicolinate_reductase-like_protein_CRR1,_chloroplastic_OS=Arabidopsis_thaliana_OX=3702_GN=DAPB3_PE=2_SV=1	82.114	123	22	0	1	369	176	298	6.32e-70	214
TRINITY_GG_1093_c10_g1_i6.p1	sp_Q9FIM9_CAMK4_ARATH_CDPK-related_kinase_4_OS=Arabidopsis_thaliana_OX=3702_GN=CRK4_PE=1_SV=1	67.45	596	183	3	1	1761	1	594	0	775
TRINITY_GG_1093_c110_g1_i12.p1	sp_Q8GW43_BIOF_ARATH_8-amino-7-oxononanoate_synthase_OS=Arabidopsis_thaliana_OX=3702_GN=BIOF_PE=1_SV=2	71.759	432	116	2	160	1452	50	476	0	612
TRINITY_GG_1093_c110_g1_i25.p1	sp_Q8GW43_BIOF_ARATH_8-amino-7-oxononanoate_synthase_OS=Arabidopsis_thaliana_OX=3702_GN=BIOF_PE=1_SV=2	75.562	356	86	1	4	1068	121	476	0	532
TRINITY_GG_1093_c111_g1_i17.p1	sp_Q9FJD0_VP26A_ARATH_Vacuolar_protein_sorting-associated_protein_26A_OS=Arabidopsis_thaliana_OX=3702_GN=VPS26A_PE=2_SV=1	92.093	215	17	0	22	666	87	301	1.91e-144	408
TRINITY_GG_1093_c111_g1_i3.p1	sp_Q9FJD0_VP26A_ARATH_Vacuolar_protein_sorting-associated_protein_26A_OS=Arabidopsis_thaliana_OX=3702_GN=VPS26A_PE=2_SV=1	93.805	226	14	0	73	750	76	301	1.34e-156	440
TRINITY_GG_1093_c111_g1_i51.p1	sp_Q9FJD0_VP26A_ARATH_Vacuolar_protein_sorting-associated_protein_26A_OS=Arabidopsis_thaliana_OX=3702_GN=VPS26A_PE=2_SV=1	92.093	215	17	0	22	666	87	301	1.91e-144	408
TRINITY_GG_1093_c112_g1_i3.p4	sp_Q9LYP4_BAG3_ARATH_BAG_family_molecular_chaperone_regulator_3_OS=Arabidopsis_thaliana_OX=3702_GN=BAG3_PE=1_SV=1	58.73	63	23	1	106	294	18	77	1.29e-17	79
TRINITY_GG_1093_c117_g2_i7.p1	sp_Q9M0K4_LAF1_ARATH_Transcription_factor_LAF1_OS=Arabidopsis_thaliana_OX=3702_GN=LAF1_PE=1_SV=2	43.75	256	117	6	28	726	4	255	2.84e-56	186
TRINITY_GG_1093_c121_g1_i16.p1	sp_Q9FLV9_SLAH3_ARATH_S-type_anion_channel_SLAH3_OS=Arabidopsis_thaliana_OX=3702_GN=SLAH3_PE=1_SV=1	58.833	600	193	10	127	1812	42	625	0	659
TRINITY_GG_1093_c122_g1_i6.p1	sp_Q9FLI3_P2C75_ARATH_Probable_protein_phosphatase_2C_75_OS=Arabidopsis_thaliana_OX=3702_GN=AHG1_PE=1_SV=1	56.209	153	58	2	1	459	164	307	5.53e-46	159
TRINITY_GG_1093_c122_g1_i7.p1	sp_Q9FLI3_P2C75_ARATH_Probable_protein_phosphatase_2C_75_OS=Arabidopsis_thaliana_OX=3702_GN=AHG1_PE=1_SV=1	49.077	271	110	5	37	807	14	270	6.43e-57	191
TRINITY_GG_1093_c123_g1_i1.p1	sp_Q8VYR9_KEA5_ARATH_K(+)_efflux_antiporter_5_OS=Arabidopsis_thaliana_OX=3702_GN=KEA5_PE=2_SV=1	84.644	547	80	2	88	1719	21	566	0	829
TRINITY_GG_1093_c124_g1_i118.p2	sp_Q6HCX6_MUTS2_BACHK_Endonuclease_MutS2_OS=Bacillus_thuringiensis_subsp._konkukian_(strain_97-27)_OX=281309_GN=mutS2_PE=3_SV=1	34.118	340	145	5	148	1161	190	452	8e-43	163
TRINITY_GG_1093_c124_g1_i183.p1	sp_B7HF67_MUTS2_BACC4_Endonuclease_MutS2_OS=Bacillus_cereus_(strain_B4264)_OX=405532_GN=mutS2_PE=3_SV=1	29.876	482	245	12	235	1662	5	399	3.65e-41	162
TRINITY_GG_1093_c124_g1_i201.p1	sp_B7HF67_MUTS2_BACC4_Endonuclease_MutS2_OS=Bacillus_cereus_(strain_B4264)_OX=405532_GN=mutS2_PE=3_SV=1	27.664	441	226	12	235	1539	5	358	7.28e-27	118
TRINITY_GG_1093_c125_g1_i26.p1	sp_Q6LA42_APRR5_ARATH_Two-component_response_regulator-like_APRR5_OS=Arabidopsis_thaliana_OX=3702_GN=APRR5_PE=1_SV=2	31.373	306	138	12	43	930	285	528	4.83e-20	94
TRINITY_GG_1093_c128_g6_i1.p1	sp_Q9XF43_KCS6_ARATH_3-ketoacyl-CoA_synthase_6_OS=Arabidopsis_thaliana_OX=3702_GN=CUT1_PE=1_SV=1	49.877	407	203	1	367	1587	84	489	1.5e-149	441
TRINITY_GG_1093_c128_g7_i1.p1	sp_Q9SMT7_4CLLA_ARATH_Oxalate--CoA_ligase_OS=Arabidopsis_thaliana_OX=3702_GN=AAE3_PE=1_SV=1	77.973	513	111	2	1	1533	1	513	0	795
TRINITY_GG_1093_c129_g1_i40.p1	sp_Q6USK2_CERK_ARATH_Ceramide_kinase_OS=Arabidopsis_thaliana_OX=3702_GN=CERK_PE=1_SV=1	59.699	531	197	5	82	1659	23	541	0	601
TRINITY_GG_1093_c134_g1_i19.p1	sp_Q8VYC8_RIN2_ARATH_E3_ubiquitin_protein_ligase_RIN2_OS=Arabidopsis_thaliana_OX=3702_GN=RIN2_PE=1_SV=1	74.932	367	91	1	1	1101	1	366	0	584
TRINITY_GG_1093_c141_g1_i4.p1	sp_Q9FJ80_P2A14_ARATH_F-box_protein_PP2-A14_OS=Arabidopsis_thaliana_OX=3702_GN=PP2A14_PE=1_SV=1	52.137	117	44	3	1	327	1	113	3.04e-32	117
TRINITY_GG_1093_c145_g1_i13.p1	sp_Q9SZZ8_BCH1_ARATH_Beta-carotene_3-hydroxylase_1,_chloroplastic_OS=Arabidopsis_thaliana_OX=3702_GN=BETA-OHASE_1_PE=1_SV=1	71.747	269	61	5	136	924	1	260	2.6e-117	343
TRINITY_GG_1093_c145_g1_i20.p1	sp_Q9SZZ8_BCH1_ARATH_Beta-carotene_3-hydroxylase_1,_chloroplastic_OS=Arabidopsis_thaliana_OX=3702_GN=BETA-OHASE_1_PE=1_SV=1	72.556	266	58	5	136	915	1	257	3.13e-117	342
TRINITY_GG_1093_c145_g1_i8.p1	sp_Q9SZZ8_BCH1_ARATH_Beta-carotene_3-hydroxylase_1,_chloroplastic_OS=Arabidopsis_thaliana_OX=3702_GN=BETA-OHASE_1_PE=1_SV=1	72.556	266	58	5	136	915	1	257	3.13e-117	342
TRINITY_GG_1093_c147_g1_i3.p1	sp_Q9FNE9_ATXR6_ARATH_Histone-lysine_N-methyltransferase_ATXR6_OS=Arabidopsis_thaliana_OX=3702_GN=ATXR6_PE=1_SV=1	70.52	346	98	3	25	1050	4	349	2.36e-173	488
TRINITY_GG_1093_c149_g1_i7.p1	sp_Q9FK13_PDV1_ARATH_Plastid_division_protein_PDV1_OS=Arabidopsis_thaliana_OX=3702_GN=PDV1_PE=1_SV=1	57.565	271	104	5	22	828	11	272	9.85e-100	295
TRINITY_GG_1093_c15_g1_i163.p2	sp_Q6TEN6_WDR91_DANRE_WD_repeat-containing_protein_91_OS=Danio_rerio_OX=7955_GN=wdr91_PE=1_SV=2	28.866	485	268	14	22	1284	9	480	5.73e-50	184
TRINITY_GG_1093_c15_g1_i225.p1	sp_Q9UNS1_TIM_HUMAN_Protein_timeless_homolog_OS=Homo_sapiens_OX=9606_GN=TIMELESS_PE=1_SV=2	24.203	533	315	17	148	1647	47	523	9.48e-16	87
TRINITY_GG_1093_c15_g1_i225.p1	sp_Q9UNS1_TIM_HUMAN_Protein_timeless_homolog_OS=Homo_sapiens_OX=9606_GN=TIMELESS_PE=1_SV=2	28.846	104	71	1	2038	2349	695	795	4.47e-07	58.5
TRINITY_GG_1093_c15_g1_i42.p1	sp_Q9UNS1_TIM_HUMAN_Protein_timeless_homolog_OS=Homo_sapiens_OX=9606_GN=TIMELESS_PE=1_SV=2	24.203	533	315	17	148	1647	47	523	9.48e-16	87
TRINITY_GG_1093_c15_g1_i42.p1	sp_Q9UNS1_TIM_HUMAN_Protein_timeless_homolog_OS=Homo_sapiens_OX=9606_GN=TIMELESS_PE=1_SV=2	28.846	104	71	1	2038	2349	695	795	4.47e-07	58.5
TRINITY_GG_1093_c167_g1_i1.p1	sp_Q9C5Y4_SMC21_ARATH_Structural_maintenance_of_chromosomes_protein_2-1_OS=Arabidopsis_thaliana_OX=3702_GN=SMC2-1_PE=2_SV=2	78.146	1176	256	1	1	3528	1	1175	0	1689
TRINITY_GG_1093_c167_g1_i3.p1	sp_Q9C5Y4_SMC21_ARATH_Structural_maintenance_of_chromosomes_protein_2-1_OS=Arabidopsis_thaliana_OX=3702_GN=SMC2-1_PE=2_SV=2	78.146	1176	256	1	1	3528	1	1175	0	1689
TRINITY_GG_1093_c16_g1_i1.p1	sp_Q9SBQ9_F3PH_PETHY_Flavonoid_3'-monooxygenase_OS=Petunia_hybrida_OX=4102_GN=CYP75B2_PE=2_SV=1	40.693	462	254	7	232	1587	54	505	1.34e-103	323
TRINITY_GG_1093_c16_g1_i14.p1	sp_Q42799_C93A2_SOYBN_Cytochrome_P450_93A2_OS=Glycine_max_OX=3847_GN=CYP93A2_PE=2_SV=1	39.45	218	126	3	1	648	206	419	1.66e-46	163
TRINITY_GG_1093_c16_g1_i2.p1	sp_Q9SBQ9_F3PH_PETHY_Flavonoid_3'-monooxygenase_OS=Petunia_hybrida_OX=4102_GN=CYP75B2_PE=2_SV=1	40.693	462	254	7	232	1587	54	505	1.34e-103	323
TRINITY_GG_1093_c16_g1_i3.p1	sp_Q9SBQ9_F3PH_PETHY_Flavonoid_3'-monooxygenase_OS=Petunia_hybrida_OX=4102_GN=CYP75B2_PE=2_SV=1	40.693	462	254	7	232	1587	54	505	1.16e-103	323
TRINITY_GG_1093_c16_g1_i5.p1	sp_P48419_C75A3_PETHY_Flavonoid_3',5'-hydroxylase_2_OS=Petunia_hybrida_OX=4102_GN=CYP75A3_PE=2_SV=1	51.299	154	73	2	4	459	346	499	2.66e-41	147
TRINITY_GG_1093_c16_g1_i7.p1	sp_Q9SD85_F3PH_ARATH_Flavonoid_3'-monooxygenase_OS=Arabidopsis_thaliana_OX=3702_GN=CYP75B1_PE=1_SV=1	40.374	374	212	3	232	1347	54	418	7.84e-74	244
TRINITY_GG_1093_c16_g1_i9.p1	sp_Q9SBQ9_F3PH_PETHY_Flavonoid_3'-monooxygenase_OS=Petunia_hybrida_OX=4102_GN=CYP75B2_PE=2_SV=1	40.693	462	254	7	232	1587	54	505	1.34e-103	323
TRINITY_GG_1093_c171_g1_i12.p2	sp_Q7QFL7_MOCOS_ANOGA_Molybdenum_cofactor_sulfurase_OS=Anopheles_gambiae_OX=7165_GN=mal_PE=3_SV=5	36.264	91	47	3	133	381	165	252	4.95e-08	58.9
TRINITY_GG_1093_c171_g1_i13.p2	sp_Q7QFL7_MOCOS_ANOGA_Molybdenum_cofactor_sulfurase_OS=Anopheles_gambiae_OX=7165_GN=mal_PE=3_SV=5	36.264	91	47	3	133	381	165	252	6.14e-08	58.9
TRINITY_GG_1093_c176_g1_i28.p1	sp_Q9FNF2_SSY1_ARATH_Starch_synthase_1,_chloroplastic/amyloplastic_OS=Arabidopsis_thaliana_OX=3702_GN=SS1_PE=2_SV=1	73.529	544	137	4	223	1839	59	600	0	824
TRINITY_GG_1093_c176_g1_i9.p1	sp_Q9FNF2_SSY1_ARATH_Starch_synthase_1,_chloroplastic/amyloplastic_OS=Arabidopsis_thaliana_OX=3702_GN=SS1_PE=2_SV=1	70.805	435	120	4	223	1512	59	491	0	634
TRINITY_GG_1093_c181_g2_i1.p1	sp_Q6F3I7_DAP4_PSEMX_Dipeptidyl_aminopeptidase_4_OS=Pseudoxanthomonas_mexicana_OX=128785_GN=dap4_PE=1_SV=1	39.184	490	269	13	169	1611	252	721	2.97e-97	315
TRINITY_GG_1093_c181_g2_i1.p1	sp_Q6F3I7_DAP4_PSEMX_Dipeptidyl_aminopeptidase_4_OS=Pseudoxanthomonas_mexicana_OX=128785_GN=dap4_PE=1_SV=1	54.054	37	17	0	3	113	200	236	6.26e-06	53.1
TRINITY_GG_1093_c182_g2_i9.p1	sp_O03982_HIP39_ARATH_Heavy_metal-associated_isoprenylated_plant_protein_39_OS=Arabidopsis_thaliana_OX=3702_GN=HIPP39_PE=2_SV=1	52.113	71	32	2	10	219	2	71	7.43e-09	53.5
TRINITY_GG_1093_c190_g1_i192.p1	sp_B9DFR3_PAE9_ARATH_Pectin_acetylesterase_9_OS=Arabidopsis_thaliana_OX=3702_GN=PAE9_PE=2_SV=1	72.658	395	107	1	16	1197	11	405	0	610
TRINITY_GG_1093_c195_g1_i1.p1	sp_Q9FII5_TDR_ARATH_Leucine-rich_repeat_receptor-like_protein_kinase_TDR_OS=Arabidopsis_thaliana_OX=3702_GN=TDR_PE=1_SV=1	69.148	833	247	5	187	2661	65	895	0	1096
TRINITY_GG_1093_c195_g1_i2.p1	sp_Q9FII5_TDR_ARATH_Leucine-rich_repeat_receptor-like_protein_kinase_TDR_OS=Arabidopsis_thaliana_OX=3702_GN=TDR_PE=1_SV=1	69.148	833	247	5	187	2661	65	895	0	1096
TRINITY_GG_1093_c196_g2_i1.p1	sp_Q9SP06_C80B3_PAPSO_(S)-N-methylcoclaurine_3'-hydroxylase_isozyme_1_(Fragment)_OS=Papaver_somniferum_OX=3469_GN=CYP80B3_PE=1_SV=1	45.553	461	236	7	187	1557	32	481	7.18e-127	382
TRINITY_GG_1093_c218_g1_i3.p1	sp_Q8VZU9_DERL1_ARATH_Derlin-1_OS=Arabidopsis_thaliana_OX=3702_GN=DER1_PE=2_SV=1	58.113	265	85	1	1	717	1	265	1.62e-96	287
TRINITY_GG_1093_c222_g1_i3.p1	sp_B8BB68_BAK1_ORYSI_LRR_receptor_kinase_BAK1_OS=Oryza_sativa_subsp._indica_OX=39946_GN=BAK1_PE=2_SV=1	30.125	561	312	9	376	2013	80	575	4.52e-68	238
TRINITY_GG_1093_c222_g1_i3.p1	sp_B8BB68_BAK1_ORYSI_LRR_receptor_kinase_BAK1_OS=Oryza_sativa_subsp._indica_OX=39946_GN=BAK1_PE=2_SV=1	34.637	179	113	3	55	588	22	197	2.09e-21	102
TRINITY_GG_1093_c226_g1_i13.p1	sp_F4I2H7_TPX2_ARATH_Protein_TPX2_OS=Arabidopsis_thaliana_OX=3702_GN=TPX2_PE=1_SV=1	28.205	507	245	15	52	1242	17	514	3.55e-29	124
TRINITY_GG_1093_c227_g2_i11.p1	sp_Q7XA39_RGA4_SOLBU_Putative_disease_resistance_protein_RGA4_OS=Solanum_bulbocastanum_OX=147425_GN=RGA4_PE=2_SV=1	37.489	1099	561	28	1	3255	1	987	4.62e-177	547
TRINITY_GG_1093_c231_g2_i1.p1	sp_Q84JK8_MAKR6_ARATH_Probable_membrane-associated_kinase_regulator_6_OS=Arabidopsis_thaliana_OX=3702_GN=MAKR6_PE=2_SV=1	51.101	227	88	12	25	660	15	233	2.36e-51	169
TRINITY_GG_1093_c235_g1_i8.p2	sp_Q8GYY0_1A112_ARATH_Probable_aminotransferase_ACS12_OS=Arabidopsis_thaliana_OX=3702_GN=ACS12_PE=2_SV=2	64.481	183	65	0	1	549	312	494	8.3e-86	264
TRINITY_GG_1093_c237_g1_i4.p1	sp_P81760_TL17_ARATH_Thylakoid_lumenal_17.4_kDa_protein,_chloroplastic_OS=Arabidopsis_thaliana_OX=3702_GN=TL17_PE=1_SV=2	79.208	101	21	0	1	303	136	236	9.16e-52	165
TRINITY_GG_1093_c23_g2_i2.p1	sp_Q6JN46_EIX2_SOLLC_Receptor-like_protein_EIX2_OS=Solanum_lycopersicum_OX=4081_GN=EIX2_PE=1_SV=2	38.839	999	543	21	91	3033	35	983	0	556
TRINITY_GG_1093_c23_g3_i2.p1	sp_P29516_TBB8_ARATH_Tubulin_beta-8_chain_OS=Arabidopsis_thaliana_OX=3702_GN=TUBB8_PE=2_SV=2	96.522	230	8	0	1	690	1	230	9e-153	435
TRINITY_GG_1093_c24_g1_i21.p2	sp_Q9M2D9_MYB17_ARATH_Transcription_factor_MYB41_OS=Arabidopsis_thaliana_OX=3702_GN=MYB17_PE=1_SV=1	55.085	118	46	3	1	339	84	199	1.19e-35	130
TRINITY_GG_1093_c257_g1_i26.p5	sp_Q93VG8_PPDEX_ARATH_DeSI-like_protein_At4g17486_OS=Arabidopsis_thaliana_OX=3702_GN=At4g17486_PE=2_SV=1	32.836	134	74	4	1	399	25	143	6.85e-14	69.3
TRINITY_GG_1093_c258_g1_i6.p1	sp_Q9FWX2_NAC7_ARATH_NAC_domain-containing_protein_7_OS=Arabidopsis_thaliana_OX=3702_GN=NAC007_PE=1_SV=2	55.025	398	143	11	34	1128	1	395	2.29e-122	362
TRINITY_GG_1093_c260_g1_i3.p1	sp_F4JYE9_DHFS_ARATH_Dihydrofolate_synthetase_OS=Arabidopsis_thaliana_OX=3702_GN=DHFS_PE=1_SV=1	59.516	578	171	10	40	1743	6	530	0	612
TRINITY_GG_1093_c298_g1_i4.p1	sp_A2VDR8_COG7_BOVIN_Conserved_oligomeric_Golgi_complex_subunit_7_OS=Bos_taurus_OX=9913_GN=COG7_PE=2_SV=1	29.577	142	84	3	67	477	314	444	9.18e-11	65.9
TRINITY_GG_1093_c298_g1_i9.p1	sp_Q3UM29_COG7_MOUSE_Conserved_oligomeric_Golgi_complex_subunit_7_OS=Mus_musculus_OX=10090_GN=Cog7_PE=1_SV=1	26.733	202	108	4	31	621	278	444	5.93e-11	67.4
TRINITY_GG_1093_c29_g1_i60.p1	sp_Q9SE33_RAR1_ARATH_Cysteine_and_histidine-rich_domain-containing_protein_RAR1_OS=Arabidopsis_thaliana_OX=3702_GN=RAR1_PE=1_SV=1	69.474	190	54	3	13	576	6	193	6.02e-94	276
TRINITY_GG_1093_c29_g1_i60.p1	sp_Q9SE33_RAR1_ARATH_Cysteine_and_histidine-rich_domain-containing_protein_RAR1_OS=Arabidopsis_thaliana_OX=3702_GN=RAR1_PE=1_SV=1	40.323	62	37	0	31	216	159	220	9e-10	59.7
TRINITY_GG_1093_c302_g1_i1.p1	sp_Q9FFA7_RUP2_ARATH_WD_repeat-containing_protein_RUP2_OS=Arabidopsis_thaliana_OX=3702_GN=RUP2_PE=1_SV=1	66.867	332	102	5	265	1248	41	368	1.53e-154	444
TRINITY_GG_1093_c304_g1_i3.p1	sp_Q43848_TKTC_SOLTU_Transketolase,_chloroplastic_OS=Solanum_tuberosum_OX=4113_PE=2_SV=1	84.858	667	101	0	193	2193	74	740	0	1175
TRINITY_GG_1093_c304_g1_i4.p1	sp_Q42676_TKTC_CRAPL_Transketolase,_chloroplastic_(Fragment)_OS=Craterostigma_plantagineum_OX=4153_GN=TKT3_PE=1_SV=1	85.971	278	39	0	1	834	241	518	2.24e-175	497
TRINITY_GG_1093_c311_g1_i1.p1	sp_Q9FLX5_AB8G_ARATH_ABC_transporter_G_family_member_8_OS=Arabidopsis_thaliana_OX=3702_GN=ABCG8_PE=2_SV=1	74.632	544	119	4	166	1773	40	572	0	730
TRINITY_GG_1093_c31_g1_i10.p1	sp_Q7XT40_EXB15_ORYSJ_Expansin-B15_OS=Oryza_sativa_subsp._japonica_OX=39947_GN=EXPB15_PE=3_SV=2	58.303	271	105	4	82	894	2	264	6.51e-93	279
TRINITY_GG_1093_c31_g1_i3.p1	sp_Q7XT40_EXB15_ORYSJ_Expansin-B15_OS=Oryza_sativa_subsp._japonica_OX=39947_GN=EXPB15_PE=3_SV=2	58.303	271	105	4	82	894	2	264	6.51e-93	279
TRINITY_GG_1093_c31_g1_i4.p1	sp_Q7XT40_EXB15_ORYSJ_Expansin-B15_OS=Oryza_sativa_subsp._japonica_OX=39947_GN=EXPB15_PE=3_SV=2	58.303	271	105	4	82	894	2	264	6.51e-93	279
TRINITY_GG_1093_c31_g1_i5.p1	sp_Q7XT40_EXB15_ORYSJ_Expansin-B15_OS=Oryza_sativa_subsp._japonica_OX=39947_GN=EXPB15_PE=3_SV=2	58.303	271	105	4	82	894	2	264	6.51e-93	279
TRINITY_GG_1093_c31_g1_i6.p1	sp_Q7XT40_EXB15_ORYSJ_Expansin-B15_OS=Oryza_sativa_subsp._japonica_OX=39947_GN=EXPB15_PE=3_SV=2	58.303	271	105	4	82	894	2	264	6.51e-93	279
TRINITY_GG_1093_c31_g1_i7.p1	sp_Q7XT40_EXB15_ORYSJ_Expansin-B15_OS=Oryza_sativa_subsp._japonica_OX=39947_GN=EXPB15_PE=3_SV=2	58.303	271	105	4	82	894	2	264	6.51e-93	279
TRINITY_GG_1093_c31_g1_i9.p2	sp_Q9M1S3_ARP1_ARATH_Probable_RNA-binding_protein_ARP1_OS=Arabidopsis_thaliana_OX=3702_GN=ARP1_PE=2_SV=1	54.237	118	49	2	31	378	6	120	5.32e-37	131
TRINITY_GG_1093_c31_g1_i9.p1	sp_Q7XT40_EXB15_ORYSJ_Expansin-B15_OS=Oryza_sativa_subsp._japonica_OX=39947_GN=EXPB15_PE=3_SV=2	58.303	271	105	4	82	894	2	264	6.51e-93	279
TRINITY_GG_1093_c32_g1_i53.p1	sp_Q9SM59_PGMP_PEA_Phosphoglucomutase,_chloroplastic_OS=Pisum_sativum_OX=3888_GN=PGMP_PE=2_SV=1	89.385	179	19	0	1	537	426	604	7.52e-115	342
TRINITY_GG_1093_c343_g1_i1.p1	sp_Q9LY05_EF106_ARATH_Ethylene-responsive_transcription_factor_ERF106_OS=Arabidopsis_thaliana_OX=3702_GN=ERF106_PE=2_SV=1	52.083	192	87	2	1	576	1	187	2.48e-57	184
TRINITY_GG_1093_c34_g1_i1.p1	sp_Q9FF86_DCR_ARATH_BAHD_acyltransferase_DCR_OS=Arabidopsis_thaliana_OX=3702_GN=DCR_PE=2_SV=1	72.569	288	74	1	1	849	162	449	6.88e-153	439
TRINITY_GG_1093_c34_g1_i10.p1	sp_Q9FF86_DCR_ARATH_BAHD_acyltransferase_DCR_OS=Arabidopsis_thaliana_OX=3702_GN=DCR_PE=2_SV=1	69.058	446	120	4	181	1464	4	449	0	598
TRINITY_GG_1093_c34_g1_i2.p1	sp_Q9FF86_DCR_ARATH_BAHD_acyltransferase_DCR_OS=Arabidopsis_thaliana_OX=3702_GN=DCR_PE=2_SV=1	73.401	297	74	1	1	876	153	449	2.28e-159	456
TRINITY_GG_1093_c34_g1_i3.p1	sp_Q9FF86_DCR_ARATH_BAHD_acyltransferase_DCR_OS=Arabidopsis_thaliana_OX=3702_GN=DCR_PE=2_SV=1	73.401	297	74	1	1	876	153	449	2.28e-159	456
TRINITY_GG_1093_c34_g1_i4.p1	sp_Q9FF86_DCR_ARATH_BAHD_acyltransferase_DCR_OS=Arabidopsis_thaliana_OX=3702_GN=DCR_PE=2_SV=1	72.569	288	74	1	1	849	162	449	6.88e-153	439
TRINITY_GG_1093_c34_g1_i6.p1	sp_Q9FF86_DCR_ARATH_BAHD_acyltransferase_DCR_OS=Arabidopsis_thaliana_OX=3702_GN=DCR_PE=2_SV=1	72.569	288	74	1	1	849	162	449	6.88e-153	439
TRINITY_GG_1093_c35_g2_i7.p1	sp_Q9LTD8_Y5279_ARATH_DUF21_domain-containing_protein_At5g52790_OS=Arabidopsis_thaliana_OX=3702_GN=CBSDUF5_PE=2_SV=2	60.391	563	156	10	106	1782	1	500	0	546
TRINITY_GG_1093_c39_g1_i19.p1	sp_Q9LE81_IRE_ARATH_Probable_serine/threonine_protein_kinase_IRE_OS=Arabidopsis_thaliana_OX=3702_GN=IRE_PE=2_SV=1	86.784	227	29	1	22	699	938	1164	1.72e-139	422
TRINITY_GG_1093_c39_g1_i19.p2	sp_Q9LE81_IRE_ARATH_Probable_serine/threonine_protein_kinase_IRE_OS=Arabidopsis_thaliana_OX=3702_GN=IRE_PE=2_SV=1	85.279	197	29	0	1	591	667	863	5.44e-112	349
TRINITY_GG_1093_c39_g1_i28.p2	sp_Q9LE81_IRE_ARATH_Probable_serine/threonine_protein_kinase_IRE_OS=Arabidopsis_thaliana_OX=3702_GN=IRE_PE=2_SV=1	84.259	108	16	1	1	321	1057	1164	4.37e-56	189
TRINITY_GG_1093_c39_g1_i32.p1	sp_Q9LE81_IRE_ARATH_Probable_serine/threonine_protein_kinase_IRE_OS=Arabidopsis_thaliana_OX=3702_GN=IRE_PE=2_SV=1	86.784	227	29	1	22	699	938	1164	1.72e-139	422
TRINITY_GG_1093_c41_g1_i52.p1	sp_P49599_P2C57_ARATH_Protein_phosphatase_2C_57_OS=Arabidopsis_thaliana_OX=3702_GN=PPH1_PE=1_SV=2	70.423	142	41	1	1	426	248	388	5.82e-69	216
TRINITY_GG_1093_c41_g1_i62.p2	sp_P49599_P2C57_ARATH_Protein_phosphatase_2C_57_OS=Arabidopsis_thaliana_OX=3702_GN=PPH1_PE=1_SV=2	71.707	205	58	0	13	627	184	388	1.35e-110	325
TRINITY_GG_1093_c42_g1_i20.p2	sp_D1KF50_SRS2L_ARATH_ATP-dependent_DNA_helicase_SRS2-like_protein_At4g25120_OS=Arabidopsis_thaliana_OX=3702_GN=SRS2_PE=1_SV=1	69.821	391	107	6	1	1149	760	1147	0	536
TRINITY_GG_1093_c42_g1_i48.p1	sp_D1KF50_SRS2L_ARATH_ATP-dependent_DNA_helicase_SRS2-like_protein_At4g25120_OS=Arabidopsis_thaliana_OX=3702_GN=SRS2_PE=1_SV=1	62.263	1158	391	16	49	3450	12	1147	0	1365
TRINITY_GG_1093_c42_g1_i94.p1	sp_D1KF50_SRS2L_ARATH_ATP-dependent_DNA_helicase_SRS2-like_protein_At4g25120_OS=Arabidopsis_thaliana_OX=3702_GN=SRS2_PE=1_SV=1	65.447	246	75	5	1	714	904	1147	3.36e-97	310
TRINITY_GG_1093_c42_g2_i25.p3	sp_Q1PSI9_IDND_VITVI_L-idonate_5-dehydrogenase_OS=Vitis_vinifera_OX=29760_GN=VIT_16s0100g00290_PE=1_SV=2	69.298	114	24	1	1	309	253	366	9.26e-51	166
TRINITY_GG_1093_c459_g1_i1.p1	sp_Q9STY0_PX11B_ARATH_Peroxisomal_membrane_protein_11B_OS=Arabidopsis_thaliana_OX=3702_GN=PEX11B_PE=1_SV=1	75.556	225	54	1	7	681	4	227	6.08e-115	330
TRINITY_GG_1093_c45_g1_i18.p1	sp_Q9SW11_PUB35_ARATH_U-box_domain-containing_protein_35_OS=Arabidopsis_thaliana_OX=3702_GN=PUB35_PE=2_SV=2	69.779	407	118	2	109	1314	429	835	0	562
TRINITY_GG_1093_c46_g1_i6.p1	sp_Q0WWQ1_ATG3_ARATH_Autophagy-related_protein_3_OS=Arabidopsis_thaliana_OX=3702_GN=ATG3_PE=1_SV=2	86.008	243	34	0	1	729	1	243	3.18e-157	442
TRINITY_GG_1093_c47_g1_i97.p1	sp_Q5R8W6_LC7L3_PONAB_Luc7-like_protein_3_OS=Pongo_abelii_OX=9601_GN=LUC7L3_PE=2_SV=1	43.558	163	80	4	19	492	7	162	6.46e-30	117
TRINITY_GG_1093_c48_g1_i39.p2	sp_Q8VZV9_PTA7_ARATH_Protein_PLASTID_TRANSCRIPTIONALLY_ACTIVE_7_OS=Arabidopsis_thaliana_OX=3702_GN=PTAC7_PE=1_SV=1	75	108	27	0	412	735	54	161	5.45e-55	177
TRINITY_GG_1093_c48_g1_i60.p1	sp_Q8VZV9_PTA7_ARATH_Protein_PLASTID_TRANSCRIPTIONALLY_ACTIVE_7_OS=Arabidopsis_thaliana_OX=3702_GN=PTAC7_PE=1_SV=1	75	108	27	0	220	543	54	161	4.73e-56	177
TRINITY_GG_1093_c53_g1_i3.p1	sp_Q9FLX4_MAKR5_ARATH_Probable_membrane-associated_kinase_regulator_5_OS=Arabidopsis_thaliana_OX=3702_GN=MAKR5_PE=2_SV=1	37.118	229	94	10	349	1020	83	266	2.58e-18	88.2
TRINITY_GG_1093_c54_g1_i9.p1	sp_Q94BP0_SLK2_ARATH_Probable_transcriptional_regulator_SLK2_OS=Arabidopsis_thaliana_OX=3702_GN=SLK2_PE=1_SV=1	81.648	267	49	0	670	1470	285	551	3.89e-160	479
TRINITY_GG_1093_c54_g1_i9.p1	sp_Q94BP0_SLK2_ARATH_Probable_transcriptional_regulator_SLK2_OS=Arabidopsis_thaliana_OX=3702_GN=SLK2_PE=1_SV=1	68.027	147	34	3	1	438	55	189	1.41e-31	133
TRINITY_GG_1093_c55_g2_i5.p2	sp_Q9SCK6_NAC62_ARATH_NAC_domain-containing_protein_62_OS=Arabidopsis_thaliana_OX=3702_GN=NAC062_PE=1_SV=1	54.734	338	110	11	1	990	5	307	1.56e-108	329
TRINITY_GG_1093_c55_g4_i1.p2	sp_Q6F3A6_CDPKA_ORYSJ_Calcium-dependent_protein_kinase_10_OS=Oryza_sativa_subsp._japonica_OX=39947_GN=CPK10_PE=2_SV=1	52.65	283	127	1	100	927	125	407	1.5e-98	305
TRINITY_GG_1093_c55_g4_i12.p2	sp_Q6F3A6_CDPKA_ORYSJ_Calcium-dependent_protein_kinase_10_OS=Oryza_sativa_subsp._japonica_OX=39947_GN=CPK10_PE=2_SV=1	52.65	283	127	1	100	927	125	407	1.5e-98	305
TRINITY_GG_1093_c55_g4_i14.p2	sp_Q6F3A6_CDPKA_ORYSJ_Calcium-dependent_protein_kinase_10_OS=Oryza_sativa_subsp._japonica_OX=39947_GN=CPK10_PE=2_SV=1	52.65	283	127	1	100	927	125	407	1.5e-98	305
TRINITY_GG_1093_c55_g4_i16.p2	sp_Q6F3A6_CDPKA_ORYSJ_Calcium-dependent_protein_kinase_10_OS=Oryza_sativa_subsp._japonica_OX=39947_GN=CPK10_PE=2_SV=1	52.65	283	127	1	100	927	125	407	1.5e-98	305
TRINITY_GG_1093_c55_g4_i19.p2	sp_Q6F3A6_CDPKA_ORYSJ_Calcium-dependent_protein_kinase_10_OS=Oryza_sativa_subsp._japonica_OX=39947_GN=CPK10_PE=2_SV=1	52.65	283	127	1	100	927	125	407	1.5e-98	305
TRINITY_GG_1093_c55_g4_i20.p2	sp_Q6F3A6_CDPKA_ORYSJ_Calcium-dependent_protein_kinase_10_OS=Oryza_sativa_subsp._japonica_OX=39947_GN=CPK10_PE=2_SV=1	52.65	283	127	1	100	927	125	407	1.5e-98	305
TRINITY_GG_1093_c55_g4_i6.p2	sp_Q6F3A6_CDPKA_ORYSJ_Calcium-dependent_protein_kinase_10_OS=Oryza_sativa_subsp._japonica_OX=39947_GN=CPK10_PE=2_SV=1	52.65	283	127	1	100	927	125	407	1.5e-98	305
TRINITY_GG_1093_c55_g4_i7.p2	sp_Q6F3A6_CDPKA_ORYSJ_Calcium-dependent_protein_kinase_10_OS=Oryza_sativa_subsp._japonica_OX=39947_GN=CPK10_PE=2_SV=1	52.65	283	127	1	100	927	125	407	1.5e-98	305
TRINITY_GG_1093_c55_g5_i4.p4	sp_Q8GU25_COMT1_ROSCH_Caffeic_acid_3-O-methyltransferase_OS=Rosa_chinensis_OX=74649_GN=COMT1_PE=2_SV=1	89.286	140	15	0	1	420	1	140	1.95e-85	257
TRINITY_GG_1093_c55_g5_i5.p3	sp_Q8GU25_COMT1_ROSCH_Caffeic_acid_3-O-methyltransferase_OS=Rosa_chinensis_OX=74649_GN=COMT1_PE=2_SV=1	89.286	140	15	0	1	420	1	140	1.95e-85	257
TRINITY_GG_1093_c56_g1_i60.p1	sp_P19954_PRSP1_SPIOL_Ribosome-binding_factor_PSRP1,_chloroplastic_OS=Spinacia_oleracea_OX=3562_GN=PSRP1_PE=1_SV=2	57.282	103	42	2	136	441	33	134	2.06e-32	119
TRINITY_GG_1093_c57_g1_i77.p1	sp_F4KDA5_MIP_ARATH_Mitochondrial_intermediate_peptidase,_mitochondrial_OS=Arabidopsis_thaliana_OX=3702_GN=OCT1_PE=3_SV=1	73.107	647	160	3	1	1938	1	634	0	968
TRINITY_GG_1093_c61_g1_i11.p1	sp_Q9ZNX9_SIGE_ARATH_RNA_polymerase_sigma_factor_sigE,_chloroplastic/mitochondrial_OS=Arabidopsis_thaliana_OX=3702_GN=SIGE_PE=1_SV=1	67.181	518	164	4	61	1599	1	517	0	639
TRINITY_GG_1093_c61_g2_i3.p1	sp_Q4FZT0_STML2_RAT_Stomatin-like_protein_2,_mitochondrial_OS=Rattus_norvegicus_OX=10116_GN=Stoml2_PE=1_SV=1	59.524	126	51	0	235	612	33	158	3.3e-45	157
TRINITY_GG_1093_c61_g2_i4.p1	sp_Q4FZT0_STML2_RAT_Stomatin-like_protein_2,_mitochondrial_OS=Rattus_norvegicus_OX=10116_GN=Stoml2_PE=1_SV=1	59.524	126	51	0	235	612	33	158	3.3e-45	157
TRINITY_GG_1093_c61_g2_i7.p1	sp_Q4FZT0_STML2_RAT_Stomatin-like_protein_2,_mitochondrial_OS=Rattus_norvegicus_OX=10116_GN=Stoml2_PE=1_SV=1	59.524	126	51	0	235	612	33	158	3.3e-45	157
TRINITY_GG_1093_c62_g1_i3.p2	sp_Q9LV03_GLUT1_ARATH_Glutamate_synthase_1_[NADH],_chloroplastic_OS=Arabidopsis_thaliana_OX=3702_GN=GLT1_PE=1_SV=2	84.075	427	68	0	1	1281	1266	1692	0	692
TRINITY_GG_1093_c62_g1_i3.p2	sp_Q9LV03_GLUT1_ARATH_Glutamate_synthase_1_[NADH],_chloroplastic_OS=Arabidopsis_thaliana_OX=3702_GN=GLT1_PE=1_SV=2	75	64	16	0	1555	1746	1692	1755	2.65e-26	118
TRINITY_GG_1093_c65_g2_i1.p2	sp_Q9FIT2_NLTPE_ARATH_Putative_non-specific_lipid-transfer_protein_14_OS=Arabidopsis_thaliana_OX=3702_GN=LTP14_PE=3_SV=2	40.625	64	35	1	155	337	8	71	1.04e-10	57.8
TRINITY_GG_1093_c66_g1_i6.p1	sp_Q6NQN5_SWET3_ARATH_Bidirectional_sugar_transporter_SWEET3_OS=Arabidopsis_thaliana_OX=3702_GN=SWEET3_PE=1_SV=1	57.718	149	56	2	4	435	102	248	1.1e-32	119
TRINITY_GG_1093_c66_g1_i7.p1	sp_Q6NQN5_SWET3_ARATH_Bidirectional_sugar_transporter_SWEET3_OS=Arabidopsis_thaliana_OX=3702_GN=SWEET3_PE=1_SV=1	59.274	248	98	1	1	735	1	248	3.06e-87	263
TRINITY_GG_1093_c68_g1_i32.p1	sp_H2DF87_RHVI1_ROSHC_Acid_beta-fructofuranosidase_1,_vacuolar_OS=Rosa_hybrid_cultivar_OX=128735_PE=1_SV=1	66.527	478	150	4	61	1470	8	483	0	647
TRINITY_GG_1093_c69_g1_i1.p2	sp_Q9FIN7_MIP2_ARATH_MAG2-interacting_protein_2_OS=Arabidopsis_thaliana_OX=3702_GN=MIP2_PE=1_SV=1	59.441	1038	395	8	127	3237	1	1013	0	1243
TRINITY_GG_1093_c69_g1_i12.p1	sp_Q9FIN7_MIP2_ARATH_MAG2-interacting_protein_2_OS=Arabidopsis_thaliana_OX=3702_GN=MIP2_PE=1_SV=1	59.637	2423	919	20	127	7377	1	2370	0	2769
TRINITY_GG_1093_c69_g1_i14.p1	sp_Q9FIN7_MIP2_ARATH_MAG2-interacting_protein_2_OS=Arabidopsis_thaliana_OX=3702_GN=MIP2_PE=1_SV=1	59.637	2423	919	20	127	7377	1	2370	0	2769
TRINITY_GG_1093_c69_g1_i29.p1	sp_Q9FIN7_MIP2_ARATH_MAG2-interacting_protein_2_OS=Arabidopsis_thaliana_OX=3702_GN=MIP2_PE=1_SV=1	60.16	2126	793	17	7	6360	297	2376	0	2473
TRINITY_GG_1093_c70_g1_i87.p1	sp_Q94A51_PUB32_ARATH_U-box_domain-containing_protein_32_OS=Arabidopsis_thaliana_OX=3702_GN=PUB32_PE=2_SV=1	60.202	495	180	3	217	1692	325	805	0	581
TRINITY_GG_1093_c72_g1_i27.p2	sp_Q9XH44_CET1_TOBAC_CEN-like_protein_1_OS=Nicotiana_tabacum_OX=4097_GN=CET1_PE=2_SV=1	73.099	171	46	0	88	600	4	174	3.03e-93	272
TRINITY_GG_1093_c72_g1_i28.p2	sp_Q9XH44_CET1_TOBAC_CEN-like_protein_1_OS=Nicotiana_tabacum_OX=4097_GN=CET1_PE=2_SV=1	73.099	171	46	0	88	600	4	174	3.03e-93	272
TRINITY_GG_1093_c72_g1_i42.p2	sp_Q9XH44_CET1_TOBAC_CEN-like_protein_1_OS=Nicotiana_tabacum_OX=4097_GN=CET1_PE=2_SV=1	73.099	171	46	0	88	600	4	174	3.03e-93	272
TRINITY_GG_1093_c72_g1_i49.p2	sp_Q9XH44_CET1_TOBAC_CEN-like_protein_1_OS=Nicotiana_tabacum_OX=4097_GN=CET1_PE=2_SV=1	73.099	171	46	0	88	600	4	174	3.03e-93	272
TRINITY_GG_1093_c72_g1_i52.p2	sp_Q9XH44_CET1_TOBAC_CEN-like_protein_1_OS=Nicotiana_tabacum_OX=4097_GN=CET1_PE=2_SV=1	73.099	171	46	0	88	600	4	174	3.03e-93	272
TRINITY_GG_1093_c72_g1_i57.p2	sp_Q9XH44_CET1_TOBAC_CEN-like_protein_1_OS=Nicotiana_tabacum_OX=4097_GN=CET1_PE=2_SV=1	70.297	101	30	0	88	390	4	104	8.11e-49	157
TRINITY_GG_1093_c72_g1_i67.p2	sp_Q9XH44_CET1_TOBAC_CEN-like_protein_1_OS=Nicotiana_tabacum_OX=4097_GN=CET1_PE=2_SV=1	73.099	171	46	0	88	600	4	174	3.03e-93	272
TRINITY_GG_1093_c72_g2_i15.p2	sp_Q9SXG8_DOF1_ORYSJ_Dof_zinc_finger_protein_1_OS=Oryza_sativa_subsp._japonica_OX=39947_GN=DOF1_PE=2_SV=1	48.276	261	92	10	70	750	66	317	2.61e-47	165
TRINITY_GG_1093_c73_g1_i11.p2	sp_Q9CAD5_YODA_ARATH_Mitogen-activated_protein_kinase_kinase_kinase_YODA_OS=Arabidopsis_thaliana_OX=3702_GN=YDA_PE=1_SV=1	61.29	155	59	1	1	465	593	746	3.61e-54	192
TRINITY_GG_1093_c73_g1_i46.p1	sp_Q9CAD5_YODA_ARATH_Mitogen-activated_protein_kinase_kinase_kinase_YODA_OS=Arabidopsis_thaliana_OX=3702_GN=YDA_PE=1_SV=1	59.704	541	201	10	1	1614	1	527	1.73e-153	466
TRINITY_GG_1093_c73_g1_i46.p1	sp_Q9CAD5_YODA_ARATH_Mitogen-activated_protein_kinase_kinase_kinase_YODA_OS=Arabidopsis_thaliana_OX=3702_GN=YDA_PE=1_SV=1	88.889	27	3	0	1728	1808	524	550	3.34e-07	57.4
TRINITY_GG_1093_c73_g1_i69.p1	sp_Q9CAD5_YODA_ARATH_Mitogen-activated_protein_kinase_kinase_kinase_YODA_OS=Arabidopsis_thaliana_OX=3702_GN=YDA_PE=1_SV=1	59.704	541	201	10	1	1614	1	527	1.73e-153	466
TRINITY_GG_1093_c73_g1_i69.p1	sp_Q9CAD5_YODA_ARATH_Mitogen-activated_protein_kinase_kinase_kinase_YODA_OS=Arabidopsis_thaliana_OX=3702_GN=YDA_PE=1_SV=1	88.889	27	3	0	1728	1808	524	550	3.34e-07	57.4
TRINITY_GG_1093_c75_g1_i33.p2	sp_Q557G3_TPPC1_DICDI_Trafficking_protein_particle_complex_subunit_1_OS=Dictyostelium_discoideum_OX=44689_GN=trappc1-1_PE=3_SV=1	39.535	129	66	2	76	459	5	122	1.71e-30	110
TRINITY_GG_1093_c75_g1_i7.p2	sp_Q557G3_TPPC1_DICDI_Trafficking_protein_particle_complex_subunit_1_OS=Dictyostelium_discoideum_OX=44689_GN=trappc1-1_PE=3_SV=1	39.535	129	66	2	76	459	5	122	1.71e-30	110
TRINITY_GG_1093_c75_g1_i72.p2	sp_Q557G3_TPPC1_DICDI_Trafficking_protein_particle_complex_subunit_1_OS=Dictyostelium_discoideum_OX=44689_GN=trappc1-1_PE=3_SV=1	39.535	129	66	2	76	459	5	122	1.71e-30	110
TRINITY_GG_1093_c80_g1_i1.p1	sp_Q96331_HS23M_ARATH_23.6_kDa_heat_shock_protein,_mitochondrial_OS=Arabidopsis_thaliana_OX=3702_GN=HSP23.6_PE=2_SV=1	63.721	215	68	4	1	630	1	210	4.21e-57	182
TRINITY_GG_1093_c80_g1_i3.p2	sp_Q96331_HS23M_ARATH_23.6_kDa_heat_shock_protein,_mitochondrial_OS=Arabidopsis_thaliana_OX=3702_GN=HSP23.6_PE=2_SV=1	67.46	126	36	2	1	363	85	210	6.43e-40	135
TRINITY_GG_1093_c82_g1_i20.p2	sp_Q93ZG9_FKB53_ARATH_Peptidyl-prolyl_cis-trans_isomerase_FKBP53_OS=Arabidopsis_thaliana_OX=3702_GN=FKBP53_PE=1_SV=1	72.059	136	37	1	244	651	343	477	1.96e-64	209
TRINITY_GG_1093_c82_g1_i20.p1	sp_Q93ZG9_FKB53_ARATH_Peptidyl-prolyl_cis-trans_isomerase_FKBP53_OS=Arabidopsis_thaliana_OX=3702_GN=FKBP53_PE=1_SV=1	43.31	284	112	7	1	789	1	256	1.21e-51	178
TRINITY_GG_1093_c83_g1_i23.p1	sp_Q9P7J5_YJNA_SCHPO_Uncharacterized_AAA_domain-containing_protein_C24B10.10c_OS=Schizosaccharomyces_pombe_(strain_972_/_ATCC_24843)_OX=284812_GN=SPCC24B10.10c_PE=3_SV=1	50.996	251	116	5	1507	2247	68	315	2.03e-70	239
TRINITY_GG_1093_c83_g1_i25.p1	sp_Q9P7J5_YJNA_SCHPO_Uncharacterized_AAA_domain-containing_protein_C24B10.10c_OS=Schizosaccharomyces_pombe_(strain_972_/_ATCC_24843)_OX=284812_GN=SPCC24B10.10c_PE=3_SV=1	50.996	251	116	5	1507	2247	68	315	2.03e-70	239
TRINITY_GG_1093_c83_g1_i57.p1	sp_Q9P7J5_YJNA_SCHPO_Uncharacterized_AAA_domain-containing_protein_C24B10.10c_OS=Schizosaccharomyces_pombe_(strain_972_/_ATCC_24843)_OX=284812_GN=SPCC24B10.10c_PE=3_SV=1	50.996	251	116	5	1507	2247	68	315	2.03e-70	239
TRINITY_GG_1093_c83_g1_i6.p1	sp_Q9P7J5_YJNA_SCHPO_Uncharacterized_AAA_domain-containing_protein_C24B10.10c_OS=Schizosaccharomyces_pombe_(strain_972_/_ATCC_24843)_OX=284812_GN=SPCC24B10.10c_PE=3_SV=1	50.996	251	116	5	1507	2247	68	315	2.03e-70	239
TRINITY_GG_1093_c83_g1_i87.p1	sp_Q9P7J5_YJNA_SCHPO_Uncharacterized_AAA_domain-containing_protein_C24B10.10c_OS=Schizosaccharomyces_pombe_(strain_972_/_ATCC_24843)_OX=284812_GN=SPCC24B10.10c_PE=3_SV=1	50.996	251	116	5	1507	2247	68	315	2.03e-70	239
TRINITY_GG_1093_c83_g1_i91.p1	sp_Q9P7J5_YJNA_SCHPO_Uncharacterized_AAA_domain-containing_protein_C24B10.10c_OS=Schizosaccharomyces_pombe_(strain_972_/_ATCC_24843)_OX=284812_GN=SPCC24B10.10c_PE=3_SV=1	50.996	251	116	5	1507	2247	68	315	2.03e-70	239
TRINITY_GG_1093_c88_g1_i21.p1	sp_Q54IV7_RFT1_DICDI_Protein_RFT1_homolog_OS=Dictyostelium_discoideum_OX=44689_GN=rft1_PE=3_SV=1	33.005	203	122	6	22	612	3	197	9.63e-14	73.9
TRINITY_GG_1093_c94_g1_i37.p1	sp_Q8VXX5_SKS1_ARATH_Monocopper_oxidase-like_protein_SKS1_OS=Arabidopsis_thaliana_OX=3702_GN=SKS1_PE=2_SV=1	77.874	461	96	1	16	1380	5	465	0	734
TRINITY_GG_1093_c95_g1_i2.p1	sp_Q6WNQ8_C81E8_MEDTR_Cytochrome_P450_81E8_OS=Medicago_truncatula_OX=3880_GN=CYP81E8_PE=2_SV=1	57.057	333	139	3	34	1020	10	342	1.36e-126	375
TRINITY_GG_1093_c95_g1_i5.p1	sp_Q6WNQ8_C81E8_MEDTR_Cytochrome_P450_81E8_OS=Medicago_truncatula_OX=3880_GN=CYP81E8_PE=2_SV=1	53.383	266	117	4	34	810	10	275	2.06e-83	261
TRINITY_GG_1093_c95_g1_i6.p1	sp_Q6WNQ8_C81E8_MEDTR_Cytochrome_P450_81E8_OS=Medicago_truncatula_OX=3880_GN=CYP81E8_PE=2_SV=1	53.942	241	107	3	34	744	10	250	1.19e-74	238
TRINITY_GG_1093_c95_g1_i9.p1	sp_Q6WNQ8_C81E8_MEDTR_Cytochrome_P450_81E8_OS=Medicago_truncatula_OX=3880_GN=CYP81E8_PE=2_SV=1	57.385	413	172	3	22	1248	6	418	2.35e-156	454
TRINITY_GG_1093_c97_g1_i31.p1	sp_O24464_KCY_PRUAR_UMP-CMP_kinase_OS=Prunus_armeniaca_OX=36596_PE=2_SV=1	68.966	232	67	1	1	696	1	227	8.25e-116	333
TRINITY_GG_1093_c98_g1_i39.p1	sp_O81916_YC22_ARATH_Uncharacterized_calcium-binding_protein_At1g02270_OS=Arabidopsis_thaliana_OX=3702_GN=At1g02270_PE=2_SV=2	72.112	251	70	0	76	828	160	410	3.41e-133	389
TRINITY_GG_1093_c98_g1_i65.p1	sp_O81916_YC22_ARATH_Uncharacterized_calcium-binding_protein_At1g02270_OS=Arabidopsis_thaliana_OX=3702_GN=At1g02270_PE=2_SV=2	65.574	427	142	2	64	1344	62	483	0	588
TRINITY_GG_1095_c100_g1_i2.p2	sp_Q9LD18_POT4_ARATH_Potassium_transporter_4_OS=Arabidopsis_thaliana_OX=3702_GN=POT4_PE=1_SV=2	80.102	196	38	1	1	585	1	196	9.55e-94	293
TRINITY_GG_1095_c23_g1_i14.p1	sp_P0AAD5_TYRP_SHIFL_Tyrosine-specific_transport_protein_OS=Shigella_flexneri_OX=623_GN=tyrP_PE=3_SV=1	32.203	118	71	2	4	330	186	303	5.6e-13	70.1
TRINITY_GG_1095_c23_g1_i21.p1	sp_P0AAD5_TYRP_SHIFL_Tyrosine-specific_transport_protein_OS=Shigella_flexneri_OX=623_GN=tyrP_PE=3_SV=1	32.203	118	71	2	4	330	186	303	5.6e-13	70.1
TRINITY_GG_1095_c23_g1_i6.p1	sp_P0AAD5_TYRP_SHIFL_Tyrosine-specific_transport_protein_OS=Shigella_flexneri_OX=623_GN=tyrP_PE=3_SV=1	32.203	118	71	2	4	330	186	303	5.6e-13	70.1
TRINITY_GG_1095_c23_g1_i8.p1	sp_P0AAD5_TYRP_SHIFL_Tyrosine-specific_transport_protein_OS=Shigella_flexneri_OX=623_GN=tyrP_PE=3_SV=1	28	225	134	7	1	609	85	303	7.79e-16	79.3
TRINITY_GG_1095_c24_g2_i1.p1	sp_Q8GXP1_MAG2L_ARATH_RINT1-like_protein_MAG2L_OS=Arabidopsis_thaliana_OX=3702_GN=MAG2L_PE=2_SV=1	52.304	803	348	12	58	2445	25	799	0	759
TRINITY_GG_1095_c24_g2_i6.p1	sp_Q8GXP1_MAG2L_ARATH_RINT1-like_protein_MAG2L_OS=Arabidopsis_thaliana_OX=3702_GN=MAG2L_PE=2_SV=1	50.966	828	346	14	58	2520	25	799	0	747
TRINITY_GG_1095_c26_g1_i6.p1	sp_A7LXU3_BGH3B_BACO1_Beta-glucosidase_BoGH3B_OS=Bacteroides_ovatus_(strain_ATCC_8483_/_DSM_1896_/_JCM_5824_/_NCTC_11153)_OX=411476_GN=BACOVA_02659_PE=1_SV=1	33.185	449	261	9	37	1320	30	460	9.91e-74	250
TRINITY_GG_1095_c26_g1_i9.p1	sp_Q23892_GLUA_DICDI_Lysosomal_beta_glucosidase_OS=Dictyostelium_discoideum_OX=44689_GN=gluA_PE=1_SV=2	36.757	185	99	5	115	615	80	264	1.56e-30	121
TRINITY_GG_1095_c2_g1_i27.p1	sp_B9DGD6_ACS_ARATH_Acetyl-coenzyme_A_synthetase,_chloroplastic/glyoxysomal_OS=Arabidopsis_thaliana_OX=3702_GN=ACS_PE=1_SV=1	86.685	368	49	0	1	1104	233	600	0	688
TRINITY_GG_1095_c32_g2_i14.p2	sp_Q8GUL2_MOS14_ARATH_Transportin_MOS14_OS=Arabidopsis_thaliana_OX=3702_GN=MOS14_PE=1_SV=1	24.259	371	235	8	46	1104	1	343	4.25e-17	87.4
TRINITY_GG_1095_c32_g2_i47.p2	sp_Q8GUL2_MOS14_ARATH_Transportin_MOS14_OS=Arabidopsis_thaliana_OX=3702_GN=MOS14_PE=1_SV=1	24.259	371	235	8	46	1104	1	343	4.25e-17	87.4
TRINITY_GG_1095_c33_g1_i29.p1	sp_Q7G193_ALDO1_ARATH_Indole-3-acetaldehyde_oxidase_OS=Arabidopsis_thaliana_OX=3702_GN=AAO1_PE=1_SV=2	61.404	855	294	13	16	2535	9	842	0	1044
TRINITY_GG_1095_c44_g1_i1.p1	sp_Q9XJ57_CHS2_CITSI_Chalcone_synthase_2_OS=Citrus_sinensis_OX=2711_GN=CHS2_PE=2_SV=1	89.203	389	42	0	7	1173	2	390	0	687
TRINITY_GG_1095_c46_g1_i26.p1	sp_G5E8P0_GCP6_MOUSE_Gamma-tubulin_complex_component_6_OS=Mus_musculus_OX=10090_GN=Tubgcp6_PE=1_SV=1	28.481	316	204	9	1048	1986	1415	1711	1.1e-24	114
TRINITY_GG_1095_c46_g1_i29.p1	sp_G5E8P0_GCP6_MOUSE_Gamma-tubulin_complex_component_6_OS=Mus_musculus_OX=10090_GN=Tubgcp6_PE=1_SV=1	28.671	286	178	10	1498	2346	1415	1677	3.17e-19	97.4
TRINITY_GG_1095_c59_g1_i88.p1	sp_O48790_CCB14_ARATH_Cyclin-B1-4_OS=Arabidopsis_thaliana_OX=3702_GN=CYCB1-4_PE=2_SV=1	57.843	306	95	6	346	1257	9	282	7.95e-113	339
TRINITY_GG_1095_c59_g1_i99.p1	sp_O48791_SCAB1_ARATH_Stomatal_closure-related_actin-binding_protein_1_OS=Arabidopsis_thaliana_OX=3702_GN=SCAB1_PE=1_SV=1	82.902	386	66	0	262	1419	1	386	0	581
TRINITY_GG_1095_c7_g1_i10.p5	sp_P09672_G3PA_SINAL_Glyceraldehyde-3-phosphate_dehydrogenase_A,_chloroplastic_(Fragment)_OS=Sinapis_alba_OX=3728_GN=GAPA_PE=2_SV=1	93.789	161	10	0	1	483	73	233	1.98e-83	248
TRINITY_GG_1095_c7_g1_i10.p1	sp_Q9LT84_U496M_ARATH_UPF0496_protein_At3g19330_OS=Arabidopsis_thaliana_OX=3702_GN=At3g19330_PE=2_SV=2	54.42	362	155	6	91	1164	23	378	2.26e-86	270
TRINITY_GG_1095_c7_g1_i14.p1	sp_P09672_G3PA_SINAL_Glyceraldehyde-3-phosphate_dehydrogenase_A,_chloroplastic_(Fragment)_OS=Sinapis_alba_OX=3728_GN=GAPA_PE=2_SV=1	93.789	161	10	0	1	483	73	233	1.98e-83	248
TRINITY_GG_1095_c7_g1_i20.p4	sp_P09672_G3PA_SINAL_Glyceraldehyde-3-phosphate_dehydrogenase_A,_chloroplastic_(Fragment)_OS=Sinapis_alba_OX=3728_GN=GAPA_PE=2_SV=1	93.789	161	10	0	1	483	73	233	1.98e-83	248
TRINITY_GG_1095_c7_g1_i20.p1	sp_Q9LT84_U496M_ARATH_UPF0496_protein_At3g19330_OS=Arabidopsis_thaliana_OX=3702_GN=At3g19330_PE=2_SV=2	54.42	362	155	6	91	1164	23	378	2.26e-86	270
TRINITY_GG_1095_c7_g1_i21.p1	sp_P25856_G3PA1_ARATH_Glyceraldehyde-3-phosphate_dehydrogenase_GAPA1,_chloroplastic_OS=Arabidopsis_thaliana_OX=3702_GN=GAPA1_PE=1_SV=3	87.901	405	40	2	1	1215	1	396	0	658
TRINITY_GG_1095_c7_g1_i7.p1	sp_P09672_G3PA_SINAL_Glyceraldehyde-3-phosphate_dehydrogenase_A,_chloroplastic_(Fragment)_OS=Sinapis_alba_OX=3728_GN=GAPA_PE=2_SV=1	94.012	167	10	0	7	507	67	233	5.31e-88	260
TRINITY_GG_1095_c7_g1_i8.p1	sp_Q9LT84_U496M_ARATH_UPF0496_protein_At3g19330_OS=Arabidopsis_thaliana_OX=3702_GN=At3g19330_PE=2_SV=2	54.42	362	155	6	91	1164	23	378	2.26e-86	270
TRINITY_GG_116_c0_g1_i4.p1	sp_O80854_B561L_ARATH_Cytochrome_b561_domain-containing_protein_At2g30890_OS=Arabidopsis_thaliana_OX=3702_GN=At2g30890_PE=2_SV=1	54.187	203	92	1	121	726	38	240	6.5e-70	218
TRINITY_GG_1175_c14_g1_i2.p1	sp_Q9ZU52_ALFP3_ARATH_Fructose-bisphosphate_aldolase_3,_chloroplastic_OS=Arabidopsis_thaliana_OX=3702_GN=FBA3_PE=1_SV=1	81.043	211	37	2	1	630	1	209	4.2e-117	343
TRINITY_GG_1175_c16_g1_i71.p1	sp_Q6EWX1_ORC4_ARATH_Origin_of_replication_complex_subunit_4_OS=Arabidopsis_thaliana_OX=3702_GN=ORC4_PE=1_SV=1	72.684	421	110	1	1	1263	1	416	0	640
TRINITY_GG_1175_c1_g2_i30.p1	sp_Q9ZU50_BAT1_ARATH_Amino-acid_permease_BAT1_OS=Arabidopsis_thaliana_OX=3702_GN=BAT1_PE=2_SV=2	83.636	110	18	0	136	465	12	121	6.2e-49	167
TRINITY_GG_1175_c26_g1_i17.p1	sp_F4IM84_DEXH5_ARATH_DExH-box_ATP-dependent_RNA_helicase_DExH5,_mitochondrial_OS=Arabidopsis_thaliana_OX=3702_GN=At2g01130_PE=3_SV=1	70.195	359	98	3	649	1719	46	397	1.21e-147	456
TRINITY_GG_1175_c27_g1_i6.p1	sp_Q9ZU49_LPP1_ARATH_Lipid_phosphate_phosphatase_1_OS=Arabidopsis_thaliana_OX=3702_GN=LPP1_PE=2_SV=2	63.158	342	99	4	19	1032	3	321	7.38e-120	352
TRINITY_GG_1175_c28_g1_i14.p1	sp_Q3ED68_Y1295_ARATH_Uncharacterized_PKHD-type_hydroxylase_At1g22950_OS=Arabidopsis_thaliana_OX=3702_GN=At1g22950_PE=2_SV=2	53.056	360	104	4	73	975	29	382	1.03e-109	328
TRINITY_GG_1175_c28_g1_i9.p1	sp_Q3ED68_Y1295_ARATH_Uncharacterized_PKHD-type_hydroxylase_At1g22950_OS=Arabidopsis_thaliana_OX=3702_GN=At1g22950_PE=2_SV=2	63.889	360	124	2	73	1152	29	382	5.99e-154	442
TRINITY_GG_1175_c30_g1_i8.p1	sp_Q9C996_GLIP6_ARATH_GDSL_esterase/lipase_6_OS=Arabidopsis_thaliana_OX=3702_GN=GLIP6_PE=2_SV=1	69.789	331	97	2	73	1065	29	356	5.81e-166	471
TRINITY_GG_1205_c0_g1_i11.p1	sp_Q8RXN0_AB11G_ARATH_ABC_transporter_G_family_member_11_OS=Arabidopsis_thaliana_OX=3702_GN=ABCG11_PE=1_SV=1	60.526	228	87	2	151	834	50	274	4.87e-86	275
TRINITY_GG_1205_c0_g1_i17.p1	sp_Q8RXN0_AB11G_ARATH_ABC_transporter_G_family_member_11_OS=Arabidopsis_thaliana_OX=3702_GN=ABCG11_PE=1_SV=1	60.526	228	87	2	151	834	50	274	4.87e-86	275
TRINITY_GG_1205_c0_g1_i2.p2	sp_Q8RXN0_AB11G_ARATH_ABC_transporter_G_family_member_11_OS=Arabidopsis_thaliana_OX=3702_GN=ABCG11_PE=1_SV=1	61.345	119	43	2	1	357	159	274	8.75e-41	146
TRINITY_GG_1205_c0_g1_i20.p1	sp_Q8RXN0_AB11G_ARATH_ABC_transporter_G_family_member_11_OS=Arabidopsis_thaliana_OX=3702_GN=ABCG11_PE=1_SV=1	60.526	228	87	2	151	834	50	274	4.87e-86	275
TRINITY_GG_1205_c0_g1_i24.p1	sp_Q8RXN0_AB11G_ARATH_ABC_transporter_G_family_member_11_OS=Arabidopsis_thaliana_OX=3702_GN=ABCG11_PE=1_SV=1	61.345	119	43	2	1	357	159	274	8.75e-41	146
TRINITY_GG_1205_c0_g1_i26.p1	sp_Q8RXN0_AB11G_ARATH_ABC_transporter_G_family_member_11_OS=Arabidopsis_thaliana_OX=3702_GN=ABCG11_PE=1_SV=1	60.526	228	87	2	151	834	50	274	2.95e-86	275
TRINITY_GG_1205_c0_g1_i29.p1	sp_Q8RXN0_AB11G_ARATH_ABC_transporter_G_family_member_11_OS=Arabidopsis_thaliana_OX=3702_GN=ABCG11_PE=1_SV=1	60.526	228	87	2	151	834	50	274	2.95e-86	275
TRINITY_GG_1205_c0_g1_i32.p1	sp_Q8RXN0_AB11G_ARATH_ABC_transporter_G_family_member_11_OS=Arabidopsis_thaliana_OX=3702_GN=ABCG11_PE=1_SV=1	60.526	228	87	2	151	834	50	274	4.87e-86	275
TRINITY_GG_1205_c0_g1_i35.p1	sp_Q8RXN0_AB11G_ARATH_ABC_transporter_G_family_member_11_OS=Arabidopsis_thaliana_OX=3702_GN=ABCG11_PE=1_SV=1	48.896	317	154	3	1	942	370	681	4.75e-90	286
TRINITY_GG_1205_c0_g1_i36.p2	sp_Q8RXN0_AB11G_ARATH_ABC_transporter_G_family_member_11_OS=Arabidopsis_thaliana_OX=3702_GN=ABCG11_PE=1_SV=1	60	60	24	0	308	487	129	188	3.39e-27	71.6
TRINITY_GG_1205_c0_g1_i36.p2	sp_Q8RXN0_AB11G_ARATH_ABC_transporter_G_family_member_11_OS=Arabidopsis_thaliana_OX=3702_GN=ABCG11_PE=1_SV=1	63.462	52	19	0	151	306	50	101	3.39e-27	70.1
TRINITY_GG_1205_c21_g1_i2.p1	sp_Q0WKV8_ULP2A_ARATH_Probable_ubiquitin-like-specific_protease_2A_OS=Arabidopsis_thaliana_OX=3702_GN=ULP2A_PE=2_SV=2	45.574	610	277	10	55	1878	17	573	5.66e-156	474
TRINITY_GG_1205_c23_g1_i6.p1	sp_Q54TM2_LMD2B_DICDI_LMBR1_domain-containing_protein_2_homolog_B_OS=Dictyostelium_discoideum_OX=44689_GN=DDB_G0281669_PE=3_SV=1	29.655	145	90	4	1	417	455	593	1.96e-14	77.8
TRINITY_GG_1205_c23_g1_i8.p1	sp_Q54Q92_LMD2A_DICDI_LMBR1_domain-containing_protein_2_homolog_A_OS=Dictyostelium_discoideum_OX=44689_GN=DDB_G0284019_PE=3_SV=1	27.907	473	314	11	229	1623	129	582	1.07e-43	172
TRINITY_GG_1205_c24_g1_i18.p1	sp_Q7XJE6_MCA1_ARATH_Metacaspase-1_OS=Arabidopsis_thaliana_OX=3702_GN=AMC1_PE=1_SV=1	40.123	324	139	5	298	1218	82	367	6.05e-65	214
TRINITY_GG_1205_c24_g1_i4.p1	sp_Q7XJE6_MCA1_ARATH_Metacaspase-1_OS=Arabidopsis_thaliana_OX=3702_GN=AMC1_PE=1_SV=1	56.667	150	65	0	298	747	82	231	1.45e-47	164
TRINITY_GG_1205_c24_g1_i5.p1	sp_Q7XJE6_MCA1_ARATH_Metacaspase-1_OS=Arabidopsis_thaliana_OX=3702_GN=AMC1_PE=1_SV=1	44.521	292	139	4	298	1122	82	367	5.13e-72	232
TRINITY_GG_1205_c24_g1_i9.p1	sp_Q7XJE6_MCA1_ARATH_Metacaspase-1_OS=Arabidopsis_thaliana_OX=3702_GN=AMC1_PE=1_SV=1	44.521	292	139	4	298	1122	82	367	5.13e-72	232
TRINITY_GG_1205_c30_g1_i5.p1	sp_Q9LXB7_PLPK2_ARATH_Protein_PELPK2_OS=Arabidopsis_thaliana_OX=3702_GN=PELPK2_PE=3_SV=1	37.349	83	46	2	151	381	28	110	9.8e-06	45.8
TRINITY_GG_1205_c48_g2_i1.p1	sp_Q9LXB7_PLPK2_ARATH_Protein_PELPK2_OS=Arabidopsis_thaliana_OX=3702_GN=PELPK2_PE=3_SV=1	41.27	126	41	3	1	372	1	95	6.22e-13	63.9
TRINITY_GG_1205_c7_g1_i9.p1	sp_Q93YW0_EXEC1_ARATH_Protein_EXECUTER_1,_chloroplastic_OS=Arabidopsis_thaliana_OX=3702_GN=EX1_PE=1_SV=1	60.172	698	251	11	1	2055	1	684	0	654
TRINITY_GG_1206_c0_g1_i4.p1	sp_Q9FMG1_MCA3_ARATH_Metacaspase-3_OS=Arabidopsis_thaliana_OX=3702_GN=AMC3_PE=2_SV=1	58.947	285	106	3	814	1665	88	362	4.84e-104	320
TRINITY_GG_120_c0_g1_i3.p1	sp_Q680C0_GDL62_ARATH_GDSL_esterase/lipase_At4g10955_OS=Arabidopsis_thaliana_OX=3702_GN=At4g10955_PE=2_SV=1	28.804	368	213	9	82	1116	9	350	2.64e-40	149
TRINITY_GG_1211_c102_g1_i5.p1	sp_Q1ACB3_HSTC_ARATH_Homogentisate_solanesyltransferase,_chloroplastic_OS=Arabidopsis_thaliana_OX=3702_GN=HST_PE=1_SV=1	83.962	318	50	1	106	1056	69	386	0	540
TRINITY_GG_1211_c103_g1_i2.p2	sp_Q9FNB0_CHLH_ARATH_Magnesium-chelatase_subunit_ChlH,_chloroplastic_OS=Arabidopsis_thaliana_OX=3702_GN=CHLH_PE=1_SV=1	88.38	284	33	0	1	852	1098	1381	3.33e-180	536
TRINITY_GG_1211_c103_g1_i5.p1	sp_Q9FNB0_CHLH_ARATH_Magnesium-chelatase_subunit_ChlH,_chloroplastic_OS=Arabidopsis_thaliana_OX=3702_GN=CHLH_PE=1_SV=1	88.359	1383	157	3	301	4443	1	1381	0	2560
TRINITY_GG_1211_c103_g1_i7.p1	sp_Q9FNB0_CHLH_ARATH_Magnesium-chelatase_subunit_ChlH,_chloroplastic_OS=Arabidopsis_thaliana_OX=3702_GN=CHLH_PE=1_SV=1	90.252	913	89	0	73	2811	469	1381	0	1746
TRINITY_GG_1211_c103_g1_i8.p4	sp_Q9FNB0_CHLH_ARATH_Magnesium-chelatase_subunit_ChlH,_chloroplastic_OS=Arabidopsis_thaliana_OX=3702_GN=CHLH_PE=1_SV=1	88.119	101	12	0	1	303	1281	1381	2.38e-58	196
TRINITY_GG_1211_c103_g1_i9.p1	sp_Q9FNB0_CHLH_ARATH_Magnesium-chelatase_subunit_ChlH,_chloroplastic_OS=Arabidopsis_thaliana_OX=3702_GN=CHLH_PE=1_SV=1	90.47	808	77	0	1	2424	574	1381	0	1546
TRINITY_GG_1211_c109_g1_i1.p1	sp_Q9SF32_IQD1_ARATH_Protein_IQ-DOMAIN_1_OS=Arabidopsis_thaliana_OX=3702_GN=IQD1_PE=1_SV=1	36.139	202	110	4	268	843	106	298	7.77e-16	82.8
TRINITY_GG_1211_c11_g1_i31.p2	sp_Q6ICY4_MTPC2_ARATH_Metal_tolerance_protein_C2_OS=Arabidopsis_thaliana_OX=3702_GN=MTPC2_PE=2_SV=1	63.184	201	66	4	1	600	1	194	6.5e-78	242
TRINITY_GG_1211_c11_g1_i38.p2	sp_Q6ICY4_MTPC2_ARATH_Metal_tolerance_protein_C2_OS=Arabidopsis_thaliana_OX=3702_GN=MTPC2_PE=2_SV=1	63.184	201	66	4	1	600	1	194	6.5e-78	242
TRINITY_GG_1211_c11_g1_i4.p2	sp_Q6ICY4_MTPC2_ARATH_Metal_tolerance_protein_C2_OS=Arabidopsis_thaliana_OX=3702_GN=MTPC2_PE=2_SV=1	63.184	201	66	4	1	600	1	194	6.5e-78	242
TRINITY_GG_1211_c11_g1_i47.p2	sp_Q6ICY4_MTPC2_ARATH_Metal_tolerance_protein_C2_OS=Arabidopsis_thaliana_OX=3702_GN=MTPC2_PE=2_SV=1	63.184	201	66	4	1	600	1	194	6.5e-78	242
TRINITY_GG_1211_c129_g1_i11.p1	sp_Q5QMN3_RH20_ORYSJ_DEAD-box_ATP-dependent_RNA_helicase_20_OS=Oryza_sativa_subsp._japonica_OX=39947_GN=Os01g0197200_PE=3_SV=2	92.513	187	14	0	7	567	292	478	1.06e-108	323
TRINITY_GG_1211_c12_g1_i17.p1	sp_P42158_CKL1_ARATH_Casein_kinase_1-like_protein_1_OS=Arabidopsis_thaliana_OX=3702_GN=CKL1_PE=2_SV=2	94.048	168	10	0	1	504	1	168	2.36e-115	338
TRINITY_GG_1211_c12_g1_i3.p2	sp_P42158_CKL1_ARATH_Casein_kinase_1-like_protein_1_OS=Arabidopsis_thaliana_OX=3702_GN=CKL1_PE=2_SV=2	94.048	168	10	0	1	504	1	168	2.36e-115	338
TRINITY_GG_1211_c12_g1_i35.p1	sp_P42158_CKL1_ARATH_Casein_kinase_1-like_protein_1_OS=Arabidopsis_thaliana_OX=3702_GN=CKL1_PE=2_SV=2	85.075	134	17	1	28	420	165	298	4.38e-67	213
TRINITY_GG_1211_c130_g1_i2.p1	sp_P93751_ZFP8_ARATH_Zinc_finger_protein_8_OS=Arabidopsis_thaliana_OX=3702_GN=ZFP8_PE=1_SV=1	45.055	273	98	12	241	951	1	257	2.39e-46	160
TRINITY_GG_1211_c13_g1_i53.p1	sp_F4J8L3_KN7K_ARATH_Kinesin-like_protein_KIN-7K,_chloroplastic_OS=Arabidopsis_thaliana_OX=3702_GN=KIN7K_PE=2_SV=1	79.263	651	125	5	109	2058	31	672	0	919
TRINITY_GG_1211_c13_g1_i92.p1	sp_F4J8L3_KN7K_ARATH_Kinesin-like_protein_KIN-7K,_chloroplastic_OS=Arabidopsis_thaliana_OX=3702_GN=KIN7K_PE=2_SV=1	79.263	651	125	5	109	2058	31	672	0	919
TRINITY_GG_1211_c17_g1_i6.p1	sp_Q9LMR5_FK126_ARATH_F-box/kelch-repeat_protein_At1g15670_OS=Arabidopsis_thaliana_OX=3702_GN=At1g15670_PE=2_SV=1	35.097	359	210	5	16	1026	2	359	1.08e-60	201
TRINITY_GG_1211_c209_g1_i2.p1	sp_Q9SPG3_MYB26_ARATH_Transcription_factor_MYB26_OS=Arabidopsis_thaliana_OX=3702_GN=MYB26_PE=2_SV=1	88.189	127	6	1	1	354	1	127	1.06e-73	235
TRINITY_GG_1211_c20_g1_i9.p1	sp_Q43866_INV1_ARATH_Beta-fructofuranosidase,_insoluble_isoenzyme_CWINV1_OS=Arabidopsis_thaliana_OX=3702_GN=CWINV1_PE=1_SV=1	68.31	568	172	5	49	1734	19	584	0	789
TRINITY_GG_1211_c22_g1_i2.p1	sp_Q42578_PER53_ARATH_Peroxidase_53_OS=Arabidopsis_thaliana_OX=3702_GN=PER53_PE=1_SV=1	79.567	323	66	0	31	999	13	335	0	507
TRINITY_GG_1211_c23_g1_i10.p1	sp_Q04832_HEXP_LEIMA_DNA-binding_protein_HEXBP_OS=Leishmania_major_OX=5664_GN=HEXBP_PE=4_SV=1	25.248	202	104	4	625	1146	10	192	1.44e-09	62
TRINITY_GG_1211_c24_g2_i7.p2	sp_Q8RXD9_DPE2_ARATH_4-alpha-glucanotransferase_DPE2_OS=Arabidopsis_thaliana_OX=3702_GN=DPE2_PE=1_SV=1	80.475	379	72	2	103	1233	552	930	0	657
TRINITY_GG_1211_c24_g2_i97.p1	sp_Q8RXD9_DPE2_ARATH_4-alpha-glucanotransferase_DPE2_OS=Arabidopsis_thaliana_OX=3702_GN=DPE2_PE=1_SV=1	82.063	669	118	2	1	2001	262	930	0	1173
TRINITY_GG_1211_c25_g1_i15.p1	sp_Q9SCW1_BGAL1_ARATH_Beta-galactosidase_1_OS=Arabidopsis_thaliana_OX=3702_GN=BGAL1_PE=2_SV=1	87.972	424	47	1	1	1260	1	424	0	794
TRINITY_GG_1211_c25_g1_i21.p1	sp_Q9SCW1_BGAL1_ARATH_Beta-galactosidase_1_OS=Arabidopsis_thaliana_OX=3702_GN=BGAL1_PE=2_SV=1	87.972	424	47	1	1	1260	1	424	0	794
TRINITY_GG_1211_c25_g1_i53.p1	sp_Q9SCW1_BGAL1_ARATH_Beta-galactosidase_1_OS=Arabidopsis_thaliana_OX=3702_GN=BGAL1_PE=2_SV=1	85.577	520	71	1	1	1548	1	520	0	951
TRINITY_GG_1211_c26_g1_i3.p1	sp_Q6SJV8_CRD1_GOSHI_Magnesium-protoporphyrin_IX_monomethyl_ester_[oxidative]_cyclase,_chloroplastic_OS=Gossypium_hirsutum_OX=3635_GN=CRD1_PE=2_SV=2	78.61	187	35	3	1	558	1	183	9.91e-91	274
TRINITY_GG_1211_c26_g1_i7.p1	sp_Q945B7_CRD1_EUPES_Magnesium-protoporphyrin_IX_monomethyl_ester_[oxidative]_cyclase,_chloroplastic_OS=Euphorbia_esula_OX=3993_GN=CRD1_PE=3_SV=1	93.651	252	16	0	7	762	154	405	7.16e-179	500
TRINITY_GG_1211_c26_g1_i8.p1	sp_Q6SJV8_CRD1_GOSHI_Magnesium-protoporphyrin_IX_monomethyl_ester_[oxidative]_cyclase,_chloroplastic_OS=Gossypium_hirsutum_OX=3635_GN=CRD1_PE=2_SV=2	85.135	296	39	3	1	885	1	292	4.84e-178	500
TRINITY_GG_1211_c27_g1_i144.p3	sp_Q8W0Z9_CCR4A_ARATH_Carbon_catabolite_repressor_protein_4_homolog_1_OS=Arabidopsis_thaliana_OX=3702_GN=CCR4-1_PE=2_SV=1	87.5	128	16	0	1	384	471	598	1.24e-60	199
TRINITY_GG_1211_c27_g1_i168.p2	sp_Q8W0Z9_CCR4A_ARATH_Carbon_catabolite_repressor_protein_4_homolog_1_OS=Arabidopsis_thaliana_OX=3702_GN=CCR4-1_PE=2_SV=1	87.5	128	16	0	1	384	471	598	1.24e-60	199
TRINITY_GG_1211_c27_g1_i72.p3	sp_Q8W0Z9_CCR4A_ARATH_Carbon_catabolite_repressor_protein_4_homolog_1_OS=Arabidopsis_thaliana_OX=3702_GN=CCR4-1_PE=2_SV=1	87.5	128	16	0	1	384	471	598	1.24e-60	199
TRINITY_GG_1211_c30_g2_i28.p1	sp_Q9SGG3_ALA5_ARATH_Probable_phospholipid-transporting_ATPase_5_OS=Arabidopsis_thaliana_OX=3702_GN=ALA5_PE=3_SV=1	77.586	870	185	5	1	2604	1	862	0	1381
TRINITY_GG_1211_c34_g2_i8.p1	sp_F4J8K6_RRP5_ARATH_rRNA_biogenesis_protein_RRP5_OS=Arabidopsis_thaliana_OX=3702_GN=RRP5_PE=2_SV=2	63.921	1311	467	6	106	4035	35	1340	0	1610
TRINITY_GG_1211_c34_g2_i8.p1	sp_F4J8K6_RRP5_ARATH_rRNA_biogenesis_protein_RRP5_OS=Arabidopsis_thaliana_OX=3702_GN=RRP5_PE=2_SV=2	23.592	284	172	10	3220	4023	1277	1531	1.37e-08	63.9
TRINITY_GG_1211_c35_g3_i3.p1	sp_F4I7L1_TRB4_ARATH_Telomere_repeat-binding_factor_4_OS=Arabidopsis_thaliana_OX=3702_GN=At1g17520_PE=2_SV=2	48.634	183	83	3	1	519	114	295	3.16e-33	122
TRINITY_GG_1211_c37_g1_i18.p1	sp_Q9M347_TRP6_ARATH_Telomere_repeat-binding_protein_6_OS=Arabidopsis_thaliana_OX=3702_GN=TRP6_PE=1_SV=1	37.209	86	46	1	1354	1611	311	388	4.03e-09	62.8
TRINITY_GG_1211_c37_g1_i39.p1	sp_Q9M347_TRP6_ARATH_Telomere_repeat-binding_protein_6_OS=Arabidopsis_thaliana_OX=3702_GN=TRP6_PE=1_SV=1	37.209	86	46	1	1456	1713	311	388	4.42e-09	62.8
TRINITY_GG_1211_c37_g1_i6.p1	sp_Q9M347_TRP6_ARATH_Telomere_repeat-binding_protein_6_OS=Arabidopsis_thaliana_OX=3702_GN=TRP6_PE=1_SV=1	37.209	86	46	1	1624	1881	311	388	5.06e-09	62.8
TRINITY_GG_1211_c43_g1_i20.p3	sp_Q9CAI1_DRG2_ARATH_Developmentally-regulated_G-protein_2_OS=Arabidopsis_thaliana_OX=3702_GN=DRG2_PE=2_SV=1	81.89	127	23	0	1	381	272	398	2.38e-65	206
TRINITY_GG_1211_c45_g2_i17.p1	sp_Q9M1S8_GCP2_ARATH_Probable_glutamate_carboxypeptidase_AMP1_OS=Arabidopsis_thaliana_OX=3702_GN=AMP1_PE=1_SV=3	65.035	572	186	6	1	1692	1	566	0	770
TRINITY_GG_1211_c45_g2_i7.p2	sp_Q9M1S8_GCP2_ARATH_Probable_glutamate_carboxypeptidase_AMP1_OS=Arabidopsis_thaliana_OX=3702_GN=AMP1_PE=1_SV=3	71.374	262	73	1	4	789	345	604	2.33e-131	390
TRINITY_GG_1211_c45_g2_i7.p1	sp_Q9M1S8_GCP2_ARATH_Probable_glutamate_carboxypeptidase_AMP1_OS=Arabidopsis_thaliana_OX=3702_GN=AMP1_PE=1_SV=3	60.606	330	118	5	1	966	1	326	1.63e-131	394
TRINITY_GG_1211_c52_g1_i31.p3	sp_F4I907_GLYR2_ARATH_Glyoxylate/succinic_semialdehyde_reductase_2,_chloroplastic_OS=Arabidopsis_thaliana_OX=3702_GN=GLYR2_PE=1_SV=1	62.295	122	13	1	4	369	216	304	2.12e-42	146
TRINITY_GG_1211_c63_g1_i17.p1	sp_P93042_RHD3_ARATH_Protein_ROOT_HAIR_DEFECTIVE_3_OS=Arabidopsis_thaliana_OX=3702_GN=RHD3_PE=1_SV=1	73.695	498	130	1	1	1491	283	780	0	673
TRINITY_GG_1211_c63_g1_i2.p1	sp_P93042_RHD3_ARATH_Protein_ROOT_HAIR_DEFECTIVE_3_OS=Arabidopsis_thaliana_OX=3702_GN=RHD3_PE=1_SV=1	77.027	370	84	1	10	1116	411	780	0	545
TRINITY_GG_1211_c63_g1_i8.p1	sp_P93042_RHD3_ARATH_Protein_ROOT_HAIR_DEFECTIVE_3_OS=Arabidopsis_thaliana_OX=3702_GN=RHD3_PE=1_SV=1	73.695	498	130	1	1	1491	283	780	0	673
TRINITY_GG_1211_c67_g1_i4.p1	sp_Q9LIC2_TMN7_ARATH_Transmembrane_9_superfamily_member_7_OS=Arabidopsis_thaliana_OX=3702_GN=TMN7_PE=2_SV=1	90.95	442	40	0	46	1371	200	641	0	776
TRINITY_GG_1211_c76_g1_i10.p1	sp_Q8RWW0_ALE2_ARATH_Receptor-like_serine/threonine-protein_kinase_ALE2_OS=Arabidopsis_thaliana_OX=3702_GN=ALE2_PE=1_SV=1	50.755	662	287	12	706	2664	97	728	0	575
TRINITY_GG_1211_c76_g1_i23.p1	sp_Q8RWW0_ALE2_ARATH_Receptor-like_serine/threonine-protein_kinase_ALE2_OS=Arabidopsis_thaliana_OX=3702_GN=ALE2_PE=1_SV=1	50.601	666	290	12	19	1989	93	728	0	575
TRINITY_GG_1211_c9_g1_i28.p1	sp_Q8RWN9_ODP22_ARATH_Dihydrolipoyllysine-residue_acetyltransferase_component_2_of_pyruvate_dehydrogenase_complex,_mitochondrial_OS=Arabidopsis_thaliana_OX=3702_GN=At3g13930_PE=1_SV=2	68.61	223	70	0	1	669	157	379	1.46e-84	265
TRINITY_GG_1219_c11_g2_i1.p1	sp_P41380_IF4A3_NICPL_Eukaryotic_initiation_factor_4A-3_OS=Nicotiana_plumbaginifolia_OX=4092_PE=2_SV=1	69.298	228	70	0	283	966	2	229	7.99e-109	326
TRINITY_GG_1219_c12_g1_i24.p2	sp_Q8BR93_HARB1_MOUSE_Putative_nuclease_HARBI1_OS=Mus_musculus_OX=10090_GN=Harbi1_PE=2_SV=1	26.705	176	108	5	1	513	151	310	9.21e-11	63.9
TRINITY_GG_1219_c12_g1_i25.p2	sp_Q8BR93_HARB1_MOUSE_Putative_nuclease_HARBI1_OS=Mus_musculus_OX=10090_GN=Harbi1_PE=2_SV=1	26.705	176	108	5	1	513	151	310	9.21e-11	63.9
TRINITY_GG_1219_c18_g1_i101.p1	sp_P32289_GLNA_VIGAC_Glutamine_synthetase_nodule_isozyme_OS=Vigna_aconitifolia_OX=3918_PE=2_SV=1	89.441	322	34	0	76	1041	6	327	0	613
TRINITY_GG_1219_c19_g1_i2.p1	sp_P93472_DIM_PEA_Delta(24)-sterol_reductase_OS=Pisum_sativum_OX=3888_GN=DIM_PE=1_SV=1	87.302	567	72	0	73	1773	1	567	0	1021
TRINITY_GG_1219_c24_g1_i4.p1	sp_O82660_P2SAF_ARATH_Photosystem_II_stability/assembly_factor_HCF136,_chloroplastic_OS=Arabidopsis_thaliana_OX=3702_GN=HCF136_PE=1_SV=1	90.909	110	10	0	1	330	294	403	1.21e-42	146
TRINITY_GG_1219_c25_g1_i2.p1	sp_Q9C5M1_YCED2_ARATH_Large_ribosomal_RNA_subunit_accumulation_protein_YCED_homolog_2,_chloroplastic_OS=Arabidopsis_thaliana_OX=3702_GN=At3g19800_PE=2_SV=1	56.886	167	72	0	88	588	25	191	5.28e-54	175
TRINITY_GG_1219_c25_g1_i7.p1	sp_Q9C5M1_YCED2_ARATH_Large_ribosomal_RNA_subunit_accumulation_protein_YCED_homolog_2,_chloroplastic_OS=Arabidopsis_thaliana_OX=3702_GN=At3g19800_PE=2_SV=1	59.113	203	83	0	88	696	25	227	7.51e-76	232
TRINITY_GG_1219_c2_g1_i17.p1	sp_Q9MA92_FPP3_ARATH_Filament-like_plant_protein_3_OS=Arabidopsis_thaliana_OX=3702_GN=FPP3_PE=3_SV=2	50.083	605	255	5	1	1815	1	558	2.66e-148	446
TRINITY_GG_1219_c2_g1_i29.p1	sp_Q9MA92_FPP3_ARATH_Filament-like_plant_protein_3_OS=Arabidopsis_thaliana_OX=3702_GN=FPP3_PE=3_SV=2	50.083	605	255	5	1	1815	1	558	2.66e-148	446
TRINITY_GG_1219_c2_g1_i33.p1	sp_Q9MA92_FPP3_ARATH_Filament-like_plant_protein_3_OS=Arabidopsis_thaliana_OX=3702_GN=FPP3_PE=3_SV=2	50.083	605	255	5	1	1815	1	558	2.66e-148	446
TRINITY_GG_1219_c8_g1_i17.p1	sp_P36428_SYA_ARATH_Alanine--tRNA_ligase_OS=Arabidopsis_thaliana_OX=3702_GN=ALATS_PE=1_SV=3	83.099	639	108	0	175	2091	46	684	0	1086
TRINITY_GG_121_c0_g1_i12.p4	sp_Q9SLQ8_PSBP_CUCSA_Oxygen-evolving_enhancer_protein_2,_chloroplastic_OS=Cucumis_sativus_OX=3659_GN=PSBP_PE=2_SV=1	72.832	173	45	2	1	516	1	172	4.72e-84	251
TRINITY_GG_121_c0_g1_i14.p2	sp_Q9SLQ8_PSBP_CUCSA_Oxygen-evolving_enhancer_protein_2,_chloroplastic_OS=Cucumis_sativus_OX=3659_GN=PSBP_PE=2_SV=1	78.788	264	54	2	1	789	1	263	2.18e-150	423
TRINITY_GG_121_c0_g1_i22.p5	sp_Q9SLQ8_PSBP_CUCSA_Oxygen-evolving_enhancer_protein_2,_chloroplastic_OS=Cucumis_sativus_OX=3659_GN=PSBP_PE=2_SV=1	78.788	264	54	2	1	789	1	263	2.18e-150	423
TRINITY_GG_121_c0_g1_i4.p2	sp_Q9SLQ8_PSBP_CUCSA_Oxygen-evolving_enhancer_protein_2,_chloroplastic_OS=Cucumis_sativus_OX=3659_GN=PSBP_PE=2_SV=1	70.115	87	24	2	1	258	1	86	1.98e-28	106
TRINITY_GG_121_c0_g1_i57.p4	sp_Q9SLQ8_PSBP_CUCSA_Oxygen-evolving_enhancer_protein_2,_chloroplastic_OS=Cucumis_sativus_OX=3659_GN=PSBP_PE=2_SV=1	78.788	264	54	2	1	789	1	263	2.18e-150	423
TRINITY_GG_121_c0_g1_i69.p5	sp_Q9SLQ8_PSBP_CUCSA_Oxygen-evolving_enhancer_protein_2,_chloroplastic_OS=Cucumis_sativus_OX=3659_GN=PSBP_PE=2_SV=1	78.788	264	54	2	1	789	1	263	2.18e-150	423
TRINITY_GG_121_c0_g1_i7.p2	sp_Q9SLQ8_PSBP_CUCSA_Oxygen-evolving_enhancer_protein_2,_chloroplastic_OS=Cucumis_sativus_OX=3659_GN=PSBP_PE=2_SV=1	72.832	173	45	2	1	516	1	172	4.72e-84	251
TRINITY_GG_121_c0_g1_i78.p4	sp_Q9SLQ8_PSBP_CUCSA_Oxygen-evolving_enhancer_protein_2,_chloroplastic_OS=Cucumis_sativus_OX=3659_GN=PSBP_PE=2_SV=1	72.832	173	45	2	1	516	1	172	4.72e-84	251
TRINITY_GG_121_c0_g1_i9.p4	sp_Q9SLQ8_PSBP_CUCSA_Oxygen-evolving_enhancer_protein_2,_chloroplastic_OS=Cucumis_sativus_OX=3659_GN=PSBP_PE=2_SV=1	78.788	264	54	2	1	789	1	263	2.18e-150	423
TRINITY_GG_1243_c0_g1_i18.p1	sp_Q2RAK2_KPYC1_ORYSJ_Pyruvate_kinase_1,_cytosolic_OS=Oryza_sativa_subsp._japonica_OX=39947_GN=Os11g0148500_PE=1_SV=1	80.846	402	77	0	1	1206	1	402	0	687
TRINITY_GG_1243_c0_g1_i48.p1	sp_Q2RAK2_KPYC1_ORYSJ_Pyruvate_kinase_1,_cytosolic_OS=Oryza_sativa_subsp._japonica_OX=39947_GN=Os11g0148500_PE=1_SV=1	81.15	313	59	0	1	939	90	402	0	533
TRINITY_GG_1243_c12_g1_i22.p1	sp_A8MR21_IP5PA_ARATH_Type_I_inositol_polyphosphate_5-phosphatase_10_OS=Arabidopsis_thaliana_OX=3702_GN=IP5P10_PE=3_SV=1	67.599	429	121	6	13	1251	30	456	0	568
TRINITY_GG_1243_c13_g1_i13.p1	sp_A0AAR7_CCAMK_LOTJA_Calcium_and_calcium/calmodulin-dependent_serine/threonine-protein_kinase_OS=Lotus_japonicus_OX=34305_GN=CCAMK_PE=1_SV=1	77.5	440	96	1	10	1329	5	441	0	687
TRINITY_GG_1243_c13_g1_i2.p1	sp_Q43531_CCAMK_LILLO_Calcium_and_calcium/calmodulin-dependent_serine/threonine-protein_kinase_OS=Lilium_longiflorum_OX=4690_GN=CCAMK_PE=1_SV=1	88.966	145	16	0	1	435	374	518	5.3e-90	273
TRINITY_GG_1243_c13_g1_i5.p1	sp_A0AAR7_CCAMK_LOTJA_Calcium_and_calcium/calmodulin-dependent_serine/threonine-protein_kinase_OS=Lotus_japonicus_OX=34305_GN=CCAMK_PE=1_SV=1	77.5	440	96	1	10	1329	5	441	0	687
TRINITY_GG_1243_c17_g2_i14.p2	sp_A7LXU3_BGH3B_BACO1_Beta-glucosidase_BoGH3B_OS=Bacteroides_ovatus_(strain_ATCC_8483_/_DSM_1896_/_JCM_5824_/_NCTC_11153)_OX=411476_GN=BACOVA_02659_PE=1_SV=1	30.503	318	178	10	1	846	347	657	4.96e-32	129
TRINITY_GG_1243_c17_g2_i25.p1	sp_A7LXU3_BGH3B_BACO1_Beta-glucosidase_BoGH3B_OS=Bacteroides_ovatus_(strain_ATCC_8483_/_DSM_1896_/_JCM_5824_/_NCTC_11153)_OX=411476_GN=BACOVA_02659_PE=1_SV=1	31.677	644	370	18	91	1860	30	657	5.78e-89	297
TRINITY_GG_1243_c17_g2_i6.p1	sp_A7LXU3_BGH3B_BACO1_Beta-glucosidase_BoGH3B_OS=Bacteroides_ovatus_(strain_ATCC_8483_/_DSM_1896_/_JCM_5824_/_NCTC_11153)_OX=411476_GN=BACOVA_02659_PE=1_SV=1	30.503	318	178	10	1	846	347	657	4.96e-32	129
TRINITY_GG_1243_c184_g2_i1.p1	sp_Q9LZS7_GDL71_ARATH_GDSL_esterase/lipase_At5g03610_OS=Arabidopsis_thaliana_OX=3702_GN=At5g03610_PE=2_SV=1	51.351	296	138	3	4	873	58	353	8.07e-107	318
TRINITY_GG_1243_c21_g1_i65.p1	sp_F4J3T8_MYTM1_ARATH_Phosphatidylinositol-3-phosphatase_myotubularin-1_OS=Arabidopsis_thaliana_OX=3702_GN=MTM1_PE=1_SV=1	71.048	563	126	6	1	1614	289	839	0	746
TRINITY_GG_1243_c23_g1_i12.p1	sp_Q9LJG8_ASIL2_ARATH_Trihelix_transcription_factor_ASIL2_OS=Arabidopsis_thaliana_OX=3702_GN=ASIL2_PE=1_SV=1	37.097	124	61	3	322	684	84	193	9.29e-14	75.1
TRINITY_GG_1243_c24_g1_i1.p1	sp_Q7XA39_RGA4_SOLBU_Putative_disease_resistance_protein_RGA4_OS=Solanum_bulbocastanum_OX=147425_GN=RGA4_PE=2_SV=1	38.43	242	132	4	1	714	1	229	3.43e-27	113
TRINITY_GG_1243_c24_g3_i1.p1	sp_Q7XA40_RGA3_SOLBU_Putative_disease_resistance_protein_RGA3_OS=Solanum_bulbocastanum_OX=147425_GN=RGA3_PE=2_SV=2	42.286	175	93	3	19	534	93	262	9.26e-29	115
TRINITY_GG_1243_c26_g1_i3.p1	sp_Q9FQ03_XRN3_ARATH_5'-3'_exoribonuclease_3_OS=Arabidopsis_thaliana_OX=3702_GN=XRN3_PE=1_SV=1	79.365	504	96	3	1	1506	1	498	0	712
TRINITY_GG_1243_c26_g1_i69.p1	sp_Q9FQ03_XRN3_ARATH_5'-3'_exoribonuclease_3_OS=Arabidopsis_thaliana_OX=3702_GN=XRN3_PE=1_SV=1	79.365	504	96	3	1	1506	1	498	0	712
TRINITY_GG_1243_c38_g1_i19.p1	sp_O23722_MVD1_ARATH_Diphosphomevalonate_decarboxylase_MVD1,_peroxisomal_OS=Arabidopsis_thaliana_OX=3702_GN=MVD1_PE=1_SV=1	86.624	157	21	0	7	477	4	160	2.27e-85	261
TRINITY_GG_1243_c39_g1_i10.p1	sp_Q7XA39_RGA4_SOLBU_Putative_disease_resistance_protein_RGA4_OS=Solanum_bulbocastanum_OX=147425_GN=RGA4_PE=2_SV=1	36.569	752	404	18	1	2238	1	685	3.1e-108	356
TRINITY_GG_1243_c39_g1_i15.p1	sp_Q7XA39_RGA4_SOLBU_Putative_disease_resistance_protein_RGA4_OS=Solanum_bulbocastanum_OX=147425_GN=RGA4_PE=2_SV=1	36.569	752	404	18	1	2238	1	685	3.1e-108	356
TRINITY_GG_1243_c39_g1_i19.p1	sp_Q7XA39_RGA4_SOLBU_Putative_disease_resistance_protein_RGA4_OS=Solanum_bulbocastanum_OX=147425_GN=RGA4_PE=2_SV=1	36.569	752	404	18	1	2238	1	685	3.1e-108	356
TRINITY_GG_1243_c39_g1_i20.p1	sp_Q7XA39_RGA4_SOLBU_Putative_disease_resistance_protein_RGA4_OS=Solanum_bulbocastanum_OX=147425_GN=RGA4_PE=2_SV=1	36.569	752	404	18	1	2238	1	685	3.1e-108	356
TRINITY_GG_1243_c39_g1_i21.p1	sp_Q7XA39_RGA4_SOLBU_Putative_disease_resistance_protein_RGA4_OS=Solanum_bulbocastanum_OX=147425_GN=RGA4_PE=2_SV=1	36.569	752	404	18	1	2238	1	685	3.1e-108	356
TRINITY_GG_1243_c39_g1_i5.p1	sp_Q7XA39_RGA4_SOLBU_Putative_disease_resistance_protein_RGA4_OS=Solanum_bulbocastanum_OX=147425_GN=RGA4_PE=2_SV=1	36.569	752	404	18	1	2238	1	685	3.1e-108	356
TRINITY_GG_1243_c39_g1_i7.p1	sp_Q7XA39_RGA4_SOLBU_Putative_disease_resistance_protein_RGA4_OS=Solanum_bulbocastanum_OX=147425_GN=RGA4_PE=2_SV=1	36.569	752	404	18	1	2238	1	685	3.1e-108	356
TRINITY_GG_1243_c42_g1_i5.p1	sp_P06215_CHIT_PHAVU_Endochitinase_OS=Phaseolus_vulgaris_OX=3885_PE=1_SV=1	72.026	311	81	1	40	972	23	327	5.7e-165	465
TRINITY_GG_1243_c4_g1_i115.p1	sp_Q8LK56_DME_ARATH_Transcriptional_activator_DEMETER_OS=Arabidopsis_thaliana_OX=3702_GN=DME_PE=1_SV=2	37.674	215	99	6	22	615	198	394	3.2e-21	103
TRINITY_GG_1243_c4_g1_i115.p1	sp_Q8LK56_DME_ARATH_Transcriptional_activator_DEMETER_OS=Arabidopsis_thaliana_OX=3702_GN=DME_PE=1_SV=2	50.427	117	52	3	1930	2265	898	1013	1.93e-19	97.8
TRINITY_GG_1243_c4_g1_i120.p1	sp_Q8LK56_DME_ARATH_Transcriptional_activator_DEMETER_OS=Arabidopsis_thaliana_OX=3702_GN=DME_PE=1_SV=2	37.192	691	345	16	1585	3450	835	1505	1.45e-90	325
TRINITY_GG_1243_c4_g1_i120.p1	sp_Q8LK56_DME_ARATH_Transcriptional_activator_DEMETER_OS=Arabidopsis_thaliana_OX=3702_GN=DME_PE=1_SV=2	37.674	215	99	6	4	597	198	394	5.06e-21	104
TRINITY_GG_1243_c4_g1_i124.p1	sp_Q8LK56_DME_ARATH_Transcriptional_activator_DEMETER_OS=Arabidopsis_thaliana_OX=3702_GN=DME_PE=1_SV=2	38.042	623	302	14	2983	4644	898	1505	1.01e-85	315
TRINITY_GG_1243_c4_g1_i124.p1	sp_Q8LK56_DME_ARATH_Transcriptional_activator_DEMETER_OS=Arabidopsis_thaliana_OX=3702_GN=DME_PE=1_SV=2	34.311	341	171	11	721	1668	82	394	2.07e-24	115
TRINITY_GG_1243_c4_g1_i139.p1	sp_Q8LK56_DME_ARATH_Transcriptional_activator_DEMETER_OS=Arabidopsis_thaliana_OX=3702_GN=DME_PE=1_SV=2	37.674	215	99	6	4	597	198	394	3.4e-21	103
TRINITY_GG_1243_c4_g1_i139.p1	sp_Q8LK56_DME_ARATH_Transcriptional_activator_DEMETER_OS=Arabidopsis_thaliana_OX=3702_GN=DME_PE=1_SV=2	50.427	117	52	3	1912	2247	898	1013	1.9e-19	97.8
TRINITY_GG_1243_c4_g1_i42.p1	sp_Q8LK56_DME_ARATH_Transcriptional_activator_DEMETER_OS=Arabidopsis_thaliana_OX=3702_GN=DME_PE=1_SV=2	53.48	273	120	4	1	801	898	1169	3.85e-71	249
TRINITY_GG_1243_c4_g1_i55.p1	sp_Q8LK56_DME_ARATH_Transcriptional_activator_DEMETER_OS=Arabidopsis_thaliana_OX=3702_GN=DME_PE=1_SV=2	42.703	185	95	5	1585	2124	835	1013	1.48e-22	107
TRINITY_GG_1243_c4_g1_i55.p1	sp_Q8LK56_DME_ARATH_Transcriptional_activator_DEMETER_OS=Arabidopsis_thaliana_OX=3702_GN=DME_PE=1_SV=2	37.674	215	99	6	4	597	198	394	2.95e-21	103
TRINITY_GG_1243_c4_g1_i74.p1	sp_Q8LK56_DME_ARATH_Transcriptional_activator_DEMETER_OS=Arabidopsis_thaliana_OX=3702_GN=DME_PE=1_SV=2	53.48	273	120	4	1	801	898	1169	3.85e-71	249
TRINITY_GG_1243_c4_g1_i86.p1	sp_Q8LK56_DME_ARATH_Transcriptional_activator_DEMETER_OS=Arabidopsis_thaliana_OX=3702_GN=DME_PE=1_SV=2	33.533	501	253	14	1	1308	1047	1532	6.14e-55	200
TRINITY_GG_1243_c4_g1_i88.p1	sp_Q8LK56_DME_ARATH_Transcriptional_activator_DEMETER_OS=Arabidopsis_thaliana_OX=3702_GN=DME_PE=1_SV=2	37.428	692	342	19	1603	3468	835	1505	1.26e-90	325
TRINITY_GG_1243_c4_g1_i88.p1	sp_Q8LK56_DME_ARATH_Transcriptional_activator_DEMETER_OS=Arabidopsis_thaliana_OX=3702_GN=DME_PE=1_SV=2	37.674	215	99	6	22	615	198	394	5.06e-21	104
TRINITY_GG_1243_c57_g1_i37.p1	sp_F4HW02_GAT1_ARATH_GABA_transporter_1_OS=Arabidopsis_thaliana_OX=3702_GN=GAT1_PE=1_SV=1	56.695	351	150	1	1	1047	101	451	2.44e-130	383
TRINITY_GG_1243_c69_g1_i11.p1	sp_Q8L440_ORRM1_ARATH_Organelle_RRM_domain-containing_protein_1,_chloroplastic_OS=Arabidopsis_thaliana_OX=3702_GN=ORRM1_PE=1_SV=1	86.813	91	12	0	34	306	272	362	3.53e-50	166
TRINITY_GG_1243_c69_g1_i12.p1	sp_Q8L440_ORRM1_ARATH_Organelle_RRM_domain-containing_protein_1,_chloroplastic_OS=Arabidopsis_thaliana_OX=3702_GN=ORRM1_PE=1_SV=1	86.813	91	12	0	34	306	272	362	3.53e-50	166
TRINITY_GG_1243_c7_g1_i16.p1	sp_F4JCU0_SUA_ARATH_SUPPRESSOR_OF_ABI3-5_OS=Arabidopsis_thaliana_OX=3702_GN=SUA_PE=1_SV=2	57.368	889	299	17	1	2580	44	881	0	686
TRINITY_GG_1243_c82_g2_i1.p2	sp_Q9LZS0_PTL_ARATH_Trihelix_transcription_factor_PTL_OS=Arabidopsis_thaliana_OX=3702_GN=PTL_PE=1_SV=1	97.222	36	1	0	364	471	119	154	9.54e-16	76.6
TRINITY_GG_1243_c82_g2_i2.p1	sp_Q9LZS0_PTL_ARATH_Trihelix_transcription_factor_PTL_OS=Arabidopsis_thaliana_OX=3702_GN=PTL_PE=1_SV=1	40.462	519	223	16	13	1446	6	479	2.38e-94	303
TRINITY_GG_1243_c88_g1_i3.p1	sp_Q6X5Y6_WRI1_ARATH_Ethylene-responsive_transcription_factor_WRI1_OS=Arabidopsis_thaliana_OX=3702_GN=WRI1_PE=1_SV=1	63.914	327	81	5	172	1041	53	379	1.37e-120	359
TRINITY_GG_1243_c88_g1_i5.p1	sp_Q6X5Y6_WRI1_ARATH_Ethylene-responsive_transcription_factor_WRI1_OS=Arabidopsis_thaliana_OX=3702_GN=WRI1_PE=1_SV=1	38.922	167	65	5	10	399	213	379	2.32e-25	104
TRINITY_GG_1243_c89_g1_i1.p1	sp_Q940H3_TBL36_ARATH_Protein_trichome_birefringence-like_36_OS=Arabidopsis_thaliana_OX=3702_GN=TBL36_PE=2_SV=1	66.201	358	111	4	232	1293	23	374	2.35e-177	503
TRINITY_GG_1243_c9_g1_i45.p1	sp_Q8LEU3_NOL_ARATH_Chlorophyll(ide)_b_reductase_NOL,_chloroplastic_OS=Arabidopsis_thaliana_OX=3702_GN=NOL_PE=1_SV=1	89.908	109	11	0	4	330	160	268	6.1e-68	211
TRINITY_GG_1245_c0_g1_i1.p1	sp_Q9LHA1_C8D11_ARATH_Cytochrome_P450_81D11_OS=Arabidopsis_thaliana_OX=3702_GN=CYP81D11_PE=2_SV=1	45.545	404	201	9	1	1191	113	504	2.07e-111	338
TRINITY_GG_1245_c0_g1_i3.p1	sp_Q6WNQ8_C81E8_MEDTR_Cytochrome_P450_81E8_OS=Medicago_truncatula_OX=3880_GN=CYP81E8_PE=2_SV=1	34.826	201	123	3	1	594	103	298	1.7e-28	114
TRINITY_GG_124_c0_g1_i21.p1	sp_F4JN35_NTL9_ARATH_Protein_NTM1-like_9_OS=Arabidopsis_thaliana_OX=3702_GN=NTL9_PE=1_SV=1	51.572	159	67	3	19	480	11	164	3.16e-49	175
TRINITY_GG_124_c103_g1_i9.p1	sp_A8IXB8_ASNA2_CHLRE_ATPase_ARSA2_OS=Chlamydomonas_reinhardtii_OX=3055_GN=ARSA2_PE=1_SV=2	62.868	272	92	3	1	789	1	272	2.37e-101	304
TRINITY_GG_124_c106_g1_i1.p1	sp_Q9XEC3_WRK42_ARATH_WRKY_transcription_factor_42_OS=Arabidopsis_thaliana_OX=3702_GN=WRKY42_PE=1_SV=1	37.681	138	69	6	1	375	358	491	2.37e-10	62
TRINITY_GG_124_c106_g1_i10.p1	sp_Q9ZSI7_WRK47_ARATH_Probable_WRKY_transcription_factor_47_OS=Arabidopsis_thaliana_OX=3702_GN=WRKY47_PE=1_SV=2	43.095	420	168	12	1	1194	119	489	6.84e-73	239
TRINITY_GG_124_c106_g1_i2.p1	sp_Q9ZSI7_WRK47_ARATH_Probable_WRKY_transcription_factor_47_OS=Arabidopsis_thaliana_OX=3702_GN=WRKY47_PE=1_SV=2	41.852	540	229	16	397	1929	6	489	1.04e-94	303
TRINITY_GG_124_c106_g1_i7.p2	sp_Q9XEC3_WRK42_ARATH_WRKY_transcription_factor_42_OS=Arabidopsis_thaliana_OX=3702_GN=WRKY42_PE=1_SV=1	37.681	138	69	6	1	375	358	491	2.37e-10	62
TRINITY_GG_124_c109_g1_i4.p1	sp_F4IQV7_SCY2_ARATH_Preprotein_translocase_subunit_SCY2,_chloroplastic_OS=Arabidopsis_thaliana_OX=3702_GN=SCY2_PE=2_SV=1	66.667	306	96	4	112	1020	38	340	2.05e-141	416
TRINITY_GG_124_c109_g1_i41.p1	sp_F4IQV7_SCY2_ARATH_Preprotein_translocase_subunit_SCY2,_chloroplastic_OS=Arabidopsis_thaliana_OX=3702_GN=SCY2_PE=2_SV=1	66.667	306	96	4	112	1020	38	340	2.05e-141	416
TRINITY_GG_124_c111_g4_i4.p1	sp_Q84W91_C3H32_ARATH_Zinc_finger_CCCH_domain-containing_protein_32_OS=Arabidopsis_thaliana_OX=3702_GN=At2g47850_PE=2_SV=2	72.746	477	116	7	7	1425	1	467	0	581
TRINITY_GG_124_c111_g4_i6.p1	sp_Q84W91_C3H32_ARATH_Zinc_finger_CCCH_domain-containing_protein_32_OS=Arabidopsis_thaliana_OX=3702_GN=At2g47850_PE=2_SV=2	72.746	477	116	7	7	1425	1	467	0	581
TRINITY_GG_124_c118_g1_i81.p1	sp_Q9FGK4_B561J_ARATH_Cytochrome_b561_and_DOMON_domain-containing_protein_At5g47530_OS=Arabidopsis_thaliana_OX=3702_GN=At5g47530_PE=2_SV=1	66.909	275	87	2	58	870	21	295	9.83e-135	390
TRINITY_GG_124_c11_g1_i101.p1	sp_O22898_LACS1_ARATH_Long_chain_acyl-CoA_synthetase_1_OS=Arabidopsis_thaliana_OX=3702_GN=LACS1_PE=2_SV=1	71.624	659	187	0	1	1977	1	659	0	984
TRINITY_GG_124_c11_g1_i168.p1	sp_O22898_LACS1_ARATH_Long_chain_acyl-CoA_synthetase_1_OS=Arabidopsis_thaliana_OX=3702_GN=LACS1_PE=2_SV=1	73.041	434	117	0	1	1302	226	659	0	684
TRINITY_GG_124_c11_g1_i191.p1	sp_O22898_LACS1_ARATH_Long_chain_acyl-CoA_synthetase_1_OS=Arabidopsis_thaliana_OX=3702_GN=LACS1_PE=2_SV=1	71.341	492	141	0	1	1476	118	609	0	743
TRINITY_GG_124_c11_g1_i205.p1	sp_O22898_LACS1_ARATH_Long_chain_acyl-CoA_synthetase_1_OS=Arabidopsis_thaliana_OX=3702_GN=LACS1_PE=2_SV=1	67.516	157	51	0	1	471	503	659	9.17e-69	223
TRINITY_GG_124_c11_g1_i52.p1	sp_O22898_LACS1_ARATH_Long_chain_acyl-CoA_synthetase_1_OS=Arabidopsis_thaliana_OX=3702_GN=LACS1_PE=2_SV=1	71.341	492	141	0	1	1476	118	609	0	743
TRINITY_GG_124_c11_g1_i8.p1	sp_O22898_LACS1_ARATH_Long_chain_acyl-CoA_synthetase_1_OS=Arabidopsis_thaliana_OX=3702_GN=LACS1_PE=2_SV=1	73.041	434	117	0	1	1302	226	659	0	684
TRINITY_GG_124_c11_g1_i85.p1	sp_O22898_LACS1_ARATH_Long_chain_acyl-CoA_synthetase_1_OS=Arabidopsis_thaliana_OX=3702_GN=LACS1_PE=2_SV=1	71.624	659	187	0	1	1977	1	659	0	984
TRINITY_GG_124_c124_g1_i105.p7	sp_Q9AR19_GCN5_ARATH_Histone_acetyltransferase_GCN5_OS=Arabidopsis_thaliana_OX=3702_GN=HAG1_PE=1_SV=1	81.905	105	19	0	1	315	464	568	3.66e-59	193
TRINITY_GG_124_c124_g1_i22.p7	sp_Q9AR19_GCN5_ARATH_Histone_acetyltransferase_GCN5_OS=Arabidopsis_thaliana_OX=3702_GN=HAG1_PE=1_SV=1	81.905	105	19	0	1	315	464	568	3.66e-59	193
TRINITY_GG_124_c125_g1_i12.p1	sp_Q69ZJ7_RIC1_MOUSE_RAB6A-GEF_complex_partner_protein_1_OS=Mus_musculus_OX=10090_GN=Ric1_PE=1_SV=2	25.239	1046	626	32	1	2811	1	999	3.27e-64	241
TRINITY_GG_124_c125_g1_i2.p1	sp_Q69ZJ7_RIC1_MOUSE_RAB6A-GEF_complex_partner_protein_1_OS=Mus_musculus_OX=10090_GN=Ric1_PE=1_SV=2	25.239	1046	626	32	1	2811	1	999	3.27e-64	241
TRINITY_GG_124_c129_g1_i39.p1	sp_Q8VYP5_ZDH14_ARATH_Probable_protein_S-acyltransferase_14_OS=Arabidopsis_thaliana_OX=3702_GN=PAT14_PE=2_SV=1	83.936	249	34	2	1	729	1	249	2.68e-111	327
TRINITY_GG_124_c12_g1_i23.p1	sp_Q9SI13_SFH10_ARATH_Phosphatidylinositol/phosphatidylcholine_transfer_protein_SFH10_OS=Arabidopsis_thaliana_OX=3702_GN=SFH10_PE=3_SV=1	34.783	92	56	1	103	378	218	305	3.13e-09	59.3
TRINITY_GG_124_c12_g1_i75.p1	sp_Q9SI13_SFH10_ARATH_Phosphatidylinositol/phosphatidylcholine_transfer_protein_SFH10_OS=Arabidopsis_thaliana_OX=3702_GN=SFH10_PE=3_SV=1	34.783	92	56	1	103	378	218	305	3.13e-09	59.3
TRINITY_GG_124_c130_g1_i1.p2	sp_P82192_RK5_SPIOL_50S_ribosomal_protein_L5,_chloroplastic_OS=Spinacia_oleracea_OX=3562_GN=RPL5_PE=1_SV=3	78.182	110	23	1	1	330	148	256	1.17e-60	189
TRINITY_GG_124_c130_g1_i4.p2	sp_P82192_RK5_SPIOL_50S_ribosomal_protein_L5,_chloroplastic_OS=Spinacia_oleracea_OX=3562_GN=RPL5_PE=1_SV=3	78.182	110	23	1	1	330	148	256	1.17e-60	189
TRINITY_GG_124_c1316_g1_i1.p1	sp_Q8RVH5_7SBG2_SOYBN_Basic_7S_globulin_2_OS=Glycine_max_OX=3847_PE=1_SV=1	40.633	411	214	12	97	1302	41	430	4.51e-90	283
TRINITY_GG_124_c1319_g1_i1.p1	sp_O22244_PMEI6_ARATH_Pectinesterase_inhibitor_6_OS=Arabidopsis_thaliana_OX=3702_GN=PMEI6_PE=2_SV=1	48.78	164	80	3	88	573	47	208	2.24e-42	144
TRINITY_GG_124_c1321_g1_i1.p1	sp_P32869_PSAD_CUCSA_Photosystem_I_reaction_center_subunit_II,_chloroplastic_OS=Cucumis_sativus_OX=3659_GN=psaD_PE=1_SV=1	95.139	144	7	0	187	618	64	207	1.69e-100	292
TRINITY_GG_124_c1341_g1_i1.p1	sp_Q9SZP1_MYB4_ARATH_Transcription_repressor_MYB4_OS=Arabidopsis_thaliana_OX=3702_GN=MYB4_PE=1_SV=1	55.959	193	76	2	1	564	1	189	1.3e-68	217
TRINITY_GG_124_c135_g1_i4.p1	sp_F4HU58_TAD1_ARATH_tRNA-specific_adenosine_deaminase_TAD1_OS=Arabidopsis_thaliana_OX=3702_GN=TAD1_PE=1_SV=1	61.575	419	141	4	49	1251	1	417	2.06e-178	507
TRINITY_GG_124_c138_g1_i116.p2	sp_K4BW79_ENOX_SOLLC_2-methylene-furan-3-one_reductase_OS=Solanum_lycopersicum_OX=4081_GN=EO_PE=1_SV=1	52.632	247	111	3	1	735	146	388	4.32e-62	202
TRINITY_GG_124_c138_g1_i13.p2	sp_K4BW79_ENOX_SOLLC_2-methylene-furan-3-one_reductase_OS=Solanum_lycopersicum_OX=4081_GN=EO_PE=1_SV=1	52.632	247	111	3	1	735	146	388	4.32e-62	202
TRINITY_GG_124_c138_g1_i135.p2	sp_K4BW79_ENOX_SOLLC_2-methylene-furan-3-one_reductase_OS=Solanum_lycopersicum_OX=4081_GN=EO_PE=1_SV=1	52.632	247	111	3	1	735	146	388	4.32e-62	202
TRINITY_GG_124_c138_g1_i162.p1	sp_K4BW79_ENOX_SOLLC_2-methylene-furan-3-one_reductase_OS=Solanum_lycopersicum_OX=4081_GN=EO_PE=1_SV=1	53.175	252	112	3	22	771	141	388	7.06e-66	213
TRINITY_GG_124_c138_g1_i26.p2	sp_K4BW79_ENOX_SOLLC_2-methylene-furan-3-one_reductase_OS=Solanum_lycopersicum_OX=4081_GN=EO_PE=1_SV=1	52.632	247	111	3	1	735	146	388	4.32e-62	202
TRINITY_GG_124_c138_g1_i35.p1	sp_K4BW79_ENOX_SOLLC_2-methylene-furan-3-one_reductase_OS=Solanum_lycopersicum_OX=4081_GN=EO_PE=1_SV=1	52.632	247	111	3	1	735	146	388	4.32e-62	202
TRINITY_GG_124_c1398_g1_i1.p1	sp_Q9SLB7_LBD16_ARATH_LOB_domain-containing_protein_16_OS=Arabidopsis_thaliana_OX=3702_GN=LBD16_PE=1_SV=1	56.277	231	66	9	187	774	15	245	9.47e-60	192
TRINITY_GG_124_c139_g1_i21.p1	sp_Q505J9_ATAD1_RAT_ATPase_family_AAA_domain-containing_protein_1_OS=Rattus_norvegicus_OX=10116_GN=Atad1_PE=1_SV=1	41.639	305	160	3	2308	3210	53	343	6.62e-71	244
TRINITY_GG_124_c144_g1_i29.p1	sp_Q9ZTZ7_KEA1_ARATH_K(+)_efflux_antiporter_1,_chloroplastic_OS=Arabidopsis_thaliana_OX=3702_GN=KEA1_PE=1_SV=2	85.919	419	55	1	1	1257	457	871	2.11e-166	502
TRINITY_GG_124_c144_g1_i31.p1	sp_O65272_KEA2_ARATH_K(+)_efflux_antiporter_2,_chloroplastic_OS=Arabidopsis_thaliana_OX=3702_GN=KEA2_PE=1_SV=2	92.727	275	20	0	1	825	646	920	1.29e-111	352
TRINITY_GG_124_c144_g1_i32.p3	sp_O65271_FOLD4_ARATH_Bifunctional_protein_FolD_4,_chloroplastic_OS=Arabidopsis_thaliana_OX=3702_GN=FOLD4_PE=1_SV=1	75.484	310	70	2	1	930	1	304	2.86e-160	454
TRINITY_GG_124_c14_g2_i101.p1	sp_Q84J88_HIP36_ARATH_Heavy_metal-associated_isoprenylated_plant_protein_36_OS=Arabidopsis_thaliana_OX=3702_GN=HIPP36_PE=2_SV=1	60	40	16	0	100	219	56	95	3.62e-07	54.7
TRINITY_GG_124_c14_g2_i17.p1	sp_Q84J88_HIP36_ARATH_Heavy_metal-associated_isoprenylated_plant_protein_36_OS=Arabidopsis_thaliana_OX=3702_GN=HIPP36_PE=2_SV=1	53.933	89	41	0	16	282	19	107	1.14e-25	108
TRINITY_GG_124_c14_g2_i24.p1	sp_Q84J88_HIP36_ARATH_Heavy_metal-associated_isoprenylated_plant_protein_36_OS=Arabidopsis_thaliana_OX=3702_GN=HIPP36_PE=2_SV=1	53.933	89	41	0	16	282	19	107	1.14e-25	108
TRINITY_GG_124_c14_g2_i32.p1	sp_Q84J88_HIP36_ARATH_Heavy_metal-associated_isoprenylated_plant_protein_36_OS=Arabidopsis_thaliana_OX=3702_GN=HIPP36_PE=2_SV=1	60	40	16	0	100	219	56	95	3.62e-07	54.7
TRINITY_GG_124_c14_g2_i41.p1	sp_Q84J88_HIP36_ARATH_Heavy_metal-associated_isoprenylated_plant_protein_36_OS=Arabidopsis_thaliana_OX=3702_GN=HIPP36_PE=2_SV=1	53.933	89	41	0	16	282	19	107	1.14e-25	108
TRINITY_GG_124_c14_g2_i66.p1	sp_Q84J88_HIP36_ARATH_Heavy_metal-associated_isoprenylated_plant_protein_36_OS=Arabidopsis_thaliana_OX=3702_GN=HIPP36_PE=2_SV=1	53.933	89	41	0	16	282	19	107	1.14e-25	108
TRINITY_GG_124_c14_g2_i82.p1	sp_Q84J88_HIP36_ARATH_Heavy_metal-associated_isoprenylated_plant_protein_36_OS=Arabidopsis_thaliana_OX=3702_GN=HIPP36_PE=2_SV=1	53.933	89	41	0	16	282	19	107	1.14e-25	108
TRINITY_GG_124_c14_g2_i91.p1	sp_Q84J88_HIP36_ARATH_Heavy_metal-associated_isoprenylated_plant_protein_36_OS=Arabidopsis_thaliana_OX=3702_GN=HIPP36_PE=2_SV=1	53.933	89	41	0	16	282	19	107	1.14e-25	108
TRINITY_GG_124_c14_g2_i94.p1	sp_Q84J88_HIP36_ARATH_Heavy_metal-associated_isoprenylated_plant_protein_36_OS=Arabidopsis_thaliana_OX=3702_GN=HIPP36_PE=2_SV=1	53.933	89	41	0	16	282	19	107	1.14e-25	108
TRINITY_GG_124_c150_g2_i10.p2	sp_Q8RX88_FACE1_ARATH_CAAX_prenyl_protease_1_homolog_OS=Arabidopsis_thaliana_OX=3702_GN=FACE1_PE=1_SV=1	85.915	142	20	0	1	426	1	142	4.57e-74	230
TRINITY_GG_124_c154_g1_i25.p3	sp_O82261_DEGP2_ARATH_Protease_Do-like_2,_chloroplastic_OS=Arabidopsis_thaliana_OX=3702_GN=DEGP2_PE=1_SV=2	74.51	102	26	0	22	327	506	607	3.07e-47	162
TRINITY_GG_124_c156_g1_i3.p1	sp_C0LGE0_Y1765_ARATH_Probable_LRR_receptor-like_serine/threonine-protein_kinase_At1g07650_OS=Arabidopsis_thaliana_OX=3702_GN=At1g07650_PE=1_SV=1	65.103	341	117	2	61	1077	16	356	4.94e-146	441
TRINITY_GG_124_c156_g1_i35.p1	sp_C0LGE0_Y1765_ARATH_Probable_LRR_receptor-like_serine/threonine-protein_kinase_At1g07650_OS=Arabidopsis_thaliana_OX=3702_GN=At1g07650_PE=1_SV=1	69.547	706	207	7	1	2100	310	1013	0	977
TRINITY_GG_124_c157_g1_i43.p1	sp_Q5BPJ0_TBL11_ARATH_Protein_trichome_birefringence-like_11_OS=Arabidopsis_thaliana_OX=3702_GN=TBL11_PE=2_SV=1	49.751	201	95	1	4	606	139	333	1.91e-73	233
TRINITY_GG_124_c157_g1_i50.p2	sp_Q5BPJ0_TBL11_ARATH_Protein_trichome_birefringence-like_11_OS=Arabidopsis_thaliana_OX=3702_GN=TBL11_PE=2_SV=1	49.751	201	95	1	4	606	139	333	1.91e-73	233
TRINITY_GG_124_c15_g1_i32.p1	sp_Q8L4B0_GAUTF_ARATH_Probable_galacturonosyltransferase_15_OS=Arabidopsis_thaliana_OX=3702_GN=GAUT15_PE=2_SV=1	69.923	389	116	1	19	1182	151	539	0	585
TRINITY_GG_124_c15_g1_i34.p2	sp_P29381_AGL1_ARATH_Agamous-like_MADS-box_protein_AGL1_OS=Arabidopsis_thaliana_OX=3702_GN=AGL1_PE=1_SV=1	61.458	96	34	1	340	62	153	248	7.55e-26	100
TRINITY_GG_124_c15_g1_i44.p1	sp_P29381_AGL1_ARATH_Agamous-like_MADS-box_protein_AGL1_OS=Arabidopsis_thaliana_OX=3702_GN=AGL1_PE=1_SV=1	87.324	142	18	0	1	426	16	157	1.15e-89	266
TRINITY_GG_124_c160_g1_i9.p1	sp_F4IP69_MIP3_ARATH_Sec1_family_domain-containing_protein_MIP3_OS=Arabidopsis_thaliana_OX=3702_GN=MIP3_PE=1_SV=1	67.733	750	219	8	1	2235	81	812	0	918
TRINITY_GG_124_c162_g1_i6.p1	sp_A6NDV4_TMM8B_HUMAN_Transmembrane_protein_8B_OS=Homo_sapiens_OX=9606_GN=TMEM8B_PE=1_SV=2	24	350	217	10	1420	2415	130	448	2.09e-10	67.8
TRINITY_GG_124_c162_g1_i76.p2	sp_Q8VZJ9_CRCK2_ARATH_Calmodulin-binding_receptor-like_cytoplasmic_kinase_2_OS=Arabidopsis_thaliana_OX=3702_GN=CRCK2_PE=2_SV=1	70.347	317	86	2	136	1080	96	406	3.2e-164	469
TRINITY_GG_124_c163_g3_i1.p1	sp_P49636_RL40_NICSY_Ubiquitin-60S_ribosomal_protein_L40_OS=Nicotiana_sylvestris_OX=4096_GN=UBICEP52-7_PE=2_SV=2	100	98	0	0	49	342	1	98	2.36e-67	201
TRINITY_GG_124_c163_g3_i3.p1	sp_P49636_RL40_NICSY_Ubiquitin-60S_ribosomal_protein_L40_OS=Nicotiana_sylvestris_OX=4096_GN=UBICEP52-7_PE=2_SV=2	100	98	0	0	49	342	1	98	2.36e-67	201
TRINITY_GG_124_c163_g4_i1.p1	sp_Q6EU49_WNK4_ORYSJ_Probable_serine/threonine-protein_kinase_WNK4_OS=Oryza_sativa_subsp._japonica_OX=39947_GN=WNK4_PE=2_SV=1	66.282	433	134	4	247	1545	3	423	0	585
TRINITY_GG_124_c166_g1_i6.p1	sp_O81916_YC22_ARATH_Uncharacterized_calcium-binding_protein_At1g02270_OS=Arabidopsis_thaliana_OX=3702_GN=At1g02270_PE=2_SV=2	72.887	284	75	1	37	888	59	340	8.69e-158	454
TRINITY_GG_124_c16_g1_i11.p1	sp_Q9M130_WTR29_ARATH_WAT1-related_protein_At4g01440_OS=Arabidopsis_thaliana_OX=3702_GN=At4g01440_PE=2_SV=1	58.889	270	110	1	22	831	62	330	5.59e-102	306
TRINITY_GG_124_c16_g1_i12.p1	sp_Q9M130_WTR29_ARATH_WAT1-related_protein_At4g01440_OS=Arabidopsis_thaliana_OX=3702_GN=At4g01440_PE=2_SV=1	54.45	191	86	1	4	576	141	330	3.76e-60	196
TRINITY_GG_124_c16_g1_i17.p1	sp_Q9M130_WTR29_ARATH_WAT1-related_protein_At4g01440_OS=Arabidopsis_thaliana_OX=3702_GN=At4g01440_PE=2_SV=1	68.103	116	37	0	16	363	7	122	4.66e-53	173
TRINITY_GG_124_c16_g1_i18.p1	sp_Q9M130_WTR29_ARATH_WAT1-related_protein_At4g01440_OS=Arabidopsis_thaliana_OX=3702_GN=At4g01440_PE=2_SV=1	60	250	99	1	16	765	7	255	9.91e-106	314
TRINITY_GG_124_c16_g1_i20.p1	sp_Q9M130_WTR29_ARATH_WAT1-related_protein_At4g01440_OS=Arabidopsis_thaliana_OX=3702_GN=At4g01440_PE=2_SV=1	61.774	327	124	1	34	1014	5	330	3.4e-138	400
TRINITY_GG_124_c16_g1_i7.p1	sp_Q9M130_WTR29_ARATH_WAT1-related_protein_At4g01440_OS=Arabidopsis_thaliana_OX=3702_GN=At4g01440_PE=2_SV=1	53.548	155	71	1	1	465	102	255	1.36e-51	171
TRINITY_GG_124_c16_g1_i9.p1	sp_Q9M130_WTR29_ARATH_WAT1-related_protein_At4g01440_OS=Arabidopsis_thaliana_OX=3702_GN=At4g01440_PE=2_SV=1	72.65	117	32	0	25	375	6	122	4.77e-57	183
TRINITY_GG_124_c171_g1_i4.p2	sp_Q9M1G8_DJ1F_ARATH_DJ-1_protein_homolog_F_OS=Arabidopsis_thaliana_OX=3702_GN=DJ1F_PE=1_SV=1	52.174	92	40	2	1	264	127	218	4.4e-24	97.4
TRINITY_GG_124_c177_g2_i13.p2	sp_Q41387_PSBW_SPIOL_Photosystem_II_reaction_center_W_protein,_chloroplastic_OS=Spinacia_oleracea_OX=3562_GN=psbW_PE=1_SV=1	73.394	109	28	1	43	366	15	123	7.83e-35	120
TRINITY_GG_124_c177_g2_i18.p2	sp_Q41387_PSBW_SPIOL_Photosystem_II_reaction_center_W_protein,_chloroplastic_OS=Spinacia_oleracea_OX=3562_GN=psbW_PE=1_SV=1	73.394	109	28	1	43	366	15	123	7.83e-35	120
TRINITY_GG_124_c177_g2_i23.p2	sp_Q41387_PSBW_SPIOL_Photosystem_II_reaction_center_W_protein,_chloroplastic_OS=Spinacia_oleracea_OX=3562_GN=psbW_PE=1_SV=1	73.394	109	28	1	43	366	15	123	7.83e-35	120
TRINITY_GG_124_c177_g2_i30.p2	sp_Q41387_PSBW_SPIOL_Photosystem_II_reaction_center_W_protein,_chloroplastic_OS=Spinacia_oleracea_OX=3562_GN=psbW_PE=1_SV=1	73.394	109	28	1	43	366	15	123	7.83e-35	120
TRINITY_GG_124_c177_g2_i36.p2	sp_Q41387_PSBW_SPIOL_Photosystem_II_reaction_center_W_protein,_chloroplastic_OS=Spinacia_oleracea_OX=3562_GN=psbW_PE=1_SV=1	73.394	109	28	1	43	366	15	123	7.83e-35	120
TRINITY_GG_124_c177_g2_i39.p1	sp_Q9M9Y5_GAUT6_ARATH_Probable_galacturonosyltransferase_6_OS=Arabidopsis_thaliana_OX=3702_GN=GAUT6_PE=2_SV=1	67.92	452	145	0	34	1389	138	589	0	624
TRINITY_GG_124_c177_g2_i4.p2	sp_Q41387_PSBW_SPIOL_Photosystem_II_reaction_center_W_protein,_chloroplastic_OS=Spinacia_oleracea_OX=3562_GN=psbW_PE=1_SV=1	73.394	109	28	1	43	366	15	123	7.83e-35	120
TRINITY_GG_124_c177_g2_i43.p2	sp_Q41387_PSBW_SPIOL_Photosystem_II_reaction_center_W_protein,_chloroplastic_OS=Spinacia_oleracea_OX=3562_GN=psbW_PE=1_SV=1	73.394	109	28	1	43	366	15	123	7.83e-35	120
TRINITY_GG_124_c179_g1_i132.p3	sp_A7PZL3_PGLR_VITVI_Probable_polygalacturonase_OS=Vitis_vinifera_OX=29760_GN=GSVIVT00026920001_PE=1_SV=1	45.161	186	101	1	4	558	270	455	3.46e-50	172
TRINITY_GG_124_c179_g1_i35.p2	sp_A7PZL3_PGLR_VITVI_Probable_polygalacturonase_OS=Vitis_vinifera_OX=29760_GN=GSVIVT00026920001_PE=1_SV=1	45.161	186	101	1	4	558	270	455	3.46e-50	172
TRINITY_GG_124_c185_g1_i28.p3	sp_E0CTY1_GATA_VITVI_Glutamyl-tRNA(Gln)_amidotransferase_subunit_A,_chloroplastic/mitochondrial_OS=Vitis_vinifera_OX=29760_GN=GATA_PE=3_SV=1	67.368	190	56	2	1	570	1	184	1.91e-64	210
TRINITY_GG_124_c189_g1_i3.p1	sp_P42795_RL111_ARATH_60S_ribosomal_protein_L11-1_OS=Arabidopsis_thaliana_OX=3702_GN=RPL11A_PE=2_SV=2	93.269	104	7	0	1	312	79	182	1.58e-68	206
TRINITY_GG_124_c196_g1_i9.p1	sp_Q8W034_RNP1_ARATH_Heterogeneous_nuclear_ribonucleoprotein_1_OS=Arabidopsis_thaliana_OX=3702_GN=RNP1_PE=1_SV=1	54.688	192	83	1	70	633	1	192	5.14e-71	234
TRINITY_GG_124_c197_g3_i4.p4	sp_Q8TB22_SPT20_HUMAN_Spermatogenesis-associated_protein_20_OS=Homo_sapiens_OX=9606_GN=SPATA20_PE=2_SV=3	36.656	311	164	8	7	906	446	734	1.75e-53	189
TRINITY_GG_124_c202_g1_i18.p2	sp_Q8W4L3_BSK3_ARATH_Serine/threonine-protein_kinase_BSK3_OS=Arabidopsis_thaliana_OX=3702_GN=BSK3_PE=1_SV=1	83.142	261	43	1	13	795	222	481	2e-150	432
TRINITY_GG_124_c202_g1_i85.p3	sp_Q9M2D2_YU88_ARATH_UPF0187_protein_At3g61320,_chloroplastic_OS=Arabidopsis_thaliana_OX=3702_GN=At3g61320_PE=2_SV=2	79.245	106	22	0	1	318	301	406	2.47e-56	182
TRINITY_GG_124_c204_g1_i1.p1	sp_Q9S7R3_LSH10_ARATH_Protein_LIGHT-DEPENDENT_SHORT_HYPOCOTYLS_10_OS=Arabidopsis_thaliana_OX=3702_GN=LSH10_PE=1_SV=1	86.928	153	13	2	1	453	1	148	4.95e-93	271
TRINITY_GG_124_c204_g1_i2.p1	sp_Q9S7R3_LSH10_ARATH_Protein_LIGHT-DEPENDENT_SHORT_HYPOCOTYLS_10_OS=Arabidopsis_thaliana_OX=3702_GN=LSH10_PE=1_SV=1	86.928	153	13	2	1	453	1	148	4.95e-93	271
TRINITY_GG_124_c204_g1_i3.p1	sp_Q9S7R3_LSH10_ARATH_Protein_LIGHT-DEPENDENT_SHORT_HYPOCOTYLS_10_OS=Arabidopsis_thaliana_OX=3702_GN=LSH10_PE=1_SV=1	86.928	153	13	2	1	453	1	148	4.95e-93	271
TRINITY_GG_124_c207_g1_i10.p1	sp_P43935_Y077_HAEIN_Uncharacterized_protein_HI_0077_OS=Haemophilus_influenzae_(strain_ATCC_51907_/_DSM_11121_/_KW20_/_Rd)_OX=71421_GN=HI_0077_PE=4_SV=1	34.866	261	160	4	283	1035	16	276	1.5e-36	137
TRINITY_GG_124_c20_g1_i6.p1	sp_P37706_RRFC_DAUCA_Ribosome-recycling_factor,_chloroplastic_(Fragment)_OS=Daucus_carota_OX=4039_GN=RRF_PE=2_SV=2	83.562	146	24	0	79	516	82	227	1.66e-72	221
TRINITY_GG_124_c215_g1_i4.p1	sp_B2X050_MNR1_CAPAN_(+)-neomenthol_dehydrogenase_OS=Capsicum_annuum_OX=4072_GN=MNR1_PE=1_SV=1	57.516	153	63	1	1	453	162	314	1.15e-53	174
TRINITY_GG_124_c218_g1_i12.p1	sp_Q84K11_PPP5_SOLLC_Serine/threonine-protein_phosphatase_5_OS=Solanum_lycopersicum_OX=4081_GN=PP5_PE=1_SV=1	75.329	304	75	0	1	912	1	304	6.15e-148	429
TRINITY_GG_124_c218_g1_i13.p1	sp_Q84XU2_PPP5_ARATH_Serine/threonine-protein_phosphatase_5_OS=Arabidopsis_thaliana_OX=3702_GN=PAPP5_PE=1_SV=1	57.108	415	122	5	19	1098	6	419	1.48e-145	427
TRINITY_GG_124_c21_g1_i54.p2	sp_Q9LX30_GCN2_ARATH_eIF-2-alpha_kinase_GCN2_OS=Arabidopsis_thaliana_OX=3702_GN=GCN2_PE=2_SV=2	73.333	150	37	2	67	510	21	169	1.63e-59	203
TRINITY_GG_124_c21_g1_i79.p1	sp_Q9LX30_GCN2_ARATH_eIF-2-alpha_kinase_GCN2_OS=Arabidopsis_thaliana_OX=3702_GN=GCN2_PE=2_SV=2	73.333	150	37	2	67	510	21	169	1.63e-59	203
TRINITY_GG_124_c220_g1_i5.p2	sp_Q8L627_SRD2_ARATH_snRNA-activating_protein_complex_subunit_OS=Arabidopsis_thaliana_OX=3702_GN=SRD2_PE=1_SV=1	34.884	129	40	6	418	780	1	93	7.11e-06	50.4
TRINITY_GG_124_c229_g1_i6.p1	sp_Q9C942_CSE_ARATH_Caffeoylshikimate_esterase_OS=Arabidopsis_thaliana_OX=3702_GN=CSE_PE=1_SV=1	34.031	191	112	5	13	552	32	219	1e-27	109
TRINITY_GG_124_c22_g1_i20.p1	sp_O80522_GDL2_ARATH_GDSL_esterase/lipase_At1g09390_OS=Arabidopsis_thaliana_OX=3702_GN=At1g09390_PE=2_SV=1	55.634	284	120	3	49	888	87	368	4.45e-112	332
TRINITY_GG_124_c22_g1_i49.p1	sp_O80522_GDL2_ARATH_GDSL_esterase/lipase_At1g09390_OS=Arabidopsis_thaliana_OX=3702_GN=At1g09390_PE=2_SV=1	55.634	284	120	3	49	888	87	368	4.45e-112	332
TRINITY_GG_124_c22_g1_i59.p2	sp_O80522_GDL2_ARATH_GDSL_esterase/lipase_At1g09390_OS=Arabidopsis_thaliana_OX=3702_GN=At1g09390_PE=2_SV=1	55.367	177	74	3	94	609	32	208	9.42e-56	184
TRINITY_GG_124_c22_g1_i6.p3	sp_Q9FXB6_LIP4_ARATH_GDSL_esterase/lipase_LIP-4_OS=Arabidopsis_thaliana_OX=3702_GN=LIP4_PE=2_SV=1	57.364	129	53	1	1	387	171	297	1.01e-48	163
TRINITY_GG_124_c233_g1_i17.p1	sp_Q8VZL4_MSL1_ARATH_Mechanosensitive_ion_channel_protein_1,_mitochondrial_OS=Arabidopsis_thaliana_OX=3702_GN=MSL1_PE=2_SV=1	68.396	212	67	0	457	1092	107	318	1.53e-100	310
TRINITY_GG_124_c234_g1_i1.p1	sp_F4I8W1_DUF2_ARATH_DUF724_domain-containing_protein_2_OS=Arabidopsis_thaliana_OX=3702_GN=DUF2_PE=2_SV=1	41.869	289	154	6	223	1083	3	279	4.99e-61	214
TRINITY_GG_124_c234_g1_i1.p1	sp_F4I8W1_DUF2_ARATH_DUF724_domain-containing_protein_2_OS=Arabidopsis_thaliana_OX=3702_GN=DUF2_PE=2_SV=1	26.812	138	96	2	703	1101	13	150	7.57e-06	52.4
TRINITY_GG_124_c234_g1_i135.p1	sp_F4I8W1_DUF2_ARATH_DUF724_domain-containing_protein_2_OS=Arabidopsis_thaliana_OX=3702_GN=DUF2_PE=2_SV=1	41.869	289	154	6	223	1083	3	279	4.99e-61	214
TRINITY_GG_124_c234_g1_i135.p1	sp_F4I8W1_DUF2_ARATH_DUF724_domain-containing_protein_2_OS=Arabidopsis_thaliana_OX=3702_GN=DUF2_PE=2_SV=1	26.812	138	96	2	703	1101	13	150	7.57e-06	52.4
TRINITY_GG_124_c234_g1_i155.p1	sp_F4I8W1_DUF2_ARATH_DUF724_domain-containing_protein_2_OS=Arabidopsis_thaliana_OX=3702_GN=DUF2_PE=2_SV=1	41.869	289	154	6	223	1083	3	279	4.99e-61	214
TRINITY_GG_124_c234_g1_i155.p1	sp_F4I8W1_DUF2_ARATH_DUF724_domain-containing_protein_2_OS=Arabidopsis_thaliana_OX=3702_GN=DUF2_PE=2_SV=1	26.812	138	96	2	703	1101	13	150	7.57e-06	52.4
TRINITY_GG_124_c242_g1_i12.p1	sp_Q96PP9_GBP4_HUMAN_Guanylate-binding_protein_4_OS=Homo_sapiens_OX=9606_GN=GBP4_PE=2_SV=2	26.879	346	214	16	10	960	88	423	6.6e-18	90.5
TRINITY_GG_124_c242_g1_i72.p1	sp_Q96PP9_GBP4_HUMAN_Guanylate-binding_protein_4_OS=Homo_sapiens_OX=9606_GN=GBP4_PE=2_SV=2	26.879	346	214	16	10	960	88	423	6.6e-18	90.5
TRINITY_GG_124_c243_g1_i3.p1	sp_Q700E4_BH067_ARATH_Transcription_factor_bHLH67_OS=Arabidopsis_thaliana_OX=3702_GN=BHLH67_PE=2_SV=1	44.13	247	103	8	1	735	1	214	1.66e-35	132
TRINITY_GG_124_c243_g1_i3.p2	sp_O81037_BH070_ARATH_Transcription_factor_bHLH70_OS=Arabidopsis_thaliana_OX=3702_GN=BHLH70_PE=2_SV=1	57.792	154	55	3	13	468	224	369	1.92e-40	142
TRINITY_GG_124_c243_g1_i6.p1	sp_Q700E4_BH067_ARATH_Transcription_factor_bHLH67_OS=Arabidopsis_thaliana_OX=3702_GN=BHLH67_PE=2_SV=1	48.8	375	146	11	1	1113	1	333	2e-70	228
TRINITY_GG_124_c245_g1_i27.p1	sp_Q40220_RAC2_LOTJA_Rac-like_GTP-binding_protein_RAC2_OS=Lotus_japonicus_OX=34305_GN=RAC2_PE=2_SV=1	95.105	143	7	0	1	429	1	143	4.46e-101	290
TRINITY_GG_124_c245_g1_i3.p1	sp_Q40220_RAC2_LOTJA_Rac-like_GTP-binding_protein_RAC2_OS=Lotus_japonicus_OX=34305_GN=RAC2_PE=2_SV=1	95.105	143	7	0	1	429	1	143	4.46e-101	290
TRINITY_GG_124_c247_g1_i4.p2	sp_Q9ZQH0_COAE_ARATH_Dephospho-CoA_kinase_OS=Arabidopsis_thaliana_OX=3702_GN=COAE_PE=2_SV=1	82.353	85	15	0	1	255	1	85	1.94e-33	119
TRINITY_GG_124_c249_g1_i2.p1	sp_Q9SA69_Y1301_ARATH_BTB/POZ_domain-containing_protein_At1g03010_OS=Arabidopsis_thaliana_OX=3702_GN=At1g03010_PE=2_SV=1	72.48	625	156	6	136	1983	17	634	0	853
TRINITY_GG_124_c249_g1_i5.p1	sp_Q9SA69_Y1301_ARATH_BTB/POZ_domain-containing_protein_At1g03010_OS=Arabidopsis_thaliana_OX=3702_GN=At1g03010_PE=2_SV=1	73.635	641	153	6	1	1896	1	634	0	903
TRINITY_GG_124_c24_g1_i155.p1	sp_Q9ZVS8_Y1327_ARATH_Putative_DUF21_domain-containing_protein_At1g03270_OS=Arabidopsis_thaliana_OX=3702_GN=CBSDUF4_PE=4_SV=2	68.9	209	59	3	4	621	224	429	1.29e-73	233
TRINITY_GG_124_c24_g1_i192.p1	sp_Q9ZVS8_Y1327_ARATH_Putative_DUF21_domain-containing_protein_At1g03270_OS=Arabidopsis_thaliana_OX=3702_GN=CBSDUF4_PE=4_SV=2	84.5	200	31	0	1	600	1	200	2.3e-101	305
TRINITY_GG_124_c24_g1_i211.p1	sp_Q67XQ0_Y4424_ARATH_DUF21_domain-containing_protein_At4g14240_OS=Arabidopsis_thaliana_OX=3702_GN=CBSDUF1_PE=1_SV=1	77.385	283	56	2	1	849	162	436	2.37e-132	389
TRINITY_GG_124_c24_g1_i46.p1	sp_Q9ZVS8_Y1327_ARATH_Putative_DUF21_domain-containing_protein_At1g03270_OS=Arabidopsis_thaliana_OX=3702_GN=CBSDUF4_PE=4_SV=2	90.863	197	18	0	1	591	105	301	7.35e-129	375
TRINITY_GG_124_c24_g1_i90.p1	sp_Q9ZVS8_Y1327_ARATH_Putative_DUF21_domain-containing_protein_At1g03270_OS=Arabidopsis_thaliana_OX=3702_GN=CBSDUF4_PE=4_SV=2	84.375	224	35	0	1	672	1	224	1.33e-117	347
TRINITY_GG_124_c250_g1_i5.p1	sp_O74507_YJD4_SCHPO_Uncharacterized_protein_C594.04c_OS=Schizosaccharomyces_pombe_(strain_972_/_ATCC_24843)_OX=284812_GN=SPCC594.04c_PE=3_SV=2	25.818	275	160	13	52	789	78	337	2.93e-11	66.2
TRINITY_GG_124_c251_g1_i1.p1	sp_Q9M3V8_RS6_ASPOF_40S_ribosomal_protein_S6_OS=Asparagus_officinalis_OX=4686_GN=rps6_PE=2_SV=1	94.413	179	9	1	1	537	1	178	8.57e-108	311
TRINITY_GG_124_c252_g1_i8.p1	sp_Q9M158_STR4_ARATH_Rhodanese-like_domain-containing_protein_4,_chloroplastic_OS=Arabidopsis_thaliana_OX=3702_GN=STR4_PE=1_SV=2	69.022	368	110	3	238	1332	1	367	1.11e-148	437
TRINITY_GG_124_c256_g1_i8.p2	sp_Q9C9U5_SIS8_ARATH_Probable_serine/threonine-protein_kinase_SIS8_OS=Arabidopsis_thaliana_OX=3702_GN=SIS8_PE=1_SV=1	53.043	115	52	1	565	909	743	855	1.3e-34	136
TRINITY_GG_124_c257_g1_i61.p1	sp_Q9SYI0_SECA1_ARATH_Protein_translocase_subunit_SECA1,_chloroplastic_OS=Arabidopsis_thaliana_OX=3702_GN=SECA1_PE=1_SV=2	90.805	261	24	0	1	783	402	662	1.14e-151	452
TRINITY_GG_124_c258_g1_i147.p1	sp_Q9M2K0_MYO16_ARATH_Myosin-16_OS=Arabidopsis_thaliana_OX=3702_GN=XI-J_PE=2_SV=1	75.898	668	160	1	25	2028	227	893	0	1078
TRINITY_GG_124_c25_g1_i73.p1	sp_Q9FMX6_DJC76_ARATH_Chaperone_protein_dnaJ_C76,_chloroplastic_OS=Arabidopsis_thaliana_OX=3702_GN=DJC76_PE=2_SV=1	34.934	229	126	8	181	822	40	260	3.25e-30	122
TRINITY_GG_124_c260_g1_i27.p1	sp_P0DKG8_RSH1L_ARATH_Putative_GTP_diphosphokinase_RSH1,_chloroplastic_OS=Arabidopsis_thaliana_OX=3702_GN=RSH1_PE=1_SV=1	73.144	808	202	9	34	2430	12	813	0	1158
TRINITY_GG_124_c266_g1_i3.p1	sp_Q9M1R2_SYPC_ARATH_Proline--tRNA_ligase,_cytoplasmic_OS=Arabidopsis_thaliana_OX=3702_GN=At3g62120_PE=1_SV=1	83.473	478	78	1	7	1440	38	514	0	857
TRINITY_GG_124_c266_g1_i43.p1	sp_Q9M1R2_SYPC_ARATH_Proline--tRNA_ligase,_cytoplasmic_OS=Arabidopsis_thaliana_OX=3702_GN=At3g62120_PE=1_SV=1	89.344	244	26	0	1	732	70	313	1.38e-164	469
TRINITY_GG_124_c266_g1_i77.p1	sp_Q9M1R2_SYPC_ARATH_Proline--tRNA_ligase,_cytoplasmic_OS=Arabidopsis_thaliana_OX=3702_GN=At3g62120_PE=1_SV=1	83.937	442	70	1	7	1332	38	478	0	799
TRINITY_GG_124_c271_g1_i93.p1	sp_Q99089_CPRF1_PETCR_Common_plant_regulatory_factor_1_OS=Petroselinum_crispum_OX=4043_GN=CPRF1_PE=2_SV=1	55.696	237	103	1	103	813	99	333	6.51e-68	219
TRINITY_GG_124_c271_g2_i2.p1	sp_Q8W104_FBL17_ARATH_F-box/LRR-repeat_protein_17_OS=Arabidopsis_thaliana_OX=3702_GN=FBL17_PE=1_SV=1	61.831	579	202	4	10	1713	2	572	0	596
TRINITY_GG_124_c271_g2_i6.p1	sp_Q8W104_FBL17_ARATH_F-box/LRR-repeat_protein_17_OS=Arabidopsis_thaliana_OX=3702_GN=FBL17_PE=1_SV=1	61.831	579	202	4	10	1713	2	572	0	596
TRINITY_GG_124_c272_g1_i4.p1	sp_Q6ZI17_OML2_ORYSJ_Protein_MEI2-like_2_OS=Oryza_sativa_subsp._japonica_OX=39947_GN=ML2_PE=2_SV=1	58.354	802	288	13	163	2511	63	837	0	884
TRINITY_GG_124_c274_g1_i4.p1	sp_Q0WR66_ASY3_ARATH_Meiosis-specific_protein_ASY3_OS=Arabidopsis_thaliana_OX=3702_GN=ASY3_PE=1_SV=1	34.526	475	277	8	40	1434	1	451	4.83e-53	198
TRINITY_GG_124_c275_g2_i106.p2	sp_Q09893_YAI5_SCHPO_Uncharacterized_protein_C24B11.05_OS=Schizosaccharomyces_pombe_(strain_972_/_ATCC_24843)_OX=284812_GN=SPAC24B11.05_PE=3_SV=1	30.189	265	136	10	70	837	2	226	3.49e-18	84.7
TRINITY_GG_124_c283_g1_i34.p1	sp_Q53WJ1_JM703_ORYSJ_Lysine-specific_demethylase_JMJ703_OS=Oryza_sativa_subsp._japonica_OX=39947_GN=JMJ703_PE=1_SV=1	52.952	559	240	7	199	1875	150	685	0	592
TRINITY_GG_124_c283_g1_i4.p1	sp_C0SUT9_JMJ16_ARATH_Putative_lysine-specific_demethylase_JMJ16_OS=Arabidopsis_thaliana_OX=3702_GN=JMJ16_PE=2_SV=1	56.641	256	111	0	1	768	442	697	1.13e-94	312
TRINITY_GG_124_c286_g1_i44.p1	sp_Q93ZQ5_SPXM3_ARATH_SPX_domain-containing_membrane_protein_At4g22990_OS=Arabidopsis_thaliana_OX=3702_GN=At4g22990_PE=2_SV=2	70.634	647	179	4	1	1926	59	699	0	849
TRINITY_GG_124_c286_g1_i46.p1	sp_Q93ZQ5_SPXM3_ARATH_SPX_domain-containing_membrane_protein_At4g22990_OS=Arabidopsis_thaliana_OX=3702_GN=At4g22990_PE=2_SV=2	70.634	647	179	4	1	1926	59	699	0	849
TRINITY_GG_124_c28_g1_i74.p1	sp_Q8LCA1_CUT1B_ARATH_Protein_CURVATURE_THYLAKOID_1B,_chloroplastic_OS=Arabidopsis_thaliana_OX=3702_GN=CURT1B_PE=1_SV=2	68.571	140	39	1	115	519	35	174	4.09e-44	147
TRINITY_GG_124_c293_g1_i1.p1	sp_O81032_GGLO6_ARATH_Probable_L-gulonolactone_oxidase_6_OS=Arabidopsis_thaliana_OX=3702_GN=GULLO6_PE=3_SV=1	71.378	566	160	1	76	1767	30	595	0	795
TRINITY_GG_124_c293_g1_i4.p1	sp_Q6NQ66_GGLO2_ARATH_L-gulonolactone_oxidase_2_OS=Arabidopsis_thaliana_OX=3702_GN=GULLO2_PE=1_SV=1	72.314	242	67	0	1	726	346	587	8.9e-134	392
TRINITY_GG_124_c294_g1_i1.p1	sp_P44910_TYPA_HAEIN_GTP-binding_protein_TypA/BipA_homolog_OS=Haemophilus_influenzae_(strain_ATCC_51907_/_DSM_11121_/_KW20_/_Rd)_OX=71421_GN=typA_PE=1_SV=1	47.942	486	230	8	187	1620	5	475	4.84e-134	409
TRINITY_GG_124_c294_g1_i2.p1	sp_P44910_TYPA_HAEIN_GTP-binding_protein_TypA/BipA_homolog_OS=Haemophilus_influenzae_(strain_ATCC_51907_/_DSM_11121_/_KW20_/_Rd)_OX=71421_GN=typA_PE=1_SV=1	47.648	489	233	8	187	1629	5	478	2.91e-135	409
TRINITY_GG_124_c294_g1_i3.p1	sp_P44910_TYPA_HAEIN_GTP-binding_protein_TypA/BipA_homolog_OS=Haemophilus_influenzae_(strain_ATCC_51907_/_DSM_11121_/_KW20_/_Rd)_OX=71421_GN=typA_PE=1_SV=1	47.942	486	230	8	187	1620	5	475	4.84e-134	409
TRINITY_GG_124_c295_g1_i14.p1	sp_Q9FIK2_PP1R8_ARATH_Protein_phosphatase_1_regulatory_inhibitor_subunit_PPP1R8_homolog_OS=Arabidopsis_thaliana_OX=3702_GN=At5g47790_PE=1_SV=1	64.317	227	74	2	145	822	119	339	4.11e-81	253
TRINITY_GG_124_c295_g1_i22.p1	sp_Q9FIK2_PP1R8_ARATH_Protein_phosphatase_1_regulatory_inhibitor_subunit_PPP1R8_homolog_OS=Arabidopsis_thaliana_OX=3702_GN=At5g47790_PE=1_SV=1	60.305	393	101	5	1	1176	1	339	4.91e-141	411
TRINITY_GG_124_c29_g1_i2.p1	sp_Q6I581_GH35_ORYSJ_Jasmonic_acid-amido_synthetase_JAR1_OS=Oryza_sativa_subsp._japonica_OX=39947_GN=GH3.5_PE=2_SV=1	67.246	403	130	1	22	1230	1	401	0	567
TRINITY_GG_124_c301_g1_i18.p1	sp_B6VJS4_ROMT_VITVI_Trans-resveratrol_di-O-methyltransferase_OS=Vitis_vinifera_OX=29760_GN=ROMT_PE=1_SV=2	67.529	348	113	0	25	1068	10	357	8.85e-177	498
TRINITY_GG_124_c305_g1_i37.p1	sp_Q9LPC6_KINUB_ARATH_Kinesin-like_protein_KIN-UB_OS=Arabidopsis_thaliana_OX=3702_GN=KINUB_PE=1_SV=2	75.538	650	143	5	1	1947	1	635	0	947
TRINITY_GG_124_c305_g1_i39.p1	sp_Q9LPC6_KINUB_ARATH_Kinesin-like_protein_KIN-UB_OS=Arabidopsis_thaliana_OX=3702_GN=KINUB_PE=1_SV=2	78.438	909	178	6	1	2718	1	894	0	1400
TRINITY_GG_124_c305_g1_i70.p1	sp_Q9LPC6_KINUB_ARATH_Kinesin-like_protein_KIN-UB_OS=Arabidopsis_thaliana_OX=3702_GN=KINUB_PE=1_SV=2	78.754	706	140	4	1	2109	196	894	0	1119
TRINITY_GG_124_c309_g1_i5.p1	sp_Q8L746_NPR3_ARATH_Regulatory_protein_NPR3_OS=Arabidopsis_thaliana_OX=3702_GN=NPR3_PE=1_SV=1	54.023	435	193	5	169	1467	54	483	1.14e-137	413
TRINITY_GG_124_c311_g1_i42.p3	sp_O80813_YC20L_ARATH_Ycf20-like_protein_OS=Arabidopsis_thaliana_OX=3702_GN=At1g65420_PE=2_SV=2	45.6	125	59	2	355	723	77	194	2.26e-30	115
TRINITY_GG_124_c312_g1_i17.p1	sp_Q6DBA5_NRPD4_ARATH_DNA-directed_RNA_polymerases_IV_and_V_subunit_4_OS=Arabidopsis_thaliana_OX=3702_GN=NRPD4_PE=1_SV=2	55.372	121	54	0	358	720	84	204	2.01e-42	146
TRINITY_GG_124_c312_g1_i6.p1	sp_Q6DBA5_NRPD4_ARATH_DNA-directed_RNA_polymerases_IV_and_V_subunit_4_OS=Arabidopsis_thaliana_OX=3702_GN=NRPD4_PE=1_SV=2	55.372	121	54	0	358	720	84	204	2.01e-42	146
TRINITY_GG_124_c313_g1_i34.p1	sp_Q8GWU0_PGP2_ARATH_Phosphoglycolate_phosphatase_2_OS=Arabidopsis_thaliana_OX=3702_GN=PGLP2_PE=1_SV=1	83.6	250	41	0	28	777	49	298	2.6e-159	447
TRINITY_GG_124_c319_g1_i46.p1	sp_Q9LX30_GCN2_ARATH_eIF-2-alpha_kinase_GCN2_OS=Arabidopsis_thaliana_OX=3702_GN=GCN2_PE=2_SV=2	79.481	385	76	1	1	1155	600	981	0	635
TRINITY_GG_124_c323_g1_i11.p1	sp_Q9MAM1_CIPK9_ARATH_CBL-interacting_serine/threonine-protein_kinase_9_OS=Arabidopsis_thaliana_OX=3702_GN=CIPK9_PE=1_SV=2	75.107	233	57	1	1	696	214	446	1.04e-126	369
TRINITY_GG_124_c325_g1_i4.p1	sp_Q8L471_FLZ8_ARATH_FCS-Like_Zinc_finger_8_OS=Arabidopsis_thaliana_OX=3702_GN=FLZ8_PE=1_SV=1	40.647	278	110	11	1	774	1	243	3.75e-47	160
TRINITY_GG_124_c326_g1_i3.p1	sp_F4HZB5_NET1D_ARATH_Protein_NETWORKED_1D_OS=Arabidopsis_thaliana_OX=3702_GN=NET1D_PE=3_SV=1	52.242	1851	755	16	1	5529	1	1730	0	1576
TRINITY_GG_124_c328_g1_i22.p1	sp_Q75RY2_PAIR1_ORYSJ_Protein_PAIR1_OS=Oryza_sativa_subsp._japonica_OX=39947_GN=PAIR1_PE=1_SV=1	29.792	480	242	17	1	1173	1	474	6e-39	149
TRINITY_GG_124_c328_g1_i55.p1	sp_Q75RY2_PAIR1_ORYSJ_Protein_PAIR1_OS=Oryza_sativa_subsp._japonica_OX=39947_GN=PAIR1_PE=1_SV=1	29.792	480	242	17	1	1173	1	474	6e-39	149
TRINITY_GG_124_c329_g1_i9.p1	sp_F4INW9_MYOB4_ARATH_Probable_myosin-binding_protein_4_OS=Arabidopsis_thaliana_OX=3702_GN=MYOB4_PE=3_SV=1	59.036	166	58	3	1186	1680	559	715	4.84e-34	143
TRINITY_GG_124_c329_g1_i9.p1	sp_F4INW9_MYOB4_ARATH_Probable_myosin-binding_protein_4_OS=Arabidopsis_thaliana_OX=3702_GN=MYOB4_PE=3_SV=1	46.043	139	55	4	4	405	98	221	2.3e-25	116
TRINITY_GG_124_c331_g1_i11.p2	sp_Q9LYA9_CP41A_ARATH_Chloroplast_stem-loop_binding_protein_of_41_kDa_a,_chloroplastic_OS=Arabidopsis_thaliana_OX=3702_GN=CSP41A_PE=1_SV=1	83.636	330	54	0	217	1206	77	406	0	582
TRINITY_GG_124_c331_g1_i18.p2	sp_Q9LYA9_CP41A_ARATH_Chloroplast_stem-loop_binding_protein_of_41_kDa_a,_chloroplastic_OS=Arabidopsis_thaliana_OX=3702_GN=CSP41A_PE=1_SV=1	85.207	169	25	0	1	507	238	406	1.83e-105	310
TRINITY_GG_124_c331_g1_i25.p3	sp_Q9LYA9_CP41A_ARATH_Chloroplast_stem-loop_binding_protein_of_41_kDa_a,_chloroplastic_OS=Arabidopsis_thaliana_OX=3702_GN=CSP41A_PE=1_SV=1	85.207	169	25	0	1	507	238	406	1.83e-105	310
TRINITY_GG_124_c331_g1_i27.p2	sp_Q9LYA9_CP41A_ARATH_Chloroplast_stem-loop_binding_protein_of_41_kDa_a,_chloroplastic_OS=Arabidopsis_thaliana_OX=3702_GN=CSP41A_PE=1_SV=1	81.884	276	50	0	4	831	131	406	3.6e-171	482
TRINITY_GG_124_c331_g1_i37.p2	sp_Q9LYA9_CP41A_ARATH_Chloroplast_stem-loop_binding_protein_of_41_kDa_a,_chloroplastic_OS=Arabidopsis_thaliana_OX=3702_GN=CSP41A_PE=1_SV=1	78.659	164	35	0	79	570	243	406	1.37e-91	276
TRINITY_GG_124_c331_g1_i4.p2	sp_Q9LYA9_CP41A_ARATH_Chloroplast_stem-loop_binding_protein_of_41_kDa_a,_chloroplastic_OS=Arabidopsis_thaliana_OX=3702_GN=CSP41A_PE=1_SV=1	83.636	330	54	0	217	1206	77	406	0	582
TRINITY_GG_124_c331_g1_i4.p1	sp_Q9LE82_RAGP1_ARATH_RAN_GTPase-activating_protein_1_OS=Arabidopsis_thaliana_OX=3702_GN=RANGAP1_PE=1_SV=1	70.926	540	151	2	31	1650	1	534	0	680
TRINITY_GG_124_c33_g1_i42.p1	sp_O48723_PLP2_ARATH_Patatin-like_protein_2_OS=Arabidopsis_thaliana_OX=3702_GN=PLP2_PE=1_SV=1	31.481	378	176	13	85	1158	18	332	1.8e-42	159
TRINITY_GG_124_c344_g1_i78.p1	sp_Q8TE76_MORC4_HUMAN_MORC_family_CW-type_zinc_finger_protein_4_OS=Homo_sapiens_OX=9606_GN=MORC4_PE=1_SV=2	45.283	53	28	1	1993	2151	419	470	7.58e-06	55.1
TRINITY_GG_124_c346_g1_i14.p1	sp_F4IN58_PIEZO_ARATH_Piezo-type_mechanosensitive_ion_channel_homolog_OS=Arabidopsis_thaliana_OX=3702_GN=At2g48060/At2g48040/At2g48050_PE=2_SV=1	74.369	2259	548	6	1	6771	230	2459	0	3248
TRINITY_GG_124_c346_g1_i15.p1	sp_F4IN58_PIEZO_ARATH_Piezo-type_mechanosensitive_ion_channel_homolog_OS=Arabidopsis_thaliana_OX=3702_GN=At2g48060/At2g48040/At2g48050_PE=2_SV=1	74.369	2259	548	6	1	6771	230	2459	0	3248
TRINITY_GG_124_c346_g1_i8.p1	sp_F4IN58_PIEZO_ARATH_Piezo-type_mechanosensitive_ion_channel_homolog_OS=Arabidopsis_thaliana_OX=3702_GN=At2g48060/At2g48040/At2g48050_PE=2_SV=1	73.795	2469	616	6	58	7458	20	2459	0	3511
TRINITY_GG_124_c34_g1_i11.p2	sp_Q93XK2_STSYN_PEA_Stachyose_synthase_OS=Pisum_sativum_OX=3888_GN=STS1_PE=1_SV=1	66.777	301	96	1	1	903	557	853	8.88e-150	444
TRINITY_GG_124_c34_g1_i29.p1	sp_Q93XK2_STSYN_PEA_Stachyose_synthase_OS=Pisum_sativum_OX=3888_GN=STS1_PE=1_SV=1	63.516	677	234	3	1	2025	1	666	0	919
TRINITY_GG_124_c350_g1_i23.p2	sp_Q84WG1_NHX3_ARATH_Sodium/hydrogen_exchanger_3_OS=Arabidopsis_thaliana_OX=3702_GN=NHX3_PE=1_SV=2	72.115	208	58	0	103	726	19	226	1.37e-80	255
TRINITY_GG_124_c352_g1_i20.p1	sp_O22243_C3H31_ARATH_DExH-box_ATP-dependent_RNA_helicase_DExH8_OS=Arabidopsis_thaliana_OX=3702_GN=At2g47680_PE=2_SV=2	66.097	994	330	5	76	3051	26	1014	0	1281
TRINITY_GG_124_c352_g1_i9.p1	sp_O22243_C3H31_ARATH_DExH-box_ATP-dependent_RNA_helicase_DExH8_OS=Arabidopsis_thaliana_OX=3702_GN=At2g47680_PE=2_SV=2	64.801	929	320	5	13	2793	91	1014	0	1202
TRINITY_GG_124_c356_g1_i35.p1	sp_Q9LDX3_UTR4_ARATH_UDP-galactose/UDP-glucose_transporter_4_OS=Arabidopsis_thaliana_OX=3702_GN=UTR4_PE=2_SV=1	73.684	380	64	3	10	1149	6	349	0	533
TRINITY_GG_124_c357_g1_i3.p1	sp_Q9ZSM8_EZA1_ARATH_Histone-lysine_N-methyltransferase_EZA1_OS=Arabidopsis_thaliana_OX=3702_GN=EZA1_PE=1_SV=1	57.576	231	95	2	193	885	45	272	5.14e-65	222
TRINITY_GG_124_c357_g1_i44.p1	sp_Q9ZSM8_EZA1_ARATH_Histone-lysine_N-methyltransferase_EZA1_OS=Arabidopsis_thaliana_OX=3702_GN=EZA1_PE=1_SV=1	52.041	98	45	1	193	486	45	140	5.68e-30	100
TRINITY_GG_124_c357_g1_i44.p1	sp_Q9ZSM8_EZA1_ARATH_Histone-lysine_N-methyltransferase_EZA1_OS=Arabidopsis_thaliana_OX=3702_GN=EZA1_PE=1_SV=1	85.185	27	4	0	492	572	141	167	5.68e-30	50.8
TRINITY_GG_124_c357_g1_i79.p3	sp_Q8S4P5_EZ2_MAIZE_Histone-lysine_N-methyltransferase_EZ2_OS=Zea_mays_OX=4577_GN=EZ2_PE=2_SV=1	77.124	153	35	0	25	483	739	891	3.79e-77	249
TRINITY_GG_124_c367_g1_i29.p1	sp_Q8GUH1_PUB33_ARATH_U-box_domain-containing_protein_33_OS=Arabidopsis_thaliana_OX=3702_GN=PUB33_PE=2_SV=2	57.684	898	313	7	1	2688	1	833	0	889
TRINITY_GG_124_c367_g1_i35.p1	sp_Q8GUH1_PUB33_ARATH_U-box_domain-containing_protein_33_OS=Arabidopsis_thaliana_OX=3702_GN=PUB33_PE=2_SV=2	57.684	898	313	7	1	2688	1	833	0	889
TRINITY_GG_124_c368_g1_i2.p2	sp_Q6EWX0_ORC5_ARATH_Origin_of_replication_complex_subunit_5_OS=Arabidopsis_thaliana_OX=3702_GN=ORC5_PE=1_SV=1	62.5	72	27	0	230	15	24	95	2.41e-24	100
TRINITY_GG_124_c369_g1_i10.p3	sp_P27493_CB22_TOBAC_Chlorophyll_a-b_binding_protein_21,_chloroplastic_OS=Nicotiana_tabacum_OX=4097_GN=CAB21_PE=2_SV=1	88.433	268	23	4	4	801	4	265	3.9e-169	471
TRINITY_GG_124_c369_g1_i11.p4	sp_P27493_CB22_TOBAC_Chlorophyll_a-b_binding_protein_21,_chloroplastic_OS=Nicotiana_tabacum_OX=4097_GN=CAB21_PE=2_SV=1	88.433	268	23	4	4	801	4	265	3.9e-169	471
TRINITY_GG_124_c369_g1_i15.p2	sp_P27493_CB22_TOBAC_Chlorophyll_a-b_binding_protein_21,_chloroplastic_OS=Nicotiana_tabacum_OX=4097_GN=CAB21_PE=2_SV=1	88.433	268	23	4	4	801	4	265	3.9e-169	471
TRINITY_GG_124_c369_g1_i15.p1	sp_Q9NNW5_WDR6_HUMAN_WD_repeat-containing_protein_6_OS=Homo_sapiens_OX=9606_GN=WDR6_PE=1_SV=1	24.32	588	340	15	118	1851	33	525	1.7e-25	119
TRINITY_GG_124_c369_g1_i21.p4	sp_P27493_CB22_TOBAC_Chlorophyll_a-b_binding_protein_21,_chloroplastic_OS=Nicotiana_tabacum_OX=4097_GN=CAB21_PE=2_SV=1	88.433	268	23	4	4	801	4	265	3.9e-169	471
TRINITY_GG_124_c369_g1_i23.p3	sp_P27493_CB22_TOBAC_Chlorophyll_a-b_binding_protein_21,_chloroplastic_OS=Nicotiana_tabacum_OX=4097_GN=CAB21_PE=2_SV=1	88.433	268	23	4	4	801	4	265	3.9e-169	471
TRINITY_GG_124_c370_g1_i36.p1	sp_Q84JS1_PAE6_ARATH_Pectin_acetylesterase_6_OS=Arabidopsis_thaliana_OX=3702_GN=PAE6_PE=2_SV=1	70.071	421	115	4	16	1275	9	419	0	593
TRINITY_GG_124_c370_g1_i5.p1	sp_Q84JS1_PAE6_ARATH_Pectin_acetylesterase_6_OS=Arabidopsis_thaliana_OX=3702_GN=PAE6_PE=2_SV=1	71.084	415	115	3	16	1257	9	419	0	599
TRINITY_GG_124_c372_g1_i1.p1	sp_Q8RWR1_JMJ30_ARATH_Lysine-specific_demethylase_JMJ30_OS=Arabidopsis_thaliana_OX=3702_GN=JMJ30_PE=1_SV=1	29.927	274	137	10	82	891	207	429	7.68e-19	92.8
TRINITY_GG_124_c372_g1_i2.p1	sp_Q8RWR1_JMJ30_ARATH_Lysine-specific_demethylase_JMJ30_OS=Arabidopsis_thaliana_OX=3702_GN=JMJ30_PE=1_SV=1	29.927	274	137	10	82	891	207	429	1.98e-19	92
TRINITY_GG_124_c376_g1_i10.p1	sp_Q50EK3_C04C1_PINTA_Cytochrome_P450_704C1_OS=Pinus_taeda_OX=3352_GN=CYP704C1_PE=2_SV=1	52.304	369	157	7	100	1155	28	394	4.86e-128	381
TRINITY_GG_124_c378_g1_i23.p1	sp_Q6PGS5_TM56B_XENLA_Transmembrane_protein_56-B_OS=Xenopus_laevis_OX=8355_GN=tmem56-b_PE=2_SV=1	27.53	247	160	7	85	792	10	248	1.42e-21	94
TRINITY_GG_124_c381_g1_i1.p1	sp_Q7TS68_NSUN6_MOUSE_Putative_methyltransferase_NSUN6_OS=Mus_musculus_OX=10090_GN=Nsun6_PE=2_SV=2	39.496	238	118	4	19	723	84	298	2e-41	156
TRINITY_GG_124_c381_g1_i1.p1	sp_Q7TS68_NSUN6_MOUSE_Putative_methyltransferase_NSUN6_OS=Mus_musculus_OX=10090_GN=Nsun6_PE=2_SV=2	46.316	95	50	1	994	1278	306	399	4.17e-19	92.8
TRINITY_GG_124_c381_g1_i22.p1	sp_Q7TS68_NSUN6_MOUSE_Putative_methyltransferase_NSUN6_OS=Mus_musculus_OX=10090_GN=Nsun6_PE=2_SV=2	33.731	335	161	7	100	1044	5	298	5.32e-44	166
TRINITY_GG_124_c381_g1_i22.p1	sp_Q7TS68_NSUN6_MOUSE_Putative_methyltransferase_NSUN6_OS=Mus_musculus_OX=10090_GN=Nsun6_PE=2_SV=2	42.012	169	64	5	1315	1752	306	463	5.29e-27	118
TRINITY_GG_124_c381_g1_i44.p1	sp_Q7TS68_NSUN6_MOUSE_Putative_methyltransferase_NSUN6_OS=Mus_musculus_OX=10090_GN=Nsun6_PE=2_SV=2	39.496	238	118	4	19	723	84	298	2e-41	156
TRINITY_GG_124_c381_g1_i44.p1	sp_Q7TS68_NSUN6_MOUSE_Putative_methyltransferase_NSUN6_OS=Mus_musculus_OX=10090_GN=Nsun6_PE=2_SV=2	46.316	95	50	1	994	1278	306	399	4.17e-19	92.8
TRINITY_GG_124_c390_g1_i6.p1	sp_Q05758_ILV5_ARATH_Ketol-acid_reductoisomerase,_chloroplastic_OS=Arabidopsis_thaliana_OX=3702_GN=At3g58610_PE=1_SV=2	91.342	231	20	0	142	834	361	591	7.26e-156	450
TRINITY_GG_124_c397_g1_i3.p1	sp_Q9XHM5_G2OX2_PEA_Gibberellin_2-beta-dioxygenase_2_OS=Pisum_sativum_OX=3888_GN=GA2OX2_PE=2_SV=1	66.071	336	109	4	187	1185	1	334	1.16e-162	463
TRINITY_GG_124_c399_g1_i101.p1	sp_Q8GYX3_MP705_ARATH_Microtubule-associated_protein_70-5_OS=Arabidopsis_thaliana_OX=3702_GN=MAP70.5_PE=1_SV=1	60.853	539	161	3	49	1665	3	491	9.78e-175	507
TRINITY_GG_124_c399_g1_i92.p1	sp_Q8GYX3_MP705_ARATH_Microtubule-associated_protein_70-5_OS=Arabidopsis_thaliana_OX=3702_GN=MAP70.5_PE=1_SV=1	57.875	527	137	4	1	1581	50	491	5.74e-152	448
TRINITY_GG_124_c39_g1_i7.p4	sp_O04616_CUT1A_ARATH_Protein_CURVATURE_THYLAKOID_1A,_chloroplastic_OS=Arabidopsis_thaliana_OX=3702_GN=CURT1A_PE=1_SV=1	92.473	93	7	0	64	342	72	164	3.61e-56	175
TRINITY_GG_124_c3_g1_i63.p1	sp_Q9ZPY6_ARFK_ARATH_Auxin_response_factor_11_OS=Arabidopsis_thaliana_OX=3702_GN=ARF11_PE=2_SV=3	79.193	322	66	1	55	1017	33	354	5.1e-169	488
TRINITY_GG_124_c3_g1_i99.p1	sp_Q9ZPY6_ARFK_ARATH_Auxin_response_factor_11_OS=Arabidopsis_thaliana_OX=3702_GN=ARF11_PE=2_SV=3	79.193	322	66	1	55	1017	33	354	5.1e-169	488
TRINITY_GG_124_c409_g1_i1.p1	sp_Q9KG32_Y283_BACHD_Uncharacterized_isomerase_BH0283_OS=Bacillus_halodurans_(strain_ATCC_BAA-125_/_DSM_18197_/_FERM_7344_/_JCM_9153_/_C-125)_OX=272558_GN=BH0283_PE=3_SV=1	39.925	268	122	8	1	801	36	265	7.51e-49	165
TRINITY_GG_124_c412_g1_i9.p1	sp_O22059_CPC_ARATH_Transcription_factor_CPC_OS=Arabidopsis_thaliana_OX=3702_GN=CPC_PE=1_SV=1	76.712	73	17	0	219	1	8	80	2.95e-24	92.4
TRINITY_GG_124_c415_g2_i4.p1	sp_F4HXL0_PLIP2_ARATH_Phospholipase_A1_PLIP2,_chloroplastic_OS=Arabidopsis_thaliana_OX=3702_GN=PLIP2_PE=1_SV=1	68.595	363	100	5	565	1650	176	525	1.65e-126	390
TRINITY_GG_124_c415_g2_i4.p1	sp_F4HXL0_PLIP2_ARATH_Phospholipase_A1_PLIP2,_chloroplastic_OS=Arabidopsis_thaliana_OX=3702_GN=PLIP2_PE=1_SV=1	42.308	130	60	3	1	381	1	118	1.52e-18	93.2
TRINITY_GG_124_c416_g1_i15.p1	sp_Q9M1Q9_AB21B_ARATH_ABC_transporter_B_family_member_21_OS=Arabidopsis_thaliana_OX=3702_GN=ABCB21_PE=1_SV=2	76.692	1300	276	6	16	3873	10	1296	0	1920
TRINITY_GG_124_c416_g1_i16.p1	sp_Q9M1Q9_AB21B_ARATH_ABC_transporter_B_family_member_21_OS=Arabidopsis_thaliana_OX=3702_GN=ABCB21_PE=1_SV=2	75.232	1183	266	6	16	3522	10	1179	0	1705
TRINITY_GG_124_c416_g1_i16.p1	sp_Q9M1Q9_AB21B_ARATH_ABC_transporter_B_family_member_21_OS=Arabidopsis_thaliana_OX=3702_GN=ABCB21_PE=1_SV=2	43.836	584	317	5	145	1881	714	1291	2.76e-143	469
TRINITY_GG_124_c423_g1_i31.p1	sp_Q9LE59_GAUT1_ARATH_Polygalacturonate_4-alpha-galacturonosyltransferase_OS=Arabidopsis_thaliana_OX=3702_GN=GAUT1_PE=1_SV=1	78.956	594	112	5	13	1791	1	582	0	910
TRINITY_GG_124_c425_g1_i8.p1	sp_Q9M363_B561I_ARATH_Cytochrome_b561_and_DOMON_domain-containing_protein_At3g61750_OS=Arabidopsis_thaliana_OX=3702_GN=At3g61750_PE=3_SV=1	65.217	322	108	3	211	1164	35	356	6.51e-140	408
TRINITY_GG_124_c427_g1_i2.p1	sp_Q99575_POP1_HUMAN_Ribonucleases_P/MRP_protein_subunit_POP1_OS=Homo_sapiens_OX=9606_GN=POP1_PE=1_SV=2	25.714	280	174	7	52	879	99	348	1.93e-15	85.1
TRINITY_GG_124_c427_g1_i2.p1	sp_Q99575_POP1_HUMAN_Ribonucleases_P/MRP_protein_subunit_POP1_OS=Homo_sapiens_OX=9606_GN=POP1_PE=1_SV=2	26.217	267	157	8	1105	1866	499	738	8.73e-12	73.2
TRINITY_GG_124_c429_g1_i67.p1	sp_Q9FIK1_Y5780_ARATH_BTB/POZ_domain-containing_protein_At5g47800_OS=Arabidopsis_thaliana_OX=3702_GN=At5g47800_PE=2_SV=1	67.371	426	136	2	1	1269	1	426	0	604
TRINITY_GG_124_c436_g1_i15.p1	sp_Q9ZVT9_C2GR1_ARATH_C2_and_GRAM_domain-containing_protein_At1g03370_OS=Arabidopsis_thaliana_OX=3702_GN=At1g03370_PE=2_SV=4	74.971	863	204	4	1	2583	1	853	0	1299
TRINITY_GG_124_c43_g1_i3.p1	sp_O35723_DNJB3_MOUSE_DnaJ_homolog_subfamily_B_member_3_OS=Mus_musculus_OX=10090_GN=Dnajb3_PE=2_SV=1	63.636	66	19	2	22	213	4	66	1.53e-18	82
TRINITY_GG_124_c444_g1_i1.p1	sp_O82243_GH39_ARATH_Putative_indole-3-acetic_acid-amido_synthetase_GH3.9_OS=Arabidopsis_thaliana_OX=3702_GN=GH3.9_PE=2_SV=1	74.236	458	105	3	1	1371	140	585	0	688
TRINITY_GG_124_c444_g1_i2.p1	sp_O82243_GH39_ARATH_Putative_indole-3-acetic_acid-amido_synthetase_GH3.9_OS=Arabidopsis_thaliana_OX=3702_GN=GH3.9_PE=2_SV=1	73.456	599	144	4	1	1794	1	585	0	891
TRINITY_GG_124_c447_g1_i15.p1	sp_Q9FFQ1_RH31_ARATH_DEAD-box_ATP-dependent_RNA_helicase_31_OS=Arabidopsis_thaliana_OX=3702_GN=RH31_PE=2_SV=2	59.098	643	174	12	88	2004	24	581	0	672
TRINITY_GG_124_c449_g1_i11.p1	sp_Q4UKR8_HSPC2_RICFE_Small_heat_shock_protein_C2_OS=Rickettsia_felis_(strain_ATCC_VR-1525_/_URRWXCal2)_OX=315456_GN=hspC2_PE=3_SV=1	34.579	107	64	1	493	813	41	141	4.48e-14	71.2
TRINITY_GG_124_c449_g1_i18.p1	sp_Q4UKR8_HSPC2_RICFE_Small_heat_shock_protein_C2_OS=Rickettsia_felis_(strain_ATCC_VR-1525_/_URRWXCal2)_OX=315456_GN=hspC2_PE=3_SV=1	34.579	107	64	1	493	813	41	141	4.48e-14	71.2
TRINITY_GG_124_c449_g1_i7.p1	sp_Q4UKR8_HSPC2_RICFE_Small_heat_shock_protein_C2_OS=Rickettsia_felis_(strain_ATCC_VR-1525_/_URRWXCal2)_OX=315456_GN=hspC2_PE=3_SV=1	34.579	107	64	1	406	726	41	141	3.29e-14	71.2
TRINITY_GG_124_c458_g1_i24.p1	sp_P93033_FUM1_ARATH_Fumarate_hydratase_1,_mitochondrial_OS=Arabidopsis_thaliana_OX=3702_GN=FUM1_PE=1_SV=2	92.308	208	16	0	1	624	235	442	1.54e-139	402
TRINITY_GG_124_c458_g1_i39.p1	sp_P93033_FUM1_ARATH_Fumarate_hydratase_1,_mitochondrial_OS=Arabidopsis_thaliana_OX=3702_GN=FUM1_PE=1_SV=2	90.909	231	21	0	139	831	201	431	1.61e-154	443
TRINITY_GG_124_c458_g2_i1.p2	sp_Q9M1S3_ARP1_ARATH_Probable_RNA-binding_protein_ARP1_OS=Arabidopsis_thaliana_OX=3702_GN=ARP1_PE=2_SV=1	55.046	109	37	1	223	549	11	107	2.06e-35	132
TRINITY_GG_124_c458_g2_i19.p3	sp_Q9I8B3_RB24B_XENLA_RNA-binding_protein_24-B_OS=Xenopus_laevis_OX=8355_GN=rbm24-b_PE=2_SV=1	52.083	48	23	0	4	147	67	114	6.21e-07	51.2
TRINITY_GG_124_c459_g1_i7.p1	sp_Q8NBL1_PGLT1_HUMAN_Protein_O-glucosyltransferase_1_OS=Homo_sapiens_OX=9606_GN=POGLUT1_PE=1_SV=1	24.199	281	185	9	1	795	120	388	2.3e-18	88.6
TRINITY_GG_124_c470_g1_i9.p1	sp_Q9SJW9_CDT1A_ARATH_CDT1-like_protein_a,_chloroplastic_OS=Arabidopsis_thaliana_OX=3702_GN=CDT1A_PE=1_SV=1	53.975	239	96	4	1207	1893	326	560	3.29e-68	235
TRINITY_GG_124_c470_g1_i9.p1	sp_Q9SJW9_CDT1A_ARATH_CDT1-like_protein_a,_chloroplastic_OS=Arabidopsis_thaliana_OX=3702_GN=CDT1A_PE=1_SV=1	55.869	213	87	2	112	741	41	249	6.34e-55	199
TRINITY_GG_124_c473_g1_i9.p1	sp_F4IG73_BCHC2_ARATH_BEACH_domain-containing_protein_C2_OS=Arabidopsis_thaliana_OX=3702_GN=BCHC2_PE=1_SV=1	73.933	2578	559	19	166	7647	30	2578	0	3308
TRINITY_GG_124_c474_g1_i5.p1	sp_Q9M1P7_BOR2_ARATH_Probable_boron_transporter_2_OS=Arabidopsis_thaliana_OX=3702_GN=BOR2_PE=2_SV=1	88.636	660	72	2	142	2118	1	658	0	1140
TRINITY_GG_124_c476_g1_i12.p1	sp_Q6NZQ4_PAXI1_MOUSE_PAX-interacting_protein_1_OS=Mus_musculus_OX=10090_GN=Paxip1_PE=1_SV=1	32.338	201	131	2	2323	2913	856	1055	2.09e-25	117
TRINITY_GG_124_c47_g1_i1.p1	sp_Q9SJX8_MYB14_ARATH_Transcription_factor_MYB14_OS=Arabidopsis_thaliana_OX=3702_GN=MYB14_PE=2_SV=1	53.232	263	104	5	1	774	1	249	1.75e-85	258
TRINITY_GG_124_c47_g1_i3.p1	sp_Q9SJX8_MYB14_ARATH_Transcription_factor_MYB14_OS=Arabidopsis_thaliana_OX=3702_GN=MYB14_PE=2_SV=1	88.889	45	5	0	1	135	1	45	8.58e-24	96.7
TRINITY_GG_124_c480_g1_i3.p1	sp_Q9SQT8_DHQSD_ARATH_Bifunctional_3-dehydroquinate_dehydratase/shikimate_dehydrogenase,_chloroplastic_OS=Arabidopsis_thaliana_OX=3702_GN=EMB3004_PE=1_SV=1	39.875	321	189	3	7	963	90	408	4.8e-76	247
TRINITY_GG_124_c480_g1_i4.p1	sp_Q9SQT8_DHQSD_ARATH_Bifunctional_3-dehydroquinate_dehydratase/shikimate_dehydrogenase,_chloroplastic_OS=Arabidopsis_thaliana_OX=3702_GN=EMB3004_PE=1_SV=1	37.801	291	177	3	7	873	90	378	1.94e-62	211
TRINITY_GG_124_c483_g1_i7.p1	sp_Q9LZY0_MA654_ARATH_65-kDa_microtubule-associated_protein_4_OS=Arabidopsis_thaliana_OX=3702_GN=MAP65-4_PE=1_SV=2	52.017	719	299	15	232	2379	1	676	0	566
TRINITY_GG_124_c494_g2_i19.p1	sp_Q5FW14_CHMP7_XENTR_Charged_multivesicular_body_protein_7_OS=Xenopus_tropicalis_OX=8364_GN=chmp7_PE=2_SV=1	26.667	315	211	6	43	942	9	318	1.16e-16	85.5
TRINITY_GG_124_c494_g2_i2.p1	sp_Q5FW14_CHMP7_XENTR_Charged_multivesicular_body_protein_7_OS=Xenopus_tropicalis_OX=8364_GN=chmp7_PE=2_SV=1	26.667	315	211	6	43	942	9	318	1.16e-16	85.5
TRINITY_GG_124_c494_g2_i3.p1	sp_Q5FW14_CHMP7_XENTR_Charged_multivesicular_body_protein_7_OS=Xenopus_tropicalis_OX=8364_GN=chmp7_PE=2_SV=1	26.667	315	211	6	43	942	9	318	1.16e-16	85.5
TRINITY_GG_124_c496_g1_i10.p1	sp_Q94A08_RFS2_ARATH_Probable_galactinol--sucrose_galactosyltransferase_2_OS=Arabidopsis_thaliana_OX=3702_GN=RFS2_PE=2_SV=2	64.659	249	88	0	1	747	302	550	2.63e-110	338
TRINITY_GG_124_c496_g1_i3.p1	sp_Q94A08_RFS2_ARATH_Probable_galactinol--sucrose_galactosyltransferase_2_OS=Arabidopsis_thaliana_OX=3702_GN=RFS2_PE=2_SV=2	51.389	432	182	5	1	1218	329	758	4.18e-149	444
TRINITY_GG_124_c496_g1_i4.p1	sp_Q94A08_RFS2_ARATH_Probable_galactinol--sucrose_galactosyltransferase_2_OS=Arabidopsis_thaliana_OX=3702_GN=RFS2_PE=2_SV=2	51.389	432	182	5	1	1218	329	758	4.18e-149	444
TRINITY_GG_124_c496_g1_i7.p1	sp_Q94A08_RFS2_ARATH_Probable_galactinol--sucrose_galactosyltransferase_2_OS=Arabidopsis_thaliana_OX=3702_GN=RFS2_PE=2_SV=2	48.883	761	356	7	235	2427	1	758	0	766
TRINITY_GG_124_c498_g1_i10.p3	sp_Q93WV5_WRK69_ARATH_Probable_WRKY_transcription_factor_69_OS=Arabidopsis_thaliana_OX=3702_GN=WRKY69_PE=2_SV=1	53.516	256	97	7	31	762	7	252	3.48e-77	238
TRINITY_GG_124_c498_g1_i2.p1	sp_Q8RWN7_P2C32_ARATH_Protein_phosphatase_2C_32_OS=Arabidopsis_thaliana_OX=3702_GN=POL_PE=1_SV=2	65.862	870	227	12	1	2589	1	807	0	1083
TRINITY_GG_124_c49_g1_i3.p1	sp_Q570C0_TIR1_ARATH_Protein_TRANSPORT_INHIBITOR_RESPONSE_1_OS=Arabidopsis_thaliana_OX=3702_GN=TIR1_PE=1_SV=2	80.997	321	61	0	1	963	1	321	0	559
TRINITY_GG_124_c4_g1_i8.p1	sp_Q54FR4_PX24D_DICDI_PXMP2/4_family_protein_4_OS=Dictyostelium_discoideum_OX=44689_GN=DDB_G0290631_PE=3_SV=1	26.667	150	86	4	151	597	27	153	3.78e-11	62.8
TRINITY_GG_124_c4_g2_i2.p1	sp_Q9ZT63_MTP1_ARATH_Metal_tolerance_protein_1_OS=Arabidopsis_thaliana_OX=3702_GN=MTP1_PE=1_SV=2	69.674	399	112	3	1	1173	1	398	0	511
TRINITY_GG_124_c4_g2_i5.p1	sp_Q9ZT63_MTP1_ARATH_Metal_tolerance_protein_1_OS=Arabidopsis_thaliana_OX=3702_GN=MTP1_PE=1_SV=2	69.674	399	112	3	1	1173	1	398	0	511
TRINITY_GG_124_c4_g4_i1.p1	sp_Q84WP6_NAC43_ARATH_NAC_domain-containing_protein_43_OS=Arabidopsis_thaliana_OX=3702_GN=NAC043_PE=2_SV=2	59.069	408	103	11	1	1167	2	364	1.12e-137	400
TRINITY_GG_124_c502_g1_i4.p1	sp_Q9LLL8_SBT4E_ARATH_Subtilisin-like_protease_SBT4.14_OS=Arabidopsis_thaliana_OX=3702_GN=SBT4.14_PE=2_SV=1	66.105	475	161	0	61	1485	22	496	0	614
TRINITY_GG_124_c510_g1_i7.p1	sp_Q0WRY5_PBL7_ARATH_Probable_serine/threonine-protein_kinase_PBL7_OS=Arabidopsis_thaliana_OX=3702_GN=PBL7_PE=1_SV=1	54.795	292	128	2	217	1089	59	347	2.73e-104	316
TRINITY_GG_124_c510_g1_i9.p1	sp_Q0WRY5_PBL7_ARATH_Probable_serine/threonine-protein_kinase_PBL7_OS=Arabidopsis_thaliana_OX=3702_GN=PBL7_PE=1_SV=1	49.689	322	128	3	217	1179	59	347	2.36e-97	299
TRINITY_GG_124_c511_g1_i10.p1	sp_Q9ZP54_PARP1_ARATH_Poly_[ADP-ribose]_polymerase_1_OS=Arabidopsis_thaliana_OX=3702_GN=PARP1_PE=1_SV=2	70.945	1005	257	8	1	2976	1	983	0	1449
TRINITY_GG_124_c511_g1_i2.p1	sp_Q9ZP54_PARP1_ARATH_Poly_[ADP-ribose]_polymerase_1_OS=Arabidopsis_thaliana_OX=3702_GN=PARP1_PE=1_SV=2	70.945	1005	257	8	1	2976	1	983	0	1449
TRINITY_GG_124_c515_g1_i2.p1	sp_Q0WPJ7_RF298_ARATH_Putative_E3_ubiquitin-protein_ligase_RF298_OS=Arabidopsis_thaliana_OX=3702_GN=RF298_PE=2_SV=1	42.178	652	330	15	196	2094	1	624	4.31e-101	331
TRINITY_GG_124_c515_g1_i4.p1	sp_Q0WPJ7_RF298_ARATH_Putative_E3_ubiquitin-protein_ligase_RF298_OS=Arabidopsis_thaliana_OX=3702_GN=RF298_PE=2_SV=1	44.709	841	401	16	103	2517	1	813	4.62e-159	487
TRINITY_GG_124_c515_g1_i6.p1	sp_Q0WPJ7_RF298_ARATH_Putative_E3_ubiquitin-protein_ligase_RF298_OS=Arabidopsis_thaliana_OX=3702_GN=RF298_PE=2_SV=1	44.915	826	395	15	13	2394	16	813	2.67e-158	484
TRINITY_GG_124_c516_g1_i2.p1	sp_Q94K41_SDR3B_ARATH_Short-chain_dehydrogenase_reductase_3b_OS=Arabidopsis_thaliana_OX=3702_GN=SDR3b_PE=2_SV=1	65.49	255	88	0	1	765	1	255	3.27e-106	311
TRINITY_GG_124_c518_g1_i7.p1	sp_Q9SJG9_MPK20_ARATH_Mitogen-activated_protein_kinase_20_OS=Arabidopsis_thaliana_OX=3702_GN=MPK20_PE=1_SV=2	76.64	625	124	7	1	1866	1	606	0	888
TRINITY_GG_124_c520_g2_i1.p1	sp_Q9LX31_GUN4C_ARATH_Tetrapyrrole-binding_protein,_chloroplastic_OS=Arabidopsis_thaliana_OX=3702_GN=GUN4_PE=1_SV=1	64.211	190	62	3	109	675	81	265	1.07e-78	240
TRINITY_GG_124_c537_g1_i26.p1	sp_P92949_FRO2_ARATH_Ferric_reduction_oxidase_2_OS=Arabidopsis_thaliana_OX=3702_GN=FRO2_PE=1_SV=2	58.964	714	285	6	34	2157	14	725	0	874
TRINITY_GG_124_c53_g1_i50.p1	sp_O22900_WRK23_ARATH_WRKY_transcription_factor_23_OS=Arabidopsis_thaliana_OX=3702_GN=WRKY23_PE=2_SV=1	49.555	337	130	11	121	1014	2	337	5.23e-69	222
TRINITY_GG_124_c543_g1_i2.p1	sp_O04887_PME2_CITSI_Pectinesterase_2_OS=Citrus_sinensis_OX=2711_GN=PECS-2.1_PE=2_SV=1	75.581	516	120	3	1	1548	1	510	0	786
TRINITY_GG_124_c543_g1_i2.p2	sp_O04887_PME2_CITSI_Pectinesterase_2_OS=Citrus_sinensis_OX=2711_GN=PECS-2.1_PE=2_SV=1	75.581	516	120	3	1	1548	1	510	0	786
TRINITY_GG_124_c548_g1_i1.p1	sp_F4IL57_KN14I_ARATH_Kinesin-like_protein_KIN-14I_OS=Arabidopsis_thaliana_OX=3702_GN=KIN14I_PE=2_SV=1	69.087	1019	260	14	10	3033	8	982	0	1258
TRINITY_GG_124_c548_g1_i12.p1	sp_F4IL57_KN14I_ARATH_Kinesin-like_protein_KIN-14I_OS=Arabidopsis_thaliana_OX=3702_GN=KIN14I_PE=2_SV=1	69.087	1019	260	14	10	3033	8	982	0	1258
TRINITY_GG_124_c548_g1_i8.p1	sp_F4IL57_KN14I_ARATH_Kinesin-like_protein_KIN-14I_OS=Arabidopsis_thaliana_OX=3702_GN=KIN14I_PE=2_SV=1	76.972	786	171	6	10	2355	8	787	0	1147
TRINITY_GG_124_c554_g1_i1.p3	sp_Q9LZH5_LTPG2_ARATH_Non-specific_lipid_transfer_protein_GPI-anchored_2_OS=Arabidopsis_thaliana_OX=3702_GN=LTPG2_PE=2_SV=1	40.323	62	32	2	407	237	51	112	3.13e-07	50.4
TRINITY_GG_124_c555_g1_i2.p1	sp_Q94KD8_BXL2_ARATH_Probable_beta-D-xylosidase_2_OS=Arabidopsis_thaliana_OX=3702_GN=BXL2_PE=2_SV=1	77.273	748	166	1	109	2352	25	768	0	1236
TRINITY_GG_124_c573_g1_i1.p2	sp_P14009_14KD_DAUCA_14_kDa_proline-rich_protein_DC2.15_OS=Daucus_carota_OX=4039_PE=2_SV=1	51.471	136	60	1	1	390	1	136	7.01e-25	95.1
TRINITY_GG_124_c575_g1_i2.p1	sp_O22527_CLH1_ARATH_Chlorophyllase-1_OS=Arabidopsis_thaliana_OX=3702_GN=CLH1_PE=1_SV=1	59.928	277	98	3	136	957	50	316	1.43e-113	335
TRINITY_GG_124_c582_g1_i11.p1	sp_A7PZL3_PGLR_VITVI_Probable_polygalacturonase_OS=Vitis_vinifera_OX=29760_GN=GSVIVT00026920001_PE=1_SV=1	55.99	409	176	2	115	1332	59	466	6.53e-162	469
TRINITY_GG_124_c582_g1_i17.p2	sp_A7PZL3_PGLR_VITVI_Probable_polygalacturonase_OS=Vitis_vinifera_OX=29760_GN=GSVIVT00026920001_PE=1_SV=1	55.99	409	176	2	115	1332	59	466	6.53e-162	469
TRINITY_GG_124_c582_g1_i2.p1	sp_A7PZL3_PGLR_VITVI_Probable_polygalacturonase_OS=Vitis_vinifera_OX=29760_GN=GSVIVT00026920001_PE=1_SV=1	55.99	409	176	2	115	1332	59	466	6.53e-162	469
TRINITY_GG_124_c582_g1_i22.p2	sp_A7PZL3_PGLR_VITVI_Probable_polygalacturonase_OS=Vitis_vinifera_OX=29760_GN=GSVIVT00026920001_PE=1_SV=1	55.99	409	176	2	127	1344	59	466	8.32e-162	469
TRINITY_GG_124_c583_g1_i14.p2	sp_Q9LZP9_CP122_ARATH_Calvin_cycle_protein_CP12-2,_chloroplastic_OS=Arabidopsis_thaliana_OX=3702_GN=CP12-2_PE=1_SV=1	56.716	134	51	5	1	390	1	131	4.56e-43	141
TRINITY_GG_124_c583_g1_i8.p1	sp_Q9LZP9_CP122_ARATH_Calvin_cycle_protein_CP12-2,_chloroplastic_OS=Arabidopsis_thaliana_OX=3702_GN=CP12-2_PE=1_SV=1	56.716	134	51	5	1	390	1	131	4.56e-43	141
TRINITY_GG_124_c586_g1_i24.p2	sp_Q71VM4_IMA1A_ORYSJ_Importin_subunit_alpha-1a_OS=Oryza_sativa_subsp._japonica_OX=39947_GN=Os01g0253300_PE=1_SV=2	82.842	373	55	2	1	1110	1	367	0	628
TRINITY_GG_124_c594_g1_i2.p1	sp_Q9FJ07_MY111_ARATH_Transcription_factor_MYB111_OS=Arabidopsis_thaliana_OX=3702_GN=MYB111_PE=1_SV=1	63.83	188	44	4	1	507	1	183	3.87e-72	233
TRINITY_GG_124_c60_g1_i23.p4	sp_Q3ECW8_BGL01_ARATH_Beta-glucosidase_1_OS=Arabidopsis_thaliana_OX=3702_GN=BGLU1_PE=3_SV=2	61.856	97	35	1	22	306	420	516	3.97e-33	123
TRINITY_GG_124_c615_g1_i8.p1	sp_E3SXU4_BHLHW_PEA_Basic_helix-loop-helix_protein_A_OS=Pisum_sativum_OX=3888_GN=BHLH_PE=3_SV=1	62.054	701	185	18	22	2064	11	650	0	771
TRINITY_GG_124_c62_g1_i116.p2	sp_Q2QMH1_NEK2_ORYSJ_Serine/threonine-protein_kinase_Nek2_OS=Oryza_sativa_subsp._japonica_OX=39947_GN=NEK2_PE=2_SV=1	87.273	110	14	0	1	330	1	110	1.09e-67	216
TRINITY_GG_124_c62_g1_i169.p5	sp_Q2QMH1_NEK2_ORYSJ_Serine/threonine-protein_kinase_Nek2_OS=Oryza_sativa_subsp._japonica_OX=39947_GN=NEK2_PE=2_SV=1	87.273	110	14	0	1	330	1	110	1.09e-67	216
TRINITY_GG_124_c62_g1_i75.p1	sp_Q8RXT4_NEK4_ARATH_Serine/threonine-protein_kinase_Nek4_OS=Arabidopsis_thaliana_OX=3702_GN=NEK4_PE=2_SV=1	50.581	172	70	2	46	558	207	364	3.33e-45	160
TRINITY_GG_124_c62_g1_i98.p2	sp_Q2QMH1_NEK2_ORYSJ_Serine/threonine-protein_kinase_Nek2_OS=Oryza_sativa_subsp._japonica_OX=39947_GN=NEK2_PE=2_SV=1	87.273	110	14	0	1	330	1	110	1.09e-67	216
TRINITY_GG_124_c634_g1_i2.p1	sp_Q93WV4_WRK71_ARATH_WRKY_transcription_factor_71_OS=Arabidopsis_thaliana_OX=3702_GN=WRKY71_PE=2_SV=1	53.988	163	56	2	484	933	125	281	7.15e-50	170
TRINITY_GG_124_c638_g1_i4.p1	sp_P43299_MCM7_ARATH_DNA_replication_licensing_factor_MCM7_OS=Arabidopsis_thaliana_OX=3702_GN=MCM7_PE=1_SV=2	87.011	716	93	0	1	2148	1	716	0	1260
TRINITY_GG_124_c647_g1_i3.p2	sp_O22152_YAB1_ARATH_Axial_regulator_YABBY_1_OS=Arabidopsis_thaliana_OX=3702_GN=YAB1_PE=1_SV=1	83.036	112	15	3	31	354	118	229	3.15e-57	179
TRINITY_GG_124_c651_g1_i88.p2	sp_Q921C3_BRWD1_MOUSE_Bromodomain_and_WD_repeat-containing_protein_1_OS=Mus_musculus_OX=10090_GN=Brwd1_PE=1_SV=2	32.771	415	214	13	256	1470	17	376	2.31e-33	139
TRINITY_GG_124_c653_g1_i44.p1	sp_Q9FGK5_RAA5A_ARATH_Ras-related_protein_RABA5a_OS=Arabidopsis_thaliana_OX=3702_GN=RABA5A_PE=1_SV=1	87.225	227	23	1	1	681	1	221	6.47e-144	403
TRINITY_GG_124_c660_g1_i6.p1	sp_B9DHT4_ARIA_ARATH_ARM_REPEAT_PROTEIN_INTERACTING_WITH_ABF2_OS=Arabidopsis_thaliana_OX=3702_GN=ARIA_PE=1_SV=2	69.727	697	206	3	28	2118	16	707	0	959
TRINITY_GG_124_c681_g4_i4.p1	sp_Q9SRX4_PME7_ARATH_Probable_pectinesterase/pectinesterase_inhibitor_7_OS=Arabidopsis_thaliana_OX=3702_GN=PME7_PE=2_SV=1	66.011	559	162	8	85	1677	20	578	0	735
TRINITY_GG_124_c683_g1_i2.p1	sp_F4IXE7_IDM1_ARATH_Increased_DNA_methylation_1_OS=Arabidopsis_thaliana_OX=3702_GN=IDM1_PE=1_SV=1	39.72	428	243	3	1933	3213	617	1030	3.94e-84	304
TRINITY_GG_124_c68_g1_i48.p2	sp_Q94AH6_CUL1_ARATH_Cullin-1_OS=Arabidopsis_thaliana_OX=3702_GN=CUL1_PE=1_SV=1	94.273	227	13	0	1	681	350	576	1.14e-156	455
TRINITY_GG_124_c68_g1_i49.p2	sp_Q94AH6_CUL1_ARATH_Cullin-1_OS=Arabidopsis_thaliana_OX=3702_GN=CUL1_PE=1_SV=1	94.273	227	13	0	1	681	350	576	1.14e-156	455
TRINITY_GG_124_c68_g1_i5.p2	sp_Q94AH6_CUL1_ARATH_Cullin-1_OS=Arabidopsis_thaliana_OX=3702_GN=CUL1_PE=1_SV=1	94.273	227	13	0	1	681	350	576	1.14e-156	455
TRINITY_GG_124_c695_g1_i3.p1	sp_Q682H0_HA22F_ARATH_HVA22-like_protein_f_OS=Arabidopsis_thaliana_OX=3702_GN=HVA22F_PE=2_SV=1	75.949	158	36	1	1	468	1	158	1.89e-87	255
TRINITY_GG_124_c69_g2_i2.p1	sp_Q9M2E2_SDR1_ARATH_(+)-neomenthol_dehydrogenase_OS=Arabidopsis_thaliana_OX=3702_GN=SDR1_PE=1_SV=1	66.102	177	59	1	49	576	120	296	1.42e-85	257
TRINITY_GG_124_c707_g1_i1.p1	sp_Q9SCQ6_IDD2_ARATH_Zinc_finger_protein_GAI-ASSOCIATED_FACTOR_1_OS=Arabidopsis_thaliana_OX=3702_GN=GAF1_PE=1_SV=1	54.983	291	106	6	1	810	58	344	5.66e-85	271
TRINITY_GG_124_c707_g1_i2.p1	sp_Q9SCQ6_IDD2_ARATH_Zinc_finger_protein_GAI-ASSOCIATED_FACTOR_1_OS=Arabidopsis_thaliana_OX=3702_GN=GAF1_PE=1_SV=1	56.426	319	106	7	166	1047	34	344	7.75e-100	312
TRINITY_GG_124_c70_g1_i20.p2	sp_O80840_PMM_ARATH_Phosphomannomutase_OS=Arabidopsis_thaliana_OX=3702_GN=PMM_PE=1_SV=1	81.197	117	22	0	1	351	1	117	3.94e-63	195
TRINITY_GG_124_c70_g1_i36.p2	sp_O80840_PMM_ARATH_Phosphomannomutase_OS=Arabidopsis_thaliana_OX=3702_GN=PMM_PE=1_SV=1	81.197	117	22	0	1	351	1	117	3.94e-63	195
TRINITY_GG_124_c724_g1_i2.p1	sp_Q9LZH5_LTPG2_ARATH_Non-specific_lipid_transfer_protein_GPI-anchored_2_OS=Arabidopsis_thaliana_OX=3702_GN=LTPG2_PE=2_SV=1	43.373	83	42	2	88	321	38	120	2.18e-07	52
TRINITY_GG_124_c744_g1_i45.p1	sp_O82265_SCC3_ARATH_Sister-chromatid_cohesion_protein_3_OS=Arabidopsis_thaliana_OX=3702_GN=SCC3_PE=1_SV=2	61.728	405	152	1	1	1215	648	1049	9.89e-162	488
TRINITY_GG_124_c744_g1_i5.p1	sp_O82265_SCC3_ARATH_Sister-chromatid_cohesion_protein_3_OS=Arabidopsis_thaliana_OX=3702_GN=SCC3_PE=1_SV=2	76.647	668	134	5	1	1992	1	650	0	969
TRINITY_GG_124_c744_g1_i65.p1	sp_O82265_SCC3_ARATH_Sister-chromatid_cohesion_protein_3_OS=Arabidopsis_thaliana_OX=3702_GN=SCC3_PE=1_SV=2	66.142	508	169	1	1	1524	545	1049	0	665
TRINITY_GG_124_c749_g1_i14.p1	sp_Q8GUH1_PUB33_ARATH_U-box_domain-containing_protein_33_OS=Arabidopsis_thaliana_OX=3702_GN=PUB33_PE=2_SV=2	52.197	569	256	4	496	2175	272	833	0	546
TRINITY_GG_124_c749_g1_i14.p1	sp_Q8GUH1_PUB33_ARATH_U-box_domain-containing_protein_33_OS=Arabidopsis_thaliana_OX=3702_GN=PUB33_PE=2_SV=2	48.235	170	83	1	19	528	44	208	1.68e-46	181
TRINITY_GG_124_c74_g1_i35.p1	sp_B8AJT9_MRS2I_ORYSI_Magnesium_transporter_MRS2-I_OS=Oryza_sativa_subsp._indica_OX=39946_GN=MRS2-I_PE=3_SV=1	86.275	102	13	1	4	306	172	273	2.11e-26	103
TRINITY_GG_124_c75_g1_i17.p1	sp_Q8GWV5_PUB3_ARATH_U-box_domain-containing_protein_3_OS=Arabidopsis_thaliana_OX=3702_GN=PUB3_PE=2_SV=2	28.674	279	180	9	673	1494	490	754	4.01e-13	76.3
TRINITY_GG_124_c761_g1_i1.p2	sp_O64641_CXE9_ARATH_Probable_carboxylesterase_9_OS=Arabidopsis_thaliana_OX=3702_GN=CXE9_PE=2_SV=1	61.905	315	119	1	13	954	9	323	1.09e-147	421
TRINITY_GG_124_c761_g1_i1.p1	sp_O64640_CXE8_ARATH_Probable_carboxylesterase_8_OS=Arabidopsis_thaliana_OX=3702_GN=CXE8_PE=2_SV=1	53.824	340	138	6	154	1158	4	329	1.72e-129	378
TRINITY_GG_124_c770_g1_i2.p1	sp_Q8GZ17_COBL7_ARATH_COBRA-like_protein_7_OS=Arabidopsis_thaliana_OX=3702_GN=COBL7_PE=2_SV=2	64.824	597	205	3	130	1905	46	642	0	829
TRINITY_GG_124_c773_g1_i7.p1	sp_Q8VYE5_E1312_ARATH_Glucan_endo-1,3-beta-glucosidase_12_OS=Arabidopsis_thaliana_OX=3702_GN=At4g29360_PE=2_SV=1	49.451	91	46	0	136	408	389	479	2.62e-25	103
TRINITY_GG_124_c77_g1_i1.p2	sp_Q9LE33_HPR3_ARATH_Glyoxylate/hydroxypyruvate_reductase_HPR3_OS=Arabidopsis_thaliana_OX=3702_GN=HPR3_PE=2_SV=1	46.479	142	75	1	480	55	11	151	1.14e-25	102
TRINITY_GG_124_c782_g1_i8.p1	sp_Q9LPD2_GENL1_ARATH_Flap_endonuclease_GEN-like_1_OS=Arabidopsis_thaliana_OX=3702_GN=GEN1_PE=3_SV=3	60.705	397	117	4	1	1188	1	359	7.67e-165	481
TRINITY_GG_124_c785_g1_i1.p1	sp_Q5JNT2_AT4_ORYSJ_Acyl_transferase_4_OS=Oryza_sativa_subsp._japonica_OX=39947_GN=AT4_PE=1_SV=1	41.278	407	209	6	1	1155	32	430	1.5e-99	306
TRINITY_GG_124_c787_g1_i2.p1	sp_Q39265_ZFP6_ARATH_Zinc_finger_protein_6_OS=Arabidopsis_thaliana_OX=3702_GN=ZFP6_PE=2_SV=1	52.174	69	24	1	82	261	5	73	8.6e-13	67
TRINITY_GG_124_c7_g1_i4.p1	sp_Q42523_MCCA_ARATH_Methylcrotonoyl-CoA_carboxylase_subunit_alpha,_mitochondrial_OS=Arabidopsis_thaliana_OX=3702_GN=MCCA_PE=1_SV=2	64.286	182	37	2	1	543	159	313	5.34e-72	233
TRINITY_GG_124_c80_g1_i240.p1	sp_Q9FQ09_KU80_ARATH_ATP-dependent_DNA_helicase_2_subunit_KU80_OS=Arabidopsis_thaliana_OX=3702_GN=KU80_PE=1_SV=1	65.801	462	158	0	1	1386	1	462	0	662
TRINITY_GG_124_c80_g1_i258.p1	sp_Q9FQ09_KU80_ARATH_ATP-dependent_DNA_helicase_2_subunit_KU80_OS=Arabidopsis_thaliana_OX=3702_GN=KU80_PE=1_SV=1	65.801	462	158	0	1	1386	1	462	0	662
TRINITY_GG_124_c81_g1_i167.p1	sp_Q43784_SSG1_MANES_Granule-bound_starch_synthase_1,_chloroplastic/amyloplastic_OS=Manihot_esculenta_OX=3983_GN=WAXY_PE=2_SV=1	79.638	221	45	0	1	663	307	527	7.46e-128	376
TRINITY_GG_124_c820_g1_i5.p3	sp_O82248_NFYB5_ARATH_Nuclear_transcription_factor_Y_subunit_B-5_OS=Arabidopsis_thaliana_OX=3702_GN=NFYB5_PE=1_SV=1	87.952	83	10	0	103	351	48	130	2.05e-50	162
TRINITY_GG_124_c820_g1_i8.p3	sp_O82248_NFYB5_ARATH_Nuclear_transcription_factor_Y_subunit_B-5_OS=Arabidopsis_thaliana_OX=3702_GN=NFYB5_PE=1_SV=1	87.952	83	10	0	103	351	48	130	2.05e-50	162
TRINITY_GG_124_c820_g1_i9.p4	sp_O82248_NFYB5_ARATH_Nuclear_transcription_factor_Y_subunit_B-5_OS=Arabidopsis_thaliana_OX=3702_GN=NFYB5_PE=1_SV=1	87.952	83	10	0	103	351	48	130	2.05e-50	162
TRINITY_GG_124_c828_g1_i42.p1	sp_O65268_TASP1_ARATH_Putative_threonine_aspartase_OS=Arabidopsis_thaliana_OX=3702_GN=At4g00590_PE=2_SV=3	74.737	190	48	0	1	570	2	191	3.65e-89	271
TRINITY_GG_124_c842_g1_i2.p1	sp_Q8GY11_WRK43_ARATH_Probable_WRKY_transcription_factor_43_OS=Arabidopsis_thaliana_OX=3702_GN=WRKY43_PE=1_SV=1	80.808	99	19	0	268	564	8	106	4.75e-56	176
TRINITY_GG_124_c867_g1_i14.p1	sp_Q941I6_PMS1_ARATH_DNA_mismatch_repair_protein_PMS1_OS=Arabidopsis_thaliana_OX=3702_GN=PMS1_PE=1_SV=1	57.355	673	249	13	34	2028	17	659	0	669
TRINITY_GG_124_c92_g1_i1.p2	sp_A7PZL3_PGLR_VITVI_Probable_polygalacturonase_OS=Vitis_vinifera_OX=29760_GN=GSVIVT00026920001_PE=1_SV=1	78.495	93	20	0	130	408	40	132	1.45e-44	157
TRINITY_GG_124_c92_g1_i1.p2	sp_A7PZL3_PGLR_VITVI_Probable_polygalacturonase_OS=Vitis_vinifera_OX=29760_GN=GSVIVT00026920001_PE=1_SV=1	71.739	46	13	0	479	616	122	167	1.68e-06	51.2
TRINITY_GG_124_c974_g1_i7.p1	sp_C0LGP4_Y3475_ARATH_Probable_LRR_receptor-like_serine/threonine-protein_kinase_At3g47570_OS=Arabidopsis_thaliana_OX=3702_GN=At3g47570_PE=2_SV=1	46.805	579	284	8	61	1761	443	1009	6.57e-168	507
TRINITY_GG_124_c974_g1_i7.p1	sp_C0LGP4_Y3475_ARATH_Probable_LRR_receptor-like_serine/threonine-protein_kinase_At3g47570_OS=Arabidopsis_thaliana_OX=3702_GN=At3g47570_PE=2_SV=1	32.941	170	85	4	85	585	330	473	3.93e-09	63.5
TRINITY_GG_124_c974_g1_i7.p1	sp_C0LGP4_Y3475_ARATH_Probable_LRR_receptor-like_serine/threonine-protein_kinase_At3g47570_OS=Arabidopsis_thaliana_OX=3702_GN=At3g47570_PE=2_SV=1	31.937	191	102	4	1	564	104	269	1.15e-08	62
TRINITY_GG_124_c974_g1_i7.p1	sp_C0LGP4_Y3475_ARATH_Probable_LRR_receptor-like_serine/threonine-protein_kinase_At3g47570_OS=Arabidopsis_thaliana_OX=3702_GN=At3g47570_PE=2_SV=1	35.542	166	103	3	67	561	78	240	3.94e-07	57
TRINITY_GG_124_c974_g1_i8.p3	sp_Q9SD62_Y3471_ARATH_Putative_receptor-like_protein_kinase_At3g47110_OS=Arabidopsis_thaliana_OX=3702_GN=At3g47110_PE=3_SV=1	36.893	103	54	2	1	306	931	1023	4.22e-15	73.2
TRINITY_GG_1250_c0_g1_i39.p1	sp_Q04832_HEXP_LEIMA_DNA-binding_protein_HEXBP_OS=Leishmania_major_OX=5664_GN=HEXBP_PE=4_SV=1	36.264	91	46	2	553	789	17	107	2.68e-09	60.5
TRINITY_GG_1250_c0_g1_i39.p1	sp_Q04832_HEXP_LEIMA_DNA-binding_protein_HEXBP_OS=Leishmania_major_OX=5664_GN=HEXBP_PE=4_SV=1	30.357	112	49	3	541	789	67	178	6.74e-06	50.4
TRINITY_GG_1250_c0_g1_i55.p1	sp_Q04832_HEXP_LEIMA_DNA-binding_protein_HEXBP_OS=Leishmania_major_OX=5664_GN=HEXBP_PE=4_SV=1	32.743	226	105	9	538	1113	17	229	3.67e-21	95.5
TRINITY_GG_1250_c0_g1_i55.p1	sp_Q04832_HEXP_LEIMA_DNA-binding_protein_HEXBP_OS=Leishmania_major_OX=5664_GN=HEXBP_PE=4_SV=1	31.22	205	107	6	526	1038	67	271	7.82e-17	83.6
TRINITY_GG_1250_c0_g1_i55.p1	sp_Q04832_HEXP_LEIMA_DNA-binding_protein_HEXBP_OS=Leishmania_major_OX=5664_GN=HEXBP_PE=4_SV=1	29.936	157	92	5	742	1173	16	167	1.23e-07	56.2
TRINITY_GG_1250_c1_g1_i94.p1	sp_Q9FPT1_UBP12_ARATH_Ubiquitin_carboxyl-terminal_hydrolase_12_OS=Arabidopsis_thaliana_OX=3702_GN=UBP12_PE=1_SV=2	89.864	513	50	2	10	1542	34	546	0	942
TRINITY_GG_1250_c2_g1_i4.p1	sp_Q9FG13_CXE15_ARATH_Probable_carboxylesterase_15_OS=Arabidopsis_thaliana_OX=3702_GN=CXE15_PE=2_SV=1	51.385	325	151	4	31	987	4	327	1.79e-109	325
TRINITY_GG_1252_c0_g1_i34.p2	sp_Q9MB58_F26_ARATH_6-phosphofructo-2-kinase/fructose-2,6-bisphosphatase_OS=Arabidopsis_thaliana_OX=3702_GN=FKFBP_PE=1_SV=1	93.353	331	22	0	1	993	414	744	0	649
TRINITY_GG_1252_c0_g3_i3.p1	sp_Q9SGD1_ZWIP3_ARATH_Zinc_finger_protein_WIP3_OS=Arabidopsis_thaliana_OX=3702_GN=WIP3_PE=2_SV=1	55.014	349	106	8	43	1005	11	336	7.13e-121	354
TRINITY_GG_1252_c0_g3_i4.p1	sp_Q9SGD1_ZWIP3_ARATH_Zinc_finger_protein_WIP3_OS=Arabidopsis_thaliana_OX=3702_GN=WIP3_PE=2_SV=1	35.071	211	87	7	43	597	11	197	7.79e-21	92.8
TRINITY_GG_1252_c101_g1_i7.p1	sp_Q9FK88_INVE_ARATH_Alkaline/neutral_invertase_E,_chloroplastic_OS=Arabidopsis_thaliana_OX=3702_GN=INVE_PE=1_SV=1	78.899	109	23	0	13	339	509	617	9.35e-54	180
TRINITY_GG_1252_c102_g1_i8.p1	sp_Q9SD67_FTSH7_ARATH_ATP-dependent_zinc_metalloprotease_FTSH_7,_chloroplastic_OS=Arabidopsis_thaliana_OX=3702_GN=FTSH7_PE=2_SV=1	72.514	553	131	7	4	1662	3	534	0	774
TRINITY_GG_1252_c103_g1_i1.p1	sp_Q9FNI7_CSLA2_ARATH_Glucomannan_4-beta-mannosyltransferase_2_OS=Arabidopsis_thaliana_OX=3702_GN=CSLA2_PE=1_SV=1	84.11	365	57	1	1	1092	1	365	0	654
TRINITY_GG_1252_c104_g1_i7.p1	sp_Q42572_DNLI1_ARATH_DNA_ligase_1_OS=Arabidopsis_thaliana_OX=3702_GN=LIG1_PE=2_SV=2	84.112	214	34	0	1	642	484	697	2.02e-129	386
TRINITY_GG_1252_c106_g1_i10.p1	sp_Q9LSS7_RUBP1_ARATH_NEDD8-specific_protease_1_OS=Arabidopsis_thaliana_OX=3702_GN=NEDP1_PE=2_SV=1	53.304	227	101	2	61	741	1	222	3.11e-79	241
TRINITY_GG_1252_c106_g1_i11.p1	sp_Q9LSS7_RUBP1_ARATH_NEDD8-specific_protease_1_OS=Arabidopsis_thaliana_OX=3702_GN=NEDP1_PE=2_SV=1	53.304	227	101	2	61	741	1	222	3.11e-79	241
TRINITY_GG_1252_c107_g1_i2.p2	sp_F4KEY9_NAA25_ARATH_N-terminal_acetyltransferase_B_complex_auxiliary_subunit_NAA25_OS=Arabidopsis_thaliana_OX=3702_GN=NAA25_PE=2_SV=1	76.2	479	113	1	1	1437	64	541	0	706
TRINITY_GG_1252_c107_g1_i34.p2	sp_F4KEY9_NAA25_ARATH_N-terminal_acetyltransferase_B_complex_auxiliary_subunit_NAA25_OS=Arabidopsis_thaliana_OX=3702_GN=NAA25_PE=2_SV=1	76.2	479	113	1	1	1437	64	541	0	706
TRINITY_GG_1252_c107_g1_i48.p2	sp_F4KEY9_NAA25_ARATH_N-terminal_acetyltransferase_B_complex_auxiliary_subunit_NAA25_OS=Arabidopsis_thaliana_OX=3702_GN=NAA25_PE=2_SV=1	69.76	334	100	1	1	1002	209	541	2.53e-142	432
TRINITY_GG_1252_c10_g1_i5.p1	sp_Q9FGP9_RER1_ARATH_Protein_RETICULATA-RELATED_1,_chloroplastic_OS=Arabidopsis_thaliana_OX=3702_GN=RER1_PE=1_SV=1	83.117	154	26	0	406	867	144	297	7.01e-89	275
TRINITY_GG_1252_c10_g1_i6.p1	sp_Q9FGP9_RER1_ARATH_Protein_RETICULATA-RELATED_1,_chloroplastic_OS=Arabidopsis_thaliana_OX=3702_GN=RER1_PE=1_SV=1	83.117	154	26	0	406	867	144	297	7.01e-89	275
TRINITY_GG_1252_c10_g1_i8.p1	sp_Q9FGP9_RER1_ARATH_Protein_RETICULATA-RELATED_1,_chloroplastic_OS=Arabidopsis_thaliana_OX=3702_GN=RER1_PE=1_SV=1	86.42	81	11	0	406	648	144	224	9.76e-43	152
TRINITY_GG_1252_c111_g1_i51.p2	sp_Q9M022_AIRP2_ARATH_E3_ubiquitin-protein_ligase_AIRP2_OS=Arabidopsis_thaliana_OX=3702_GN=AIRP2_PE=1_SV=1	69.652	201	61	0	1	603	37	237	3.08e-92	273
TRINITY_GG_1252_c112_g1_i9.p1	sp_F4JSE7_EDR2_ARATH_Protein_ENHANCED_DISEASE_RESISTANCE_2_OS=Arabidopsis_thaliana_OX=3702_GN=EDR2_PE=2_SV=1	33.55	769	416	16	19	2214	2	712	1.71e-114	365
TRINITY_GG_1252_c113_g1_i27.p2	sp_Q7TMR0_PCP_MOUSE_Lysosomal_Pro-X_carboxypeptidase_OS=Mus_musculus_OX=10090_GN=Prcp_PE=1_SV=2	33.175	211	127	6	4	618	289	491	6.86e-25	104
TRINITY_GG_1252_c113_g1_i4.p1	sp_Q2TA14_PCP_BOVIN_Lysosomal_Pro-X_carboxypeptidase_OS=Bos_taurus_OX=9913_GN=PRCP_PE=2_SV=1	40.65	123	68	1	1	369	382	499	4.77e-23	95.9
TRINITY_GG_1252_c113_g1_i53.p2	sp_Q7TMR0_PCP_MOUSE_Lysosomal_Pro-X_carboxypeptidase_OS=Mus_musculus_OX=10090_GN=Prcp_PE=1_SV=2	33.175	211	127	6	4	618	289	491	6.86e-25	104
TRINITY_GG_1252_c113_g1_i62.p2	sp_Q2TA14_PCP_BOVIN_Lysosomal_Pro-X_carboxypeptidase_OS=Bos_taurus_OX=9913_GN=PRCP_PE=2_SV=1	41.463	123	67	1	1	369	382	499	4.84e-24	99
TRINITY_GG_1252_c122_g1_i24.p1	sp_Q67Y83_SCP51_ARATH_Serine_carboxypeptidase-like_51_OS=Arabidopsis_thaliana_OX=3702_GN=SCPL51_PE=2_SV=2	67.206	433	137	3	22	1305	8	440	0	574
TRINITY_GG_1252_c125_g1_i13.p1	sp_Q680B9_PRRP2_ARATH_Proteinaceous_RNase_P_2_OS=Arabidopsis_thaliana_OX=3702_GN=PRORP2_PE=1_SV=1	66.049	486	152	5	4	1428	3	486	0	629
TRINITY_GG_1252_c132_g1_i15.p1	sp_Q3EDG5_TPST_ARATH_Protein-tyrosine_sulfotransferase_OS=Arabidopsis_thaliana_OX=3702_GN=TPST_PE=1_SV=3	58.763	485	177	7	94	1512	27	500	0	573
TRINITY_GG_1252_c132_g1_i4.p1	sp_Q3EDG5_TPST_ARATH_Protein-tyrosine_sulfotransferase_OS=Arabidopsis_thaliana_OX=3702_GN=TPST_PE=1_SV=3	61.949	431	151	5	82	1368	27	446	0	563
TRINITY_GG_1252_c135_g2_i12.p1	sp_Q9SGE9_SYFB_ARATH_Phenylalanine--tRNA_ligase_beta_subunit,_cytoplasmic_OS=Arabidopsis_thaliana_OX=3702_GN=At1g72550_PE=2_SV=1	79.241	448	93	0	1	1344	1	448	0	732
TRINITY_GG_1252_c135_g2_i7.p1	sp_Q9SGE9_SYFB_ARATH_Phenylalanine--tRNA_ligase_beta_subunit,_cytoplasmic_OS=Arabidopsis_thaliana_OX=3702_GN=At1g72550_PE=2_SV=1	79.241	448	93	0	1	1344	1	448	0	732
TRINITY_GG_1252_c136_g1_i6.p2	sp_P22194_SDS22_SCHPO_Protein_phosphatase_1_regulatory_subunit_SDS22_OS=Schizosaccharomyces_pombe_(strain_972_/_ATCC_24843)_OX=284812_GN=sds22_PE=1_SV=2	33.051	118	79	0	52	405	81	198	1.9e-11	64.3
TRINITY_GG_1252_c137_g1_i6.p1	sp_Q9LXN4_HIRA_ARATH_Protein_HIRA_OS=Arabidopsis_thaliana_OX=3702_GN=HIRA_PE=1_SV=2	69.839	683	193	6	1	2040	154	826	0	966
TRINITY_GG_1252_c137_g2_i1.p1	sp_Q9LVM2_NDHN_ARATH_NAD(P)H-quinone_oxidoreductase_subunit_N,_chloroplastic_OS=Arabidopsis_thaliana_OX=3702_GN=ndhN_PE=2_SV=1	61.991	221	71	5	58	717	1	209	2.2e-90	268
TRINITY_GG_1252_c137_g2_i13.p1	sp_Q9LVM2_NDHN_ARATH_NAD(P)H-quinone_oxidoreductase_subunit_N,_chloroplastic_OS=Arabidopsis_thaliana_OX=3702_GN=ndhN_PE=2_SV=1	61.991	221	71	5	58	717	1	209	2.2e-90	268
TRINITY_GG_1252_c137_g2_i8.p1	sp_Q9LVM2_NDHN_ARATH_NAD(P)H-quinone_oxidoreductase_subunit_N,_chloroplastic_OS=Arabidopsis_thaliana_OX=3702_GN=ndhN_PE=2_SV=1	61.991	221	71	5	58	717	1	209	2.2e-90	268
TRINITY_GG_1252_c141_g1_i52.p4	sp_O65020_ETO1_ARATH_Ethylene-overproduction_protein_1_OS=Arabidopsis_thaliana_OX=3702_GN=ETO1_PE=1_SV=2	77.181	149	34	0	4	450	797	945	1.66e-75	245
TRINITY_GG_1252_c141_g1_i52.p4	sp_O65020_ETO1_ARATH_Ethylene-overproduction_protein_1_OS=Arabidopsis_thaliana_OX=3702_GN=ETO1_PE=1_SV=2	34.559	136	89	0	7	414	469	604	6.41e-19	85.9
TRINITY_GG_1252_c141_g2_i1.p1	sp_Q9ZUV0_U86A2_ARATH_UDP-glycosyltransferase_86A2_OS=Arabidopsis_thaliana_OX=3702_GN=UGT86A2_PE=2_SV=1	63.462	468	158	7	37	1422	22	482	0	586
TRINITY_GG_1252_c141_g2_i3.p1	sp_Q9ZUV0_U86A2_ARATH_UDP-glycosyltransferase_86A2_OS=Arabidopsis_thaliana_OX=3702_GN=UGT86A2_PE=2_SV=1	68.33	461	136	5	37	1410	22	475	0	629
TRINITY_GG_1252_c141_g2_i4.p1	sp_Q9ZUV0_U86A2_ARATH_UDP-glycosyltransferase_86A2_OS=Arabidopsis_thaliana_OX=3702_GN=UGT86A2_PE=2_SV=1	66.239	468	147	6	37	1428	22	482	0	620
TRINITY_GG_1252_c141_g2_i5.p1	sp_Q9ZUV0_U86A2_ARATH_UDP-glycosyltransferase_86A2_OS=Arabidopsis_thaliana_OX=3702_GN=UGT86A2_PE=2_SV=1	65.944	461	145	6	37	1404	22	475	0	600
TRINITY_GG_1252_c142_g1_i5.p1	sp_Q54NS9_AIFA_DICDI_Apoptosis-inducing_factor_homolog_A_OS=Dictyostelium_discoideum_OX=44689_GN=aifA_PE=3_SV=1	32.046	259	142	9	67	765	152	402	2.05e-26	109
TRINITY_GG_1252_c144_g1_i14.p1	sp_O80874_NDA2_ARATH_Internal_alternative_NAD(P)H-ubiquinone_oxidoreductase_A2,_mitochondrial_OS=Arabidopsis_thaliana_OX=3702_GN=NDA2_PE=1_SV=1	82.313	294	52	0	61	942	215	508	6.01e-168	479
TRINITY_GG_1252_c146_g1_i7.p1	sp_F4HQM3_NCER1_ARATH_Neutral_ceramidase_1_OS=Arabidopsis_thaliana_OX=3702_GN=NCER1_PE=2_SV=1	81.818	528	96	0	43	1626	11	538	0	854
TRINITY_GG_1252_c148_g1_i117.p3	sp_Q80UJ7_RB3GP_MOUSE_Rab3_GTPase-activating_protein_catalytic_subunit_OS=Mus_musculus_OX=10090_GN=Rab3gap1_PE=1_SV=4	30.822	146	98	2	13	444	415	559	7.04e-12	65.9
TRINITY_GG_1252_c148_g1_i121.p1	sp_Q6NUV0_RB3GP_DANRE_Rab3_GTPase-activating_protein_catalytic_subunit_OS=Danio_rerio_OX=7955_GN=rab3gap1_PE=2_SV=2	23.591	674	399	22	73	1857	16	652	5.54e-28	124
TRINITY_GG_1252_c148_g1_i50.p1	sp_Q642R9_RB3GP_XENLA_Rab3_GTPase-activating_protein_catalytic_subunit_OS=Xenopus_laevis_OX=8355_GN=rab3gap1_PE=2_SV=1	31.818	220	135	7	49	678	449	663	9.09e-16	79.7
TRINITY_GG_1252_c151_g1_i1.p1	sp_A7NY33_PER4_VITVI_Peroxidase_4_OS=Vitis_vinifera_OX=29760_GN=GSVIVT00023967001_PE=1_SV=1	76.159	302	71	1	58	963	21	321	6.4e-170	477
TRINITY_GG_1252_c151_g1_i3.p1	sp_A7NY33_PER4_VITVI_Peroxidase_4_OS=Vitis_vinifera_OX=29760_GN=GSVIVT00023967001_PE=1_SV=1	78.035	173	37	1	58	576	21	192	4.13e-93	278
TRINITY_GG_1252_c156_g1_i46.p1	sp_Q9ES53_UFD1_RAT_Ubiquitin_recognition_factor_in_ER-associated_degradation_protein_1_OS=Rattus_norvegicus_OX=10116_GN=Ufd1_PE=1_SV=1	49.784	231	108	3	43	723	23	249	6.77e-72	228
TRINITY_GG_1252_c156_g2_i1.p1	sp_O81077_ABAH2_ARATH_Abscisic_acid_8'-hydroxylase_2_OS=Arabidopsis_thaliana_OX=3702_GN=CYP707A2_PE=2_SV=1	74.944	443	107	3	178	1494	39	481	0	655
TRINITY_GG_1252_c156_g2_i10.p1	sp_Q9LX14_UFC_ARATH_Protein_UPSTREAM_OF_FLC_OS=Arabidopsis_thaliana_OX=3702_GN=UFC_PE=2_SV=1	73.333	45	12	0	1	135	91	135	1.77e-14	77.8
TRINITY_GG_1252_c156_g2_i4.p1	sp_Q9LX14_UFC_ARATH_Protein_UPSTREAM_OF_FLC_OS=Arabidopsis_thaliana_OX=3702_GN=UFC_PE=2_SV=1	69.565	92	28	0	124	399	44	135	5.8e-37	143
TRINITY_GG_1252_c158_g2_i1.p1	sp_Q93ZB9_FACR3_ARATH_Fatty_acyl-CoA_reductase_3_OS=Arabidopsis_thaliana_OX=3702_GN=FAR3_PE=1_SV=1	63.983	236	85	0	22	729	166	401	7.42e-110	328
TRINITY_GG_1252_c158_g2_i2.p1	sp_Q93ZB9_FACR3_ARATH_Fatty_acyl-CoA_reductase_3_OS=Arabidopsis_thaliana_OX=3702_GN=FAR3_PE=1_SV=1	64.387	351	125	0	1	1053	51	401	1.2e-168	482
TRINITY_GG_1252_c15_g2_i7.p1	sp_Q9LTH2_U76E2_ARATH_UDP-glycosyltransferase_76E2_OS=Arabidopsis_thaliana_OX=3702_GN=UGT76E2_PE=2_SV=1	46.619	281	145	4	16	852	1	278	5.31e-79	249
TRINITY_GG_1252_c168_g1_i34.p1	sp_O24661_ASNS_TRIVS_Asparagine_synthetase_[glutamine-hydrolyzing]_OS=Triphysaria_versicolor_OX=64093_GN=AS_PE=2_SV=3	92.827	237	17	0	1	711	272	508	1.8e-165	472
TRINITY_GG_1252_c16_g1_i17.p2	sp_Q9FGN7_SCC4_ARATH_Sister_chromatid_cohesion_protein_SCC4_OS=Arabidopsis_thaliana_OX=3702_GN=SCC4_PE=1_SV=1	59.289	253	72	2	1	669	125	376	4.94e-86	272
TRINITY_GG_1252_c16_g1_i34.p1	sp_Q9FGN7_SCC4_ARATH_Sister_chromatid_cohesion_protein_SCC4_OS=Arabidopsis_thaliana_OX=3702_GN=SCC4_PE=1_SV=1	72.443	479	128	3	1	1428	249	726	0	655
TRINITY_GG_1252_c16_g1_i35.p1	sp_Q9FGN7_SCC4_ARATH_Sister_chromatid_cohesion_protein_SCC4_OS=Arabidopsis_thaliana_OX=3702_GN=SCC4_PE=1_SV=1	68.925	428	132	1	7	1290	5	431	0	579
TRINITY_GG_1252_c16_g1_i41.p1	sp_Q9FGN7_SCC4_ARATH_Sister_chromatid_cohesion_protein_SCC4_OS=Arabidopsis_thaliana_OX=3702_GN=SCC4_PE=1_SV=1	68.925	428	132	1	7	1290	5	431	0	579
TRINITY_GG_1252_c173_g1_i10.p1	sp_Q94B55_XB31_ARATH_Putative_E3_ubiquitin-protein_ligase_XBAT31_OS=Arabidopsis_thaliana_OX=3702_GN=XBAT31_PE=2_SV=1	73.438	192	51	0	1	576	1	192	9.14e-103	306
TRINITY_GG_1252_c173_g1_i5.p1	sp_Q94B55_XB31_ARATH_Putative_E3_ubiquitin-protein_ligase_XBAT31_OS=Arabidopsis_thaliana_OX=3702_GN=XBAT31_PE=2_SV=1	72.881	236	64	0	1	708	1	236	2.65e-128	373
TRINITY_GG_1252_c17_g1_i6.p1	sp_Q2YDU3_OTUD5_RAT_OTU_domain-containing_protein_5_OS=Rattus_norvegicus_OX=10116_GN=Otud5_PE=1_SV=2	39.655	116	70	0	1	348	291	406	1.47e-21	93.6
TRINITY_GG_1252_c17_g1_i9.p1	sp_Q2YDU3_OTUD5_RAT_OTU_domain-containing_protein_5_OS=Rattus_norvegicus_OX=10116_GN=Otud5_PE=1_SV=2	39.655	116	70	0	1	348	291	406	1.47e-21	93.6
TRINITY_GG_1252_c181_g1_i55.p1	sp_C0LGD7_Y1684_ARATH_Probable_LRR_receptor-like_serine/threonine-protein_kinase_At1g06840_OS=Arabidopsis_thaliana_OX=3702_GN=At1g06840_PE=1_SV=2	76.068	351	84	0	76	1128	28	378	1.91e-151	454
TRINITY_GG_1252_c188_g1_i1.p1	sp_P84527_KIWEL_ACTDE_Kiwellin_OS=Actinidia_deliciosa_OX=3627_PE=1_SV=2	70.769	195	55	1	70	654	21	213	3.11e-94	277
TRINITY_GG_1252_c196_g2_i3.p1	sp_Q9SS80_OPS_ARATH_Protein_OCTOPUS_OS=Arabidopsis_thaliana_OX=3702_GN=OPS_PE=1_SV=1	34.435	363	162	13	586	1497	244	589	3.34e-34	141
TRINITY_GG_1252_c197_g3_i19.p1	sp_Q5XET5_HESO1_ARATH_Protein_HESO1_OS=Arabidopsis_thaliana_OX=3702_GN=HESO1_PE=1_SV=1	26.341	205	127	7	166	738	13	207	4.46e-06	53.9
TRINITY_GG_1252_c198_g1_i19.p1	sp_Q10137_SEC14_SCHPO_Sec14_cytosolic_factor_OS=Schizosaccharomyces_pombe_(strain_972_/_ATCC_24843)_OX=284812_GN=sec14_PE=4_SV=1	24.49	245	164	5	532	1203	21	265	1.11e-09	62.8
TRINITY_GG_1252_c201_g1_i14.p1	sp_F4HW04_DPOE1_ARATH_DNA_polymerase_epsilon_catalytic_subunit_A_OS=Arabidopsis_thaliana_OX=3702_GN=POL2A_PE=1_SV=1	69.939	1640	439	9	1	4887	560	2156	0	2313
TRINITY_GG_1252_c201_g1_i19.p1	sp_F4HW04_DPOE1_ARATH_DNA_polymerase_epsilon_catalytic_subunit_A_OS=Arabidopsis_thaliana_OX=3702_GN=POL2A_PE=1_SV=1	73.579	2199	527	9	1	6564	1	2156	0	3288
TRINITY_GG_1252_c201_g1_i24.p1	sp_F4IFN6_DPOE2_ARATH_DNA_polymerase_epsilon_catalytic_subunit_B_OS=Arabidopsis_thaliana_OX=3702_GN=POL2B_PE=2_SV=1	51.304	230	95	1	1	690	1768	1980	1.74e-70	237
TRINITY_GG_1252_c201_g1_i8.p1	sp_F4HW04_DPOE1_ARATH_DNA_polymerase_epsilon_catalytic_subunit_A_OS=Arabidopsis_thaliana_OX=3702_GN=POL2A_PE=1_SV=1	69.939	1640	439	9	1	4887	560	2156	0	2313
TRINITY_GG_1252_c203_g1_i8.p1	sp_Q9FJF4_MBD7_ARATH_Methyl-CpG-binding_domain-containing_protein_7_OS=Arabidopsis_thaliana_OX=3702_GN=MBD7_PE=1_SV=1	31.008	258	92	8	19	792	133	304	9.03e-24	100
TRINITY_GG_1252_c206_g1_i52.p1	sp_Q5HZ38_GRIK2_ARATH_Serine/threonine-protein_kinase_GRIK2_OS=Arabidopsis_thaliana_OX=3702_GN=GRIK2_PE=1_SV=1	68.825	417	104	4	1	1227	1	399	0	578
TRINITY_GG_1252_c206_g1_i8.p1	sp_Q5HZ38_GRIK2_ARATH_Serine/threonine-protein_kinase_GRIK2_OS=Arabidopsis_thaliana_OX=3702_GN=GRIK2_PE=1_SV=1	68.825	417	104	4	1	1227	1	399	0	578
TRINITY_GG_1252_c207_g2_i100.p2	sp_Q9LI74_CHUP1_ARATH_Protein_CHUP1,_chloroplastic_OS=Arabidopsis_thaliana_OX=3702_GN=CHUP1_PE=1_SV=1	48.485	198	98	2	508	1092	719	915	5.01e-54	194
TRINITY_GG_1252_c207_g2_i100.p1	sp_P48422_C86A1_ARATH_Cytochrome_P450_86A1_OS=Arabidopsis_thaliana_OX=3702_GN=CYP86A1_PE=1_SV=2	78.824	510	104	2	235	1758	1	508	0	848
TRINITY_GG_1252_c207_g2_i109.p1	sp_P48422_C86A1_ARATH_Cytochrome_P450_86A1_OS=Arabidopsis_thaliana_OX=3702_GN=CYP86A1_PE=1_SV=2	78.824	510	104	2	235	1758	1	508	0	848
TRINITY_GG_1252_c207_g2_i109.p3	sp_Q9LI74_CHUP1_ARATH_Protein_CHUP1,_chloroplastic_OS=Arabidopsis_thaliana_OX=3702_GN=CHUP1_PE=1_SV=1	48.485	198	98	2	508	1092	719	915	5.01e-54	194
TRINITY_GG_1252_c207_g2_i110.p1	sp_P48422_C86A1_ARATH_Cytochrome_P450_86A1_OS=Arabidopsis_thaliana_OX=3702_GN=CYP86A1_PE=1_SV=2	78.824	510	104	2	235	1758	1	508	0	848
TRINITY_GG_1252_c207_g2_i12.p1	sp_P48422_C86A1_ARATH_Cytochrome_P450_86A1_OS=Arabidopsis_thaliana_OX=3702_GN=CYP86A1_PE=1_SV=2	78.824	510	104	2	235	1758	1	508	0	848
TRINITY_GG_1252_c207_g2_i12.p3	sp_Q9LI74_CHUP1_ARATH_Protein_CHUP1,_chloroplastic_OS=Arabidopsis_thaliana_OX=3702_GN=CHUP1_PE=1_SV=1	48.485	198	98	2	508	1092	719	915	5.01e-54	194
TRINITY_GG_1252_c207_g2_i28.p3	sp_Q9LI74_CHUP1_ARATH_Protein_CHUP1,_chloroplastic_OS=Arabidopsis_thaliana_OX=3702_GN=CHUP1_PE=1_SV=1	48.485	198	98	2	508	1092	719	915	5.01e-54	194
TRINITY_GG_1252_c207_g2_i28.p2	sp_P48422_C86A1_ARATH_Cytochrome_P450_86A1_OS=Arabidopsis_thaliana_OX=3702_GN=CYP86A1_PE=1_SV=2	78.824	510	104	2	235	1758	1	508	0	848
TRINITY_GG_1252_c207_g2_i29.p1	sp_P48422_C86A1_ARATH_Cytochrome_P450_86A1_OS=Arabidopsis_thaliana_OX=3702_GN=CYP86A1_PE=1_SV=2	78.824	510	104	2	235	1758	1	508	0	848
TRINITY_GG_1252_c207_g2_i29.p2	sp_O82390_ANTR1_ARATH_Sodium-dependent_phosphate_transport_protein_1,_chloroplastic_OS=Arabidopsis_thaliana_OX=3702_GN=ANTR1_PE=1_SV=1	75.947	528	107	4	1	1572	1	512	0	769
TRINITY_GG_1252_c207_g2_i41.p1	sp_P48422_C86A1_ARATH_Cytochrome_P450_86A1_OS=Arabidopsis_thaliana_OX=3702_GN=CYP86A1_PE=1_SV=2	78.824	510	104	2	235	1758	1	508	0	848
TRINITY_GG_1252_c207_g2_i6.p1	sp_P48422_C86A1_ARATH_Cytochrome_P450_86A1_OS=Arabidopsis_thaliana_OX=3702_GN=CYP86A1_PE=1_SV=2	78.824	510	104	2	235	1758	1	508	0	848
TRINITY_GG_1252_c207_g2_i65.p3	sp_Q9LI74_CHUP1_ARATH_Protein_CHUP1,_chloroplastic_OS=Arabidopsis_thaliana_OX=3702_GN=CHUP1_PE=1_SV=1	48.485	198	98	2	508	1092	719	915	5.01e-54	194
TRINITY_GG_1252_c207_g2_i65.p2	sp_P48422_C86A1_ARATH_Cytochrome_P450_86A1_OS=Arabidopsis_thaliana_OX=3702_GN=CYP86A1_PE=1_SV=2	78.824	510	104	2	235	1758	1	508	0	848
TRINITY_GG_1252_c207_g2_i73.p1	sp_P48422_C86A1_ARATH_Cytochrome_P450_86A1_OS=Arabidopsis_thaliana_OX=3702_GN=CYP86A1_PE=1_SV=2	78.824	510	104	2	235	1758	1	508	0	848
TRINITY_GG_1252_c207_g2_i81.p2	sp_P48422_C86A1_ARATH_Cytochrome_P450_86A1_OS=Arabidopsis_thaliana_OX=3702_GN=CYP86A1_PE=1_SV=2	78.824	510	104	2	235	1758	1	508	0	848
TRINITY_GG_1252_c209_g1_i11.p3	sp_Q9LXJ1_BIC1_ARATH_Protein_BIC1_OS=Arabidopsis_thaliana_OX=3702_GN=BIC1_PE=1_SV=1	58.904	73	30	0	217	435	64	136	1.13e-16	74.7
TRINITY_GG_1252_c209_g1_i16.p2	sp_Q9LXJ1_BIC1_ARATH_Protein_BIC1_OS=Arabidopsis_thaliana_OX=3702_GN=BIC1_PE=1_SV=1	58.904	73	30	0	217	435	64	136	1.13e-16	74.7
TRINITY_GG_1252_c209_g1_i4.p2	sp_Q9LXJ1_BIC1_ARATH_Protein_BIC1_OS=Arabidopsis_thaliana_OX=3702_GN=BIC1_PE=1_SV=1	58.904	73	30	0	217	435	64	136	1.13e-16	74.7
TRINITY_GG_1252_c209_g1_i4.p1	sp_F4HW17_TMN5_ARATH_Transmembrane_9_superfamily_member_5_OS=Arabidopsis_thaliana_OX=3702_GN=TMN5_PE=2_SV=1	60.274	584	231	1	13	1761	6	589	0	752
TRINITY_GG_1252_c209_g1_i5.p3	sp_Q9LXJ1_BIC1_ARATH_Protein_BIC1_OS=Arabidopsis_thaliana_OX=3702_GN=BIC1_PE=1_SV=1	58.904	73	30	0	217	435	64	136	1.13e-16	74.7
TRINITY_GG_1252_c209_g1_i7.p1	sp_F4HW17_TMN5_ARATH_Transmembrane_9_superfamily_member_5_OS=Arabidopsis_thaliana_OX=3702_GN=TMN5_PE=2_SV=1	59.646	508	204	1	1	1521	82	589	0	650
TRINITY_GG_1252_c209_g1_i7.p3	sp_Q9LXJ1_BIC1_ARATH_Protein_BIC1_OS=Arabidopsis_thaliana_OX=3702_GN=BIC1_PE=1_SV=1	58.904	73	30	0	217	435	64	136	1.13e-16	74.7
TRINITY_GG_1252_c213_g1_i2.p1	sp_Q8RWU5_FBL3_ARATH_F-box/LRR-repeat_protein_3_OS=Arabidopsis_thaliana_OX=3702_GN=FBL3_PE=2_SV=1	56.786	641	276	1	22	1941	11	651	0	615
TRINITY_GG_1252_c213_g1_i23.p1	sp_Q8RWU5_FBL3_ARATH_F-box/LRR-repeat_protein_3_OS=Arabidopsis_thaliana_OX=3702_GN=FBL3_PE=2_SV=1	57.032	647	277	1	22	1959	11	657	0	627
TRINITY_GG_1252_c218_g1_i5.p2	sp_O16102_CHD3_DROME_Chromodomain-helicase-DNA-binding_protein_3_OS=Drosophila_melanogaster_OX=7227_GN=Chd3_PE=2_SV=3	25.806	527	312	19	1453	2880	55	553	2.12e-31	136
TRINITY_GG_1252_c21_g1_i1.p1	sp_Q9SIW1_BLH7_ARATH_BEL1-like_homeodomain_protein_7_OS=Arabidopsis_thaliana_OX=3702_GN=BLH7_PE=1_SV=1	43.617	94	36	2	562	840	108	185	1.15e-09	62.4
TRINITY_GG_1252_c223_g1_i15.p1	sp_Q93ZB9_FACR3_ARATH_Fatty_acyl-CoA_reductase_3_OS=Arabidopsis_thaliana_OX=3702_GN=FAR3_PE=1_SV=1	56.967	488	209	1	1	1461	5	492	0	580
TRINITY_GG_1252_c229_g1_i19.p1	sp_O49169_EF1A_MANES_Elongation_factor_1-alpha_OS=Manihot_esculenta_OX=3983_GN=EF1_PE=3_SV=1	97.327	449	12	0	1	1347	1	449	0	902
TRINITY_GG_1252_c229_g1_i7.p1	sp_O49169_EF1A_MANES_Elongation_factor_1-alpha_OS=Manihot_esculenta_OX=3983_GN=EF1_PE=3_SV=1	97.327	449	12	0	1	1347	1	449	0	902
TRINITY_GG_1252_c22_g1_i21.p1	sp_Q9LUX9_FQRL3_ARATH_Probable_NAD(P)H_dehydrogenase_(quinone)_FQR1-like_3_OS=Arabidopsis_thaliana_OX=3702_GN=At5g58800_PE=2_SV=1	76.506	166	38	1	1	495	42	207	1.81e-90	265
TRINITY_GG_1252_c22_g1_i27.p5	sp_Q9SD62_Y3471_ARATH_Putative_receptor-like_protein_kinase_At3g47110_OS=Arabidopsis_thaliana_OX=3702_GN=At3g47110_PE=3_SV=1	37.755	98	42	2	1	291	941	1020	2.25e-09	56.6
TRINITY_GG_1252_c22_g1_i27.p1	sp_C0LGP4_Y3475_ARATH_Probable_LRR_receptor-like_serine/threonine-protein_kinase_At3g47570_OS=Arabidopsis_thaliana_OX=3702_GN=At3g47570_PE=2_SV=1	47.153	878	443	9	127	2724	22	890	0	743
TRINITY_GG_1252_c22_g1_i5.p1	sp_C0LGP4_Y3475_ARATH_Probable_LRR_receptor-like_serine/threonine-protein_kinase_At3g47570_OS=Arabidopsis_thaliana_OX=3702_GN=At3g47570_PE=2_SV=1	53.896	308	119	4	1	921	716	1001	2.99e-104	330
TRINITY_GG_1252_c22_g1_i8.p3	sp_Q9SD62_Y3471_ARATH_Putative_receptor-like_protein_kinase_At3g47110_OS=Arabidopsis_thaliana_OX=3702_GN=At3g47110_PE=3_SV=1	37.755	98	42	2	1	291	941	1020	2.25e-09	56.6
TRINITY_GG_1252_c233_g1_i11.p1	sp_P59231_R10A3_ARATH_60S_ribosomal_protein_L10a-3_OS=Arabidopsis_thaliana_OX=3702_GN=RPL10AC_PE=1_SV=1	94.118	136	8	0	1	408	82	217	3.62e-74	223
TRINITY_GG_1252_c234_g1_i7.p1	sp_Q9FV71_E2FB_ARATH_Transcription_factor_E2FB_OS=Arabidopsis_thaliana_OX=3702_GN=E2FB_PE=1_SV=1	69.01	313	81	5	37	960	7	308	8.43e-140	407
TRINITY_GG_1252_c236_g1_i2.p1	sp_Q681K2_ATS3A_ARATH_Embryo-specific_protein_ATS3A_OS=Arabidopsis_thaliana_OX=3702_GN=ATS3A_PE=1_SV=1	34.177	79	48	2	16	252	85	159	9.64e-11	58.9
TRINITY_GG_1252_c238_g1_i5.p2	sp_Q5NAY4_HISX_ORYSJ_Histidinol_dehydrogenase,_chloroplastic_OS=Oryza_sativa_subsp._japonica_OX=39947_GN=HDH_PE=2_SV=1	94.079	152	9	0	1	456	144	295	1.08e-87	267
TRINITY_GG_1252_c239_g1_i21.p2	sp_Q500V9_DPB2_ARATH_DNA_polymerase_epsilon_subunit_B_OS=Arabidopsis_thaliana_OX=3702_GN=DPB2_PE=1_SV=1	85.366	123	18	0	19	387	404	526	3.62e-74	232
TRINITY_GG_1252_c239_g1_i41.p1	sp_Q500V9_DPB2_ARATH_DNA_polymerase_epsilon_subunit_B_OS=Arabidopsis_thaliana_OX=3702_GN=DPB2_PE=1_SV=1	76.562	512	117	1	46	1581	18	526	0	798
TRINITY_GG_1252_c239_g1_i70.p2	sp_Q500V9_DPB2_ARATH_DNA_polymerase_epsilon_subunit_B_OS=Arabidopsis_thaliana_OX=3702_GN=DPB2_PE=1_SV=1	85.366	123	18	0	19	387	404	526	3.62e-74	232
TRINITY_GG_1252_c240_g1_i7.p1	sp_Q9ZW06_PUM2_ARATH_Pumilio_homolog_2_OS=Arabidopsis_thaliana_OX=3702_GN=APUM2_PE=1_SV=1	64.617	1057	266	17	1	3147	1	957	0	1187
TRINITY_GG_1252_c240_g1_i7.p1	sp_Q9ZW06_PUM2_ARATH_Pumilio_homolog_2_OS=Arabidopsis_thaliana_OX=3702_GN=APUM2_PE=1_SV=1	25.595	168	119	2	2671	3174	618	779	1.44e-09	66.2
TRINITY_GG_1252_c241_g1_i9.p1	sp_Q8GUG7_RH50_ARATH_DEAD-box_ATP-dependent_RNA_helicase_50_OS=Arabidopsis_thaliana_OX=3702_GN=RH50_PE=2_SV=2	61.074	149	58	0	664	1110	319	467	4.66e-50	182
TRINITY_GG_1252_c242_g1_i6.p1	sp_Q0WPH8_NEK5_ARATH_Serine/threonine-protein_kinase_Nek5_OS=Arabidopsis_thaliana_OX=3702_GN=NEK5_PE=1_SV=1	54.008	1048	362	22	25	3126	1	942	0	922
TRINITY_GG_1252_c246_g1_i6.p1	sp_C0LGT6_EFR_ARATH_LRR_receptor-like_serine/threonine-protein_kinase_EFR_OS=Arabidopsis_thaliana_OX=3702_GN=EFR_PE=1_SV=1	47.826	230	119	1	1	690	364	592	5.74e-48	172
TRINITY_GG_1252_c246_g1_i6.p1	sp_C0LGT6_EFR_ARATH_LRR_receptor-like_serine/threonine-protein_kinase_EFR_OS=Arabidopsis_thaliana_OX=3702_GN=EFR_PE=1_SV=1	31.25	256	119	4	22	687	216	448	1.4e-18	87.8
TRINITY_GG_1252_c246_g1_i6.p1	sp_C0LGT6_EFR_ARATH_LRR_receptor-like_serine/threonine-protein_kinase_EFR_OS=Arabidopsis_thaliana_OX=3702_GN=EFR_PE=1_SV=1	31.019	216	122	4	46	687	131	321	4.87e-12	68.6
TRINITY_GG_1252_c246_g1_i6.p1	sp_C0LGT6_EFR_ARATH_LRR_receptor-like_serine/threonine-protein_kinase_EFR_OS=Arabidopsis_thaliana_OX=3702_GN=EFR_PE=1_SV=1	34.028	144	92	3	268	693	60	202	1.37e-11	67
TRINITY_GG_1252_c246_g1_i6.p1	sp_C0LGT6_EFR_ARATH_LRR_receptor-like_serine/threonine-protein_kinase_EFR_OS=Arabidopsis_thaliana_OX=3702_GN=EFR_PE=1_SV=1	34.132	167	108	2	193	690	84	249	3.97e-10	62.8
TRINITY_GG_1252_c246_g1_i6.p1	sp_C0LGT6_EFR_ARATH_LRR_receptor-like_serine/threonine-protein_kinase_EFR_OS=Arabidopsis_thaliana_OX=3702_GN=EFR_PE=1_SV=1	28.125	224	154	1	16	666	145	368	5.61e-10	62.4
TRINITY_GG_1252_c249_g1_i59.p1	sp_Q9SWB4_PARP3_SOYBN_Poly_[ADP-ribose]_polymerase_3_OS=Glycine_max_OX=3847_GN=PARP3_PE=2_SV=1	76.29	814	190	1	1	2433	1	814	0	1257
TRINITY_GG_1252_c251_g1_i4.p1	sp_O64733_U87A2_ARATH_UDP-glycosyltransferase_87A2_OS=Arabidopsis_thaliana_OX=3702_GN=UGT87A2_PE=1_SV=1	53.965	454	188	7	37	1380	13	451	6.82e-173	496
TRINITY_GG_1252_c251_g1_i8.p1	sp_O64733_U87A2_ARATH_UDP-glycosyltransferase_87A2_OS=Arabidopsis_thaliana_OX=3702_GN=UGT87A2_PE=1_SV=1	50.836	299	129	5	70	951	168	453	2.34e-98	300
TRINITY_GG_1252_c255_g1_i8.p1	sp_Q8L7S3_C3H24_ARATH_Zinc_finger_CCCH_domain-containing_protein_24_OS=Arabidopsis_thaliana_OX=3702_GN=At2g28450_PE=1_SV=1	59.726	802	260	11	199	2592	67	809	0	929
TRINITY_GG_1252_c257_g1_i7.p1	sp_Q9SE43_REV_ARATH_Homeobox-leucine_zipper_protein_REVOLUTA_OS=Arabidopsis_thaliana_OX=3702_GN=REV_PE=1_SV=2	84.118	850	122	5	1	2535	1	842	0	1388
TRINITY_GG_1252_c25_g1_i1.p1	sp_Q680Q4_SIZ1_ARATH_E3_SUMO-protein_ligase_SIZ1_OS=Arabidopsis_thaliana_OX=3702_GN=SIZ1_PE=1_SV=2	69.311	668	184	9	103	2064	199	859	0	864
TRINITY_GG_1252_c25_g1_i135.p1	sp_Q680Q4_SIZ1_ARATH_E3_SUMO-protein_ligase_SIZ1_OS=Arabidopsis_thaliana_OX=3702_GN=SIZ1_PE=1_SV=2	68.421	703	201	9	79	2145	164	859	0	902
TRINITY_GG_1252_c25_g1_i155.p1	sp_Q680Q4_SIZ1_ARATH_E3_SUMO-protein_ligase_SIZ1_OS=Arabidopsis_thaliana_OX=3702_GN=SIZ1_PE=1_SV=2	65.139	502	154	9	1	1464	365	859	0	590
TRINITY_GG_1252_c25_g1_i5.p1	sp_Q680Q4_SIZ1_ARATH_E3_SUMO-protein_ligase_SIZ1_OS=Arabidopsis_thaliana_OX=3702_GN=SIZ1_PE=1_SV=2	69.311	668	184	9	103	2064	199	859	0	864
TRINITY_GG_1252_c261_g1_i3.p1	sp_O82811_NRT21_ARATH_High-affinity_nitrate_transporter_2.1_OS=Arabidopsis_thaliana_OX=3702_GN=NRT2.1_PE=1_SV=1	85.465	516	74	1	1	1548	1	515	0	887
TRINITY_GG_1252_c262_g1_i3.p1	sp_Q8L817_ATCA7_ARATH_Alpha_carbonic_anhydrase_7_OS=Arabidopsis_thaliana_OX=3702_GN=ACA7_PE=2_SV=1	62.644	174	65	0	88	609	33	206	2.27e-80	243
TRINITY_GG_1252_c26_g1_i4.p1	sp_Q9LX14_UFC_ARATH_Protein_UPSTREAM_OF_FLC_OS=Arabidopsis_thaliana_OX=3702_GN=UFC_PE=2_SV=1	57.143	105	40	3	61	366	33	135	2.26e-31	129
TRINITY_GG_1252_c26_g1_i4.p1	sp_Q9LX14_UFC_ARATH_Protein_UPSTREAM_OF_FLC_OS=Arabidopsis_thaliana_OX=3702_GN=UFC_PE=2_SV=1	31.429	140	82	4	976	1365	276	411	5.71e-09	62
TRINITY_GG_1252_c26_g1_i75.p1	sp_Q9LX14_UFC_ARATH_Protein_UPSTREAM_OF_FLC_OS=Arabidopsis_thaliana_OX=3702_GN=UFC_PE=2_SV=1	57.143	105	40	3	61	366	33	135	2.26e-31	129
TRINITY_GG_1252_c26_g1_i75.p1	sp_Q9LX14_UFC_ARATH_Protein_UPSTREAM_OF_FLC_OS=Arabidopsis_thaliana_OX=3702_GN=UFC_PE=2_SV=1	31.429	140	82	4	976	1365	276	411	5.71e-09	62
TRINITY_GG_1252_c270_g1_i17.p1	sp_F4JAA5_SKI2_ARATH_DExH-box_ATP-dependent_RNA_helicase_DExH11_OS=Arabidopsis_thaliana_OX=3702_GN=SKI2_PE=1_SV=1	73.746	1356	338	6	1	4041	1	1347	0	2019
TRINITY_GG_1252_c270_g1_i6.p2	sp_F4JAA5_SKI2_ARATH_DExH-box_ATP-dependent_RNA_helicase_DExH11_OS=Arabidopsis_thaliana_OX=3702_GN=SKI2_PE=1_SV=1	62.344	401	145	3	1	1185	1	401	5.09e-162	493
TRINITY_GG_1252_c278_g2_i3.p1	sp_Q8GVE3_FLRT_CITMA_Flavanone_7-O-glucoside_2''-O-beta-L-rhamnosyltransferase_OS=Citrus_maxima_OX=37334_GN=C12RT1_PE=1_SV=2	51.366	183	86	3	1	543	1	182	4.61e-53	178
TRINITY_GG_1252_c283_g1_i12.p1	sp_Q6DCP5_SAAL1_XENLA_Protein_saal1_OS=Xenopus_laevis_OX=8355_GN=saal1_PE=2_SV=1	29.221	154	107	2	379	834	60	213	3.88e-08	58.9
TRINITY_GG_1252_c287_g1_i2.p1	sp_F4IB81_LYK3_ARATH_LysM_domain_receptor-like_kinase_3_OS=Arabidopsis_thaliana_OX=3702_GN=LYK3_PE=2_SV=1	28.451	355	202	8	277	1308	324	637	3.01e-34	139
TRINITY_GG_1252_c287_g1_i4.p1	sp_F4IB81_LYK3_ARATH_LysM_domain_receptor-like_kinase_3_OS=Arabidopsis_thaliana_OX=3702_GN=LYK3_PE=2_SV=1	28.451	355	202	8	277	1308	324	637	3.01e-34	139
TRINITY_GG_1252_c290_g1_i36.p2	sp_Q52JK6_VIP2_NICBE_Probable_NOT_transcription_complex_subunit_VIP2_(Fragment)_OS=Nicotiana_benthamiana_OX=4100_GN=VIP2_PE=1_SV=1	79.915	234	45	2	136	834	272	504	1.11e-96	299
TRINITY_GG_1252_c296_g1_i1.p1	sp_Q9FYC1_CHX4_ARATH_Cation/H(+)_antiporter_4_OS=Arabidopsis_thaliana_OX=3702_GN=CHX4_PE=2_SV=1	48.006	727	336	12	16	2100	100	816	0	667
TRINITY_GG_1252_c296_g1_i3.p1	sp_Q9FYC1_CHX4_ARATH_Cation/H(+)_antiporter_4_OS=Arabidopsis_thaliana_OX=3702_GN=CHX4_PE=2_SV=1	46.957	805	383	13	28	2340	22	816	0	723
TRINITY_GG_1252_c29_g1_i2.p1	sp_Q93XM6_TGA9_ARATH_Transcription_factor_TGA9_OS=Arabidopsis_thaliana_OX=3702_GN=TGA9_PE=1_SV=1	70.983	417	105	4	1	1251	81	481	0	595
TRINITY_GG_1252_c29_g1_i23.p1	sp_Q93XM6_TGA9_ARATH_Transcription_factor_TGA9_OS=Arabidopsis_thaliana_OX=3702_GN=TGA9_PE=1_SV=1	79.762	336	68	0	22	1029	146	481	0	572
TRINITY_GG_1252_c29_g1_i37.p1	sp_Q93XM6_TGA9_ARATH_Transcription_factor_TGA9_OS=Arabidopsis_thaliana_OX=3702_GN=TGA9_PE=1_SV=1	68.986	503	129	9	1	1494	1	481	0	677
TRINITY_GG_1252_c29_g1_i44.p1	sp_Q93XM6_TGA9_ARATH_Transcription_factor_TGA9_OS=Arabidopsis_thaliana_OX=3702_GN=TGA9_PE=1_SV=1	79.762	336	68	0	22	1029	146	481	0	572
TRINITY_GG_1252_c306_g1_i24.p1	sp_Q9SCV4_BGAL8_ARATH_Beta-galactosidase_8_OS=Arabidopsis_thaliana_OX=3702_GN=BGAL8_PE=2_SV=2	77.24	826	175	5	70	2517	30	852	0	1308
TRINITY_GG_1252_c306_g1_i43.p1	sp_Q9SCV4_BGAL8_ARATH_Beta-galactosidase_8_OS=Arabidopsis_thaliana_OX=3702_GN=BGAL8_PE=2_SV=2	62.264	106	34	1	1	300	422	527	2.43e-35	130
TRINITY_GG_1252_c311_g1_i13.p1	sp_Q8GYP3_RDM4_ARATH_RNA-directed_DNA_methylation_4_OS=Arabidopsis_thaliana_OX=3702_GN=RDM4_PE=1_SV=1	54.962	131	50	4	13	402	156	278	5.97e-36	135
TRINITY_GG_1252_c311_g1_i21.p3	sp_Q9C9A9_COL7_ARATH_Zinc_finger_protein_CONSTANS-LIKE_7_OS=Arabidopsis_thaliana_OX=3702_GN=COL7_PE=2_SV=1	44.526	137	49	4	52	381	253	389	4.69e-23	95.5
TRINITY_GG_1252_c311_g1_i23.p1	sp_Q8GYP3_RDM4_ARATH_RNA-directed_DNA_methylation_4_OS=Arabidopsis_thaliana_OX=3702_GN=RDM4_PE=1_SV=1	54.962	131	50	4	13	402	156	278	5.97e-36	135
TRINITY_GG_1252_c311_g1_i24.p3	sp_Q9C9A9_COL7_ARATH_Zinc_finger_protein_CONSTANS-LIKE_7_OS=Arabidopsis_thaliana_OX=3702_GN=COL7_PE=2_SV=1	44.526	137	49	4	52	381	253	389	4.69e-23	95.5
TRINITY_GG_1252_c312_g1_i10.p1	sp_Q9FN89_RIBA3_ARATH_Monofunctional_riboflavin_biosynthesis_protein_RIBA_3,_chloroplastic_OS=Arabidopsis_thaliana_OX=3702_GN=RIBA3_PE=1_SV=1	72.031	522	130	6	1	1560	2	509	0	771
TRINITY_GG_1252_c312_g1_i20.p1	sp_Q9FN89_RIBA3_ARATH_Monofunctional_riboflavin_biosynthesis_protein_RIBA_3,_chloroplastic_OS=Arabidopsis_thaliana_OX=3702_GN=RIBA3_PE=1_SV=1	81.25	304	56	1	1	909	206	509	0	540
TRINITY_GG_1252_c312_g1_i5.p2	sp_Q9FN89_RIBA3_ARATH_Monofunctional_riboflavin_biosynthesis_protein_RIBA_3,_chloroplastic_OS=Arabidopsis_thaliana_OX=3702_GN=RIBA3_PE=1_SV=1	83.969	131	20	1	1	390	379	509	8.56e-76	236
TRINITY_GG_1252_c312_g1_i8.p1	sp_Q9FN89_RIBA3_ARATH_Monofunctional_riboflavin_biosynthesis_protein_RIBA_3,_chloroplastic_OS=Arabidopsis_thaliana_OX=3702_GN=RIBA3_PE=1_SV=1	80.637	377	72	1	1	1128	133	509	0	657
TRINITY_GG_1252_c313_g2_i21.p1	sp_Q5ZKV9_VPS50_CHICK_Syndetin_OS=Gallus_gallus_OX=9031_GN=VPS50_PE=2_SV=1	26.734	591	373	14	298	2013	360	909	1.79e-42	169
TRINITY_GG_1252_c313_g2_i23.p1	sp_Q5ZKV9_VPS50_CHICK_Syndetin_OS=Gallus_gallus_OX=9031_GN=VPS50_PE=2_SV=1	26.734	591	373	14	298	2013	360	909	1.79e-42	169
TRINITY_GG_1252_c318_g1_i2.p1	sp_Q9FFC6_GDL78_ARATH_GDSL_esterase/lipase_At5g22810_OS=Arabidopsis_thaliana_OX=3702_GN=At5g22810_PE=3_SV=3	76.308	325	74	1	55	1020	27	351	3.92e-177	498
TRINITY_GG_1252_c31_g1_i17.p2	sp_Q9FVE6_HDT1_ARATH_Histone_deacetylase_HDT1_OS=Arabidopsis_thaliana_OX=3702_GN=HDT1_PE=1_SV=1	69.474	95	29	0	1	285	1	95	8.22e-39	136
TRINITY_GG_1252_c328_g1_i10.p1	sp_Q9LYQ2_LAC13_ARATH_Laccase-13_OS=Arabidopsis_thaliana_OX=3702_GN=LAC13_PE=2_SV=1	77.758	553	119	4	85	1734	18	569	0	810
TRINITY_GG_1252_c328_g1_i2.p1	sp_Q9LYQ2_LAC13_ARATH_Laccase-13_OS=Arabidopsis_thaliana_OX=3702_GN=LAC13_PE=2_SV=1	77.758	553	119	4	85	1734	18	569	0	810
TRINITY_GG_1252_c328_g1_i7.p1	sp_Q9LYQ2_LAC13_ARATH_Laccase-13_OS=Arabidopsis_thaliana_OX=3702_GN=LAC13_PE=2_SV=1	77.747	364	79	2	25	1113	207	569	3.52e-172	494
TRINITY_GG_1252_c339_g1_i11.p1	sp_Q944C1_PLCD4_ARATH_Phosphoinositide_phospholipase_C_4_OS=Arabidopsis_thaliana_OX=3702_GN=PLC4_PE=2_SV=2	68.803	593	179	4	1	1767	7	597	0	816
TRINITY_GG_1252_c339_g1_i12.p1	sp_Q944C1_PLCD4_ARATH_Phosphoinositide_phospholipase_C_4_OS=Arabidopsis_thaliana_OX=3702_GN=PLC4_PE=2_SV=2	68.803	593	179	4	1	1767	7	597	0	816
TRINITY_GG_1252_c339_g1_i15.p1	sp_Q944C1_PLCD4_ARATH_Phosphoinositide_phospholipase_C_4_OS=Arabidopsis_thaliana_OX=3702_GN=PLC4_PE=2_SV=2	68.41	497	151	4	1	1479	7	501	0	666
TRINITY_GG_1252_c339_g1_i25.p1	sp_Q944C1_PLCD4_ARATH_Phosphoinositide_phospholipase_C_4_OS=Arabidopsis_thaliana_OX=3702_GN=PLC4_PE=2_SV=2	68.803	593	179	4	1	1767	7	597	0	816
TRINITY_GG_1252_c339_g1_i3.p2	sp_Q944C1_PLCD4_ARATH_Phosphoinositide_phospholipase_C_4_OS=Arabidopsis_thaliana_OX=3702_GN=PLC4_PE=2_SV=2	68.803	593	179	4	1	1767	7	597	0	816
TRINITY_GG_1252_c339_g2_i3.p1	sp_Q39032_PLCD1_ARATH_Phosphoinositide_phospholipase_C_1_OS=Arabidopsis_thaliana_OX=3702_GN=PLC1_PE=2_SV=1	60.181	442	165	3	7	1326	2	434	4.12e-174	502
TRINITY_GG_1252_c33_g1_i10.p1	sp_Q8W191_HYH_ARATH_Transcription_factor_HY5-like_OS=Arabidopsis_thaliana_OX=3702_GN=HYH_PE=1_SV=1	66.116	121	33	5	1	345	30	148	7.51e-43	141
TRINITY_GG_1252_c33_g1_i14.p1	sp_Q8W191_HYH_ARATH_Transcription_factor_HY5-like_OS=Arabidopsis_thaliana_OX=3702_GN=HYH_PE=1_SV=1	66.942	121	32	5	1	345	30	148	2.78e-43	142
TRINITY_GG_1252_c33_g1_i17.p1	sp_Q8W191_HYH_ARATH_Transcription_factor_HY5-like_OS=Arabidopsis_thaliana_OX=3702_GN=HYH_PE=1_SV=1	66.942	121	32	5	1	345	30	148	2.78e-43	142
TRINITY_GG_1252_c33_g1_i21.p1	sp_Q8W191_HYH_ARATH_Transcription_factor_HY5-like_OS=Arabidopsis_thaliana_OX=3702_GN=HYH_PE=1_SV=1	66.923	130	35	5	130	501	21	148	2.3e-47	154
TRINITY_GG_1252_c33_g1_i3.p1	sp_Q8W191_HYH_ARATH_Transcription_factor_HY5-like_OS=Arabidopsis_thaliana_OX=3702_GN=HYH_PE=1_SV=1	66.154	130	36	5	130	501	21	148	7.38e-47	153
TRINITY_GG_1252_c344_g1_i10.p1	sp_Q0WTB8_SGO2_ARATH_SHUGOSHIN_2_OS=Arabidopsis_thaliana_OX=3702_GN=SGO2_PE=2_SV=1	52.326	86	41	0	133	390	39	124	2.99e-21	96.3
TRINITY_GG_1252_c345_g1_i13.p2	sp_P0DN29_AMYG_ARTBC_Glucoamylase_ARB_02327-1_OS=Arthroderma_benhamiae_(strain_ATCC_MYA-4681_/_CBS_112371)_OX=663331_GN=ARB_02327-1_PE=1_SV=1	36.145	83	48	3	277	513	511	592	1.39e-09	62.8
TRINITY_GG_1252_c347_g2_i48.p1	sp_O81643_VILI1_ARATH_Villin-1_OS=Arabidopsis_thaliana_OX=3702_GN=VLN1_PE=2_SV=2	58.033	305	127	1	1	912	276	580	9.26e-117	360
TRINITY_GG_1252_c347_g2_i48.p2	sp_O81643_VILI1_ARATH_Villin-1_OS=Arabidopsis_thaliana_OX=3702_GN=VLN1_PE=2_SV=2	72.374	257	68	1	1	762	1	257	3.83e-131	395
TRINITY_GG_1252_c347_g2_i49.p1	sp_O81643_VILI1_ARATH_Villin-1_OS=Arabidopsis_thaliana_OX=3702_GN=VLN1_PE=2_SV=2	61.716	606	202	3	1	1806	1	580	0	761
TRINITY_GG_1252_c347_g2_i49.p1	sp_O81643_VILI1_ARATH_Villin-1_OS=Arabidopsis_thaliana_OX=3702_GN=VLN1_PE=2_SV=2	22.581	310	206	13	58	936	390	682	3.65e-10	67
TRINITY_GG_1252_c362_g1_i15.p1	sp_Q93Z81_CAX3_ARATH_Vacuolar_cation/proton_exchanger_3_OS=Arabidopsis_thaliana_OX=3702_GN=CAX3_PE=1_SV=1	67.111	225	63	2	19	660	217	441	3.96e-84	260
TRINITY_GG_1252_c362_g1_i8.p1	sp_Q769E5_CAX1A_ORYSJ_Vacuolar_cation/proton_exchanger_1a_OS=Oryza_sativa_subsp._japonica_OX=39947_GN=CAX1a_PE=1_SV=1	72.152	158	39	1	1	474	287	439	2.01e-63	204
TRINITY_GG_1252_c366_g1_i11.p1	sp_O82387_CDC6A_ARATH_Cell_division_control_protein_6_homolog_OS=Arabidopsis_thaliana_OX=3702_GN=CDC6_PE=2_SV=2	59.82	555	168	7	1	1551	1	538	0	644
TRINITY_GG_1252_c382_g1_i100.p1	sp_F4JXF9_NRPC1_ARATH_DNA-directed_RNA_polymerase_III_subunit_1_OS=Arabidopsis_thaliana_OX=3702_GN=NRPC1_PE=2_SV=1	72.826	1012	253	5	1	3027	66	1058	0	1516
TRINITY_GG_1252_c382_g1_i110.p1	sp_Q940X9_LRP1A_ARATH_La-related_protein_1A_OS=Arabidopsis_thaliana_OX=3702_GN=LARP1A_PE=1_SV=1	51.662	331	136	5	1498	2490	411	717	8.95e-64	233
TRINITY_GG_1252_c382_g1_i110.p1	sp_Q940X9_LRP1A_ARATH_La-related_protein_1A_OS=Arabidopsis_thaliana_OX=3702_GN=LARP1A_PE=1_SV=1	51.381	181	83	2	601	1137	190	367	6.48e-44	174
TRINITY_GG_1252_c382_g1_i110.p1	sp_Q940X9_LRP1A_ARATH_La-related_protein_1A_OS=Arabidopsis_thaliana_OX=3702_GN=LARP1A_PE=1_SV=1	40.351	114	58	3	1	312	2	115	6.08e-12	73.6
TRINITY_GG_1252_c382_g1_i129.p1	sp_Q940X9_LRP1A_ARATH_La-related_protein_1A_OS=Arabidopsis_thaliana_OX=3702_GN=LARP1A_PE=1_SV=1	52.571	175	78	2	619	1137	196	367	9.97e-45	174
TRINITY_GG_1252_c382_g1_i129.p1	sp_Q940X9_LRP1A_ARATH_La-related_protein_1A_OS=Arabidopsis_thaliana_OX=3702_GN=LARP1A_PE=1_SV=1	40.351	114	58	3	1	312	2	115	9.89e-12	72
TRINITY_GG_1252_c382_g1_i129.p1	sp_Q940X9_LRP1A_ARATH_La-related_protein_1A_OS=Arabidopsis_thaliana_OX=3702_GN=LARP1A_PE=1_SV=1	46.835	79	41	1	1498	1734	411	488	1.67e-07	58.2
TRINITY_GG_1252_c382_g1_i21.p1	sp_F4JXF9_NRPC1_ARATH_DNA-directed_RNA_polymerase_III_subunit_1_OS=Arabidopsis_thaliana_OX=3702_GN=NRPC1_PE=2_SV=1	71.136	1320	353	8	1	3945	66	1362	0	1889
TRINITY_GG_1252_c382_g1_i69.p1	sp_Q940X9_LRP1A_ARATH_La-related_protein_1A_OS=Arabidopsis_thaliana_OX=3702_GN=LARP1A_PE=1_SV=1	52.571	175	78	2	619	1137	196	367	6.85e-45	174
TRINITY_GG_1252_c382_g1_i69.p1	sp_Q940X9_LRP1A_ARATH_La-related_protein_1A_OS=Arabidopsis_thaliana_OX=3702_GN=LARP1A_PE=1_SV=1	50	114	56	1	1498	1839	411	523	2.07e-19	96.7
TRINITY_GG_1252_c382_g1_i69.p1	sp_Q940X9_LRP1A_ARATH_La-related_protein_1A_OS=Arabidopsis_thaliana_OX=3702_GN=LARP1A_PE=1_SV=1	40.351	114	58	3	1	312	2	115	9.37e-12	72
TRINITY_GG_1252_c386_g1_i6.p1	sp_Q9C5J8_OEP80_ARATH_Outer_envelope_protein_80,_chloroplastic_OS=Arabidopsis_thaliana_OX=3702_GN=OEP80_PE=2_SV=1	51.667	120	58	0	25	384	609	728	5.73e-32	122
TRINITY_GG_1252_c3_g2_i3.p1	sp_Q8LPR8_TI100_ARATH_Protein_TIC_100_OS=Arabidopsis_thaliana_OX=3702_GN=TIC100_PE=1_SV=1	79.494	356	72	1	52	1116	240	595	0	619
TRINITY_GG_1252_c405_g1_i1.p1	sp_Q9FKL2_MYB36_ARATH_Transcription_factor_MYB36_OS=Arabidopsis_thaliana_OX=3702_GN=MYB36_PE=1_SV=1	90.756	119	11	0	1	357	1	119	9.3e-76	239
TRINITY_GG_1252_c405_g1_i2.p1	sp_Q9XHV0_MYB80_ARATH_Transcription_factor_MYB80_OS=Arabidopsis_thaliana_OX=3702_GN=MYB80_PE=1_SV=1	65.909	44	15	0	10	141	88	131	1.12e-11	67.4
TRINITY_GG_1252_c406_g2_i1.p1	sp_Q9ZNV5_CEN_ARATH_Protein_CENTRORADIALIS-like_OS=Arabidopsis_thaliana_OX=3702_GN=CEN_PE=2_SV=1	81.714	175	30	2	1	519	1	175	1e-105	303
TRINITY_GG_1252_c434_g1_i1.p1	sp_Q84L09_GONS2_ARATH_GDP-mannose_transporter_GONST2_OS=Arabidopsis_thaliana_OX=3702_GN=GONST2_PE=2_SV=1	84.507	284	44	0	1	852	92	375	3.57e-177	496
TRINITY_GG_1252_c440_g1_i109.p2	sp_Q9ZVD5_AGO4_ARATH_Protein_argonaute_4_OS=Arabidopsis_thaliana_OX=3702_GN=AGO4_PE=1_SV=2	68.966	232	72	0	109	804	49	280	2.09e-116	358
TRINITY_GG_1252_c440_g1_i11.p2	sp_Q9ZVD5_AGO4_ARATH_Protein_argonaute_4_OS=Arabidopsis_thaliana_OX=3702_GN=AGO4_PE=1_SV=2	68.966	232	72	0	109	804	49	280	2.09e-116	358
TRINITY_GG_1252_c440_g1_i118.p2	sp_Q9ZVD5_AGO4_ARATH_Protein_argonaute_4_OS=Arabidopsis_thaliana_OX=3702_GN=AGO4_PE=1_SV=2	68.966	232	72	0	109	804	49	280	2.09e-116	358
TRINITY_GG_1252_c440_g1_i118.p1	sp_Q9SDG8_AGO4A_ORYSJ_Protein_argonaute_4A_OS=Oryza_sativa_subsp._japonica_OX=39947_GN=AGO4A_PE=2_SV=1	75	608	149	1	4	1827	300	904	0	979
TRINITY_GG_1252_c440_g1_i157.p1	sp_Q9ZVD5_AGO4_ARATH_Protein_argonaute_4_OS=Arabidopsis_thaliana_OX=3702_GN=AGO4_PE=1_SV=2	74.884	649	160	3	16	1959	278	924	0	1045
TRINITY_GG_1252_c440_g1_i16.p2	sp_Q9ZVD5_AGO4_ARATH_Protein_argonaute_4_OS=Arabidopsis_thaliana_OX=3702_GN=AGO4_PE=1_SV=2	68.966	232	72	0	109	804	49	280	2.09e-116	358
TRINITY_GG_1252_c440_g1_i44.p1	sp_Q9SDG8_AGO4A_ORYSJ_Protein_argonaute_4A_OS=Oryza_sativa_subsp._japonica_OX=39947_GN=AGO4A_PE=2_SV=1	75	608	149	1	4	1827	300	904	0	979
TRINITY_GG_1252_c440_g1_i83.p2	sp_Q9ZVD5_AGO4_ARATH_Protein_argonaute_4_OS=Arabidopsis_thaliana_OX=3702_GN=AGO4_PE=1_SV=2	68.966	232	72	0	109	804	49	280	2.09e-116	358
TRINITY_GG_1252_c447_g1_i1.p1	sp_Q9ZUX1_C94C1_ARATH_Cytochrome_P450_94C1_OS=Arabidopsis_thaliana_OX=3702_GN=CYP94C1_PE=1_SV=1	66.739	463	146	5	130	1494	32	494	0	650
TRINITY_GG_1252_c457_g1_i162.p1	sp_Q9M0X9_4CLL7_ARATH_4-coumarate--CoA_ligase-like_7_OS=Arabidopsis_thaliana_OX=3702_GN=4CLL7_PE=1_SV=1	71.744	453	127	1	1	1359	1	452	0	686
TRINITY_GG_1252_c45_g1_i1.p1	sp_A0A072VMJ3_CN15C_MEDTR_Protein_CNGC15c_OS=Medicago_truncatula_OX=3880_GN=CNGC15C_PE=1_SV=1	77	700	152	4	10	2097	7	701	0	1113
TRINITY_GG_1252_c45_g1_i12.p2	sp_A0A072VMJ3_CN15C_MEDTR_Protein_CNGC15c_OS=Medicago_truncatula_OX=3880_GN=CNGC15C_PE=1_SV=1	69.626	214	58	3	10	645	7	215	5.12e-90	282
TRINITY_GG_1252_c45_g1_i2.p1	sp_A0A072VMJ3_CN15C_MEDTR_Protein_CNGC15c_OS=Medicago_truncatula_OX=3880_GN=CNGC15C_PE=1_SV=1	79.538	650	129	2	16	1953	52	701	0	1077
TRINITY_GG_1252_c45_g1_i32.p1	sp_A0A072VMJ3_CN15C_MEDTR_Protein_CNGC15c_OS=Medicago_truncatula_OX=3880_GN=CNGC15C_PE=1_SV=1	77	700	152	4	10	2097	7	701	0	1113
TRINITY_GG_1252_c45_g1_i33.p1	sp_A0A072VMJ3_CN15C_MEDTR_Protein_CNGC15c_OS=Medicago_truncatula_OX=3880_GN=CNGC15C_PE=1_SV=1	77	700	152	4	10	2097	7	701	0	1113
TRINITY_GG_1252_c48_g1_i140.p1	sp_Q6NMB6_UTR5B_ARATH_UDP-galactose/UDP-glucose_transporter_5B_OS=Arabidopsis_thaliana_OX=3702_GN=UTR5B_PE=2_SV=1	90.323	124	12	0	4	375	103	226	1.17e-78	241
TRINITY_GG_1252_c50_g1_i29.p1	sp_Q2KIP8_HACD2_BOVIN_Very-long-chain_(3R)-3-hydroxyacyl-CoA_dehydratase_2_OS=Bos_taurus_OX=9913_GN=HACD2_PE=2_SV=2	35.227	88	57	0	22	285	41	128	3.15e-09	55.5
TRINITY_GG_1252_c522_g1_i1.p1	sp_Q9SJJ3_BLH8_ARATH_BEL1-like_homeodomain_protein_8_OS=Arabidopsis_thaliana_OX=3702_GN=BLH8_PE=1_SV=1	48.447	322	107	7	1183	2142	251	515	3.99e-80	272
TRINITY_GG_1252_c522_g1_i2.p1	sp_Q9SJJ3_BLH8_ARATH_BEL1-like_homeodomain_protein_8_OS=Arabidopsis_thaliana_OX=3702_GN=BLH8_PE=1_SV=1	53.846	182	59	4	37	576	357	515	2.56e-57	197
TRINITY_GG_1252_c522_g1_i3.p1	sp_Q9SJJ3_BLH8_ARATH_BEL1-like_homeodomain_protein_8_OS=Arabidopsis_thaliana_OX=3702_GN=BLH8_PE=1_SV=1	56.604	53	16	1	58	216	470	515	8.35e-11	63.5
TRINITY_GG_1252_c553_g1_i1.p1	sp_Q9FYC7_PDAT2_ARATH_Putative_phospholipid:diacylglycerol_acyltransferase_2_OS=Arabidopsis_thaliana_OX=3702_GN=PDAT2_PE=3_SV=1	69.706	647	187	7	142	2070	24	665	0	922
TRINITY_GG_1252_c553_g1_i7.p1	sp_Q9FYC7_PDAT2_ARATH_Putative_phospholipid:diacylglycerol_acyltransferase_2_OS=Arabidopsis_thaliana_OX=3702_GN=PDAT2_PE=3_SV=1	68.009	447	137	5	1	1332	222	665	0	605
TRINITY_GG_1252_c57_g1_i13.p1	sp_P19036_HSP17_ARATH_17.4_kDa_class_I_heat_shock_protein_OS=Arabidopsis_thaliana_OX=3702_GN=HSP17.4A_PE=1_SV=2	76.582	158	35	1	1	474	1	156	4.62e-69	209
TRINITY_GG_1252_c57_g1_i20.p1	sp_P19036_HSP17_ARATH_17.4_kDa_class_I_heat_shock_protein_OS=Arabidopsis_thaliana_OX=3702_GN=HSP17.4A_PE=1_SV=2	76.582	158	35	1	1	474	1	156	4.62e-69	209
TRINITY_GG_1252_c57_g1_i23.p1	sp_P19036_HSP17_ARATH_17.4_kDa_class_I_heat_shock_protein_OS=Arabidopsis_thaliana_OX=3702_GN=HSP17.4A_PE=1_SV=2	76.582	158	35	1	1	474	1	156	4.62e-69	209
TRINITY_GG_1252_c57_g1_i8.p1	sp_P19036_HSP17_ARATH_17.4_kDa_class_I_heat_shock_protein_OS=Arabidopsis_thaliana_OX=3702_GN=HSP17.4A_PE=1_SV=2	76.582	158	35	1	1	474	1	156	4.62e-69	209
TRINITY_GG_1252_c57_g2_i1.p1	sp_P19037_HS181_ARATH_18.1_kDa_class_I_heat_shock_protein_OS=Arabidopsis_thaliana_OX=3702_GN=HSP18.1_PE=1_SV=1	72.535	142	38	1	1	426	1	141	4.91e-58	181
TRINITY_GG_1252_c59_g1_i7.p2	sp_Q9FJH5_HIP3_ARATH_Heavy_metal-associated_isoprenylated_plant_protein_3_OS=Arabidopsis_thaliana_OX=3702_GN=HIPP03_PE=1_SV=1	68.421	38	12	0	1	114	163	200	3.97e-09	57
TRINITY_GG_1252_c60_g1_i1.p1	sp_Q944L3_IDD9_ARATH_Zinc_finger_protein_BALDIBIS_OS=Arabidopsis_thaliana_OX=3702_GN=BIB_PE=1_SV=1	69.323	251	61	8	1	720	2	247	1.26e-100	314
TRINITY_GG_1252_c60_g1_i43.p1	sp_Q944L3_IDD9_ARATH_Zinc_finger_protein_BALDIBIS_OS=Arabidopsis_thaliana_OX=3702_GN=BIB_PE=1_SV=1	69.323	251	61	8	1	720	2	247	1.26e-100	314
TRINITY_GG_1252_c62_g2_i10.p2	sp_F4HSD4_OBGM_ARATH_Probable_GTP-binding_protein_OBGM,_mitochondrial_OS=Arabidopsis_thaliana_OX=3702_GN=ATOBGM_PE=2_SV=1	75.141	177	41	1	121	642	220	396	3.54e-84	261
TRINITY_GG_1252_c63_g2_i1.p1	sp_Q8VYY5_NCRK_ARATH_Receptor-like_serine/threonine-protein_kinase_NCRK_OS=Arabidopsis_thaliana_OX=3702_GN=NCRK_PE=1_SV=1	58.289	374	136	7	1	1119	1	355	3.47e-122	367
TRINITY_GG_1252_c63_g2_i15.p2	sp_A2RVK7_RP41L_ARATH_Exosome_complex_component_RRP41-like_OS=Arabidopsis_thaliana_OX=3702_GN=RRP41L_PE=2_SV=1	82.16	213	38	0	49	687	44	256	3.92e-131	372
TRINITY_GG_1252_c63_g2_i15.p1	sp_Q8VYY5_NCRK_ARATH_Receptor-like_serine/threonine-protein_kinase_NCRK_OS=Arabidopsis_thaliana_OX=3702_GN=NCRK_PE=1_SV=1	58.289	374	136	7	1	1119	1	355	3.47e-122	367
TRINITY_GG_1252_c63_g2_i19.p1	sp_Q8VYY5_NCRK_ARATH_Receptor-like_serine/threonine-protein_kinase_NCRK_OS=Arabidopsis_thaliana_OX=3702_GN=NCRK_PE=1_SV=1	58.289	374	136	7	1	1119	1	355	3.47e-122	367
TRINITY_GG_1252_c63_g2_i26.p1	sp_Q8VYY5_NCRK_ARATH_Receptor-like_serine/threonine-protein_kinase_NCRK_OS=Arabidopsis_thaliana_OX=3702_GN=NCRK_PE=1_SV=1	58.289	374	136	7	1	1119	1	355	3.47e-122	367
TRINITY_GG_1252_c63_g2_i37.p1	sp_Q8VYY5_NCRK_ARATH_Receptor-like_serine/threonine-protein_kinase_NCRK_OS=Arabidopsis_thaliana_OX=3702_GN=NCRK_PE=1_SV=1	58.289	374	136	7	1	1119	1	355	3.47e-122	367
TRINITY_GG_1252_c63_g2_i42.p1	sp_Q8VYY5_NCRK_ARATH_Receptor-like_serine/threonine-protein_kinase_NCRK_OS=Arabidopsis_thaliana_OX=3702_GN=NCRK_PE=1_SV=1	58.289	374	136	7	1	1119	1	355	3.47e-122	367
TRINITY_GG_1252_c64_g1_i2.p2	sp_Q9M1E2_PTR37_ARATH_Protein_NRT1/_PTR_FAMILY_2.7_OS=Arabidopsis_thaliana_OX=3702_GN=NPF2.7_PE=1_SV=1	48	75	39	0	200	424	35	109	3.47e-15	73.9
TRINITY_GG_1252_c64_g1_i2.p2	sp_Q9M1E2_PTR37_ARATH_Protein_NRT1/_PTR_FAMILY_2.7_OS=Arabidopsis_thaliana_OX=3702_GN=NPF2.7_PE=1_SV=1	30	40	28	0	28	147	2	41	3.47e-15	28.5
TRINITY_GG_1252_c64_g1_i2.p1	sp_Q9M1E1_PTR38_ARATH_Protein_NRT1/_PTR_FAMILY_2.6_OS=Arabidopsis_thaliana_OX=3702_GN=NPF2.6_PE=2_SV=1	50.227	440	211	2	1	1320	115	546	1.2e-154	453
TRINITY_GG_1252_c64_g1_i4.p1	sp_Q9M1E2_PTR37_ARATH_Protein_NRT1/_PTR_FAMILY_2.7_OS=Arabidopsis_thaliana_OX=3702_GN=NPF2.7_PE=1_SV=1	50.358	558	264	5	43	1701	2	551	0	531
TRINITY_GG_1252_c64_g1_i5.p1	sp_Q9M174_PTR40_ARATH_Putative_protein_NRT1/_PTR_FAMILY_2.2_OS=Arabidopsis_thaliana_OX=3702_GN=NPF2.2_PE=5_SV=1	54.478	268	122	0	82	885	16	283	2.64e-87	273
TRINITY_GG_1252_c64_g1_i5.p2	sp_Q9M1E1_PTR38_ARATH_Protein_NRT1/_PTR_FAMILY_2.6_OS=Arabidopsis_thaliana_OX=3702_GN=NPF2.6_PE=2_SV=1	52.406	187	88	1	1	561	361	546	1.33e-67	219
TRINITY_GG_1252_c67_g1_i21.p2	sp_Q84WU8_FTSH3_ARATH_ATP-dependent_zinc_metalloprotease_FTSH_3,_mitochondrial_OS=Arabidopsis_thaliana_OX=3702_GN=FTSH3_PE=1_SV=1	77.019	161	36	1	1	480	649	809	1.2e-81	259
TRINITY_GG_1252_c67_g1_i30.p2	sp_Q84WU8_FTSH3_ARATH_ATP-dependent_zinc_metalloprotease_FTSH_3,_mitochondrial_OS=Arabidopsis_thaliana_OX=3702_GN=FTSH3_PE=1_SV=1	77.019	161	36	1	1	480	649	809	1.2e-81	259
TRINITY_GG_1252_c67_g1_i32.p2	sp_Q84WU8_FTSH3_ARATH_ATP-dependent_zinc_metalloprotease_FTSH_3,_mitochondrial_OS=Arabidopsis_thaliana_OX=3702_GN=FTSH3_PE=1_SV=1	77.019	161	36	1	1	480	649	809	1.2e-81	259
TRINITY_GG_1252_c67_g1_i39.p2	sp_Q84WU8_FTSH3_ARATH_ATP-dependent_zinc_metalloprotease_FTSH_3,_mitochondrial_OS=Arabidopsis_thaliana_OX=3702_GN=FTSH3_PE=1_SV=1	77.019	161	36	1	1	480	649	809	1.2e-81	259
TRINITY_GG_1252_c67_g1_i65.p3	sp_Q84WU8_FTSH3_ARATH_ATP-dependent_zinc_metalloprotease_FTSH_3,_mitochondrial_OS=Arabidopsis_thaliana_OX=3702_GN=FTSH3_PE=1_SV=1	77.019	161	36	1	1	480	649	809	1.2e-81	259
TRINITY_GG_1252_c67_g1_i67.p2	sp_Q84WU8_FTSH3_ARATH_ATP-dependent_zinc_metalloprotease_FTSH_3,_mitochondrial_OS=Arabidopsis_thaliana_OX=3702_GN=FTSH3_PE=1_SV=1	77.019	161	36	1	1	480	649	809	1.2e-81	259
TRINITY_GG_1252_c6_g1_i36.p1	sp_Q9ZV36_UXS6_ARATH_UDP-glucuronic_acid_decarboxylase_6_OS=Arabidopsis_thaliana_OX=3702_GN=UXS6_PE=2_SV=1	90.816	196	16	1	1	588	1	194	2.29e-125	360
TRINITY_GG_1252_c6_g1_i59.p1	sp_Q9ZV36_UXS6_ARATH_UDP-glucuronic_acid_decarboxylase_6_OS=Arabidopsis_thaliana_OX=3702_GN=UXS6_PE=2_SV=1	90.816	196	16	1	1	588	1	194	2.29e-125	360
TRINITY_GG_1252_c70_g1_i31.p3	sp_A6NDL7_MT21E_HUMAN_Putative_methyltransferase-like_protein_21E_pseudogene_OS=Homo_sapiens_OX=9606_GN=METTL21EP_PE=5_SV=2	32.653	147	82	5	28	462	69	200	9.15e-14	70.1
TRINITY_GG_1252_c70_g1_i9.p3	sp_A6NDL7_MT21E_HUMAN_Putative_methyltransferase-like_protein_21E_pseudogene_OS=Homo_sapiens_OX=9606_GN=METTL21EP_PE=5_SV=2	32.653	147	82	5	16	450	69	200	9.33e-14	69.7
TRINITY_GG_1252_c72_g1_i116.p1	sp_Q9FIL1_BSK5_ARATH_Serine/threonine-protein_kinase_BSK5_OS=Arabidopsis_thaliana_OX=3702_GN=BSK5_PE=1_SV=1	88.328	317	37	0	1	951	1	317	0	592
TRINITY_GG_1252_c72_g1_i86.p1	sp_Q9FIL1_BSK5_ARATH_Serine/threonine-protein_kinase_BSK5_OS=Arabidopsis_thaliana_OX=3702_GN=BSK5_PE=1_SV=1	88.328	317	37	0	1	951	1	317	0	592
TRINITY_GG_1252_c72_g1_i91.p1	sp_Q9FIL1_BSK5_ARATH_Serine/threonine-protein_kinase_BSK5_OS=Arabidopsis_thaliana_OX=3702_GN=BSK5_PE=1_SV=1	88.328	317	37	0	1	951	1	317	0	592
TRINITY_GG_1252_c76_g2_i8.p2	sp_P46573_PBL10_ARATH_Probable_serine/threonine-protein_kinase_PBL10_OS=Arabidopsis_thaliana_OX=3702_GN=PBL10_PE=1_SV=2	77.657	367	77	2	1	1101	1	362	0	553
TRINITY_GG_1252_c76_g5_i2.p2	sp_Q9LQQ8_PBL5_ARATH_Probable_serine/threonine-protein_kinase_PBL5_OS=Arabidopsis_thaliana_OX=3702_GN=PBL5_PE=2_SV=1	72.881	354	85	3	439	1497	1	344	3.51e-171	492
TRINITY_GG_1252_c77_g1_i113.p2	sp_Q5ZMJ9_SRRM1_CHICK_Serine/arginine_repetitive_matrix_protein_1_OS=Gallus_gallus_OX=9031_GN=SRRM1_PE=2_SV=1	60	125	49	1	1	372	1	125	2.08e-39	146
TRINITY_GG_1252_c77_g1_i135.p4	sp_Q5ZMJ9_SRRM1_CHICK_Serine/arginine_repetitive_matrix_protein_1_OS=Gallus_gallus_OX=9031_GN=SRRM1_PE=2_SV=1	60	125	49	1	1	372	1	125	2.08e-39	146
TRINITY_GG_1252_c77_g1_i150.p2	sp_Q5ZMJ9_SRRM1_CHICK_Serine/arginine_repetitive_matrix_protein_1_OS=Gallus_gallus_OX=9031_GN=SRRM1_PE=2_SV=1	60	125	49	1	1	372	1	125	2.08e-39	146
TRINITY_GG_1252_c77_g1_i177.p3	sp_Q5ZMJ9_SRRM1_CHICK_Serine/arginine_repetitive_matrix_protein_1_OS=Gallus_gallus_OX=9031_GN=SRRM1_PE=2_SV=1	60	125	49	1	1	372	1	125	2.08e-39	146
TRINITY_GG_1252_c77_g1_i210.p1	sp_Q9STF2_PTA16_ARATH_Protein_PLASTID_TRANSCRIPTIONALLY_ACTIVE_16,_chloroplastic_OS=Arabidopsis_thaliana_OX=3702_GN=PTAC16_PE=1_SV=1	66.769	325	93	4	4	957	3	319	1.27e-143	418
TRINITY_GG_1252_c77_g1_i66.p3	sp_Q5ZMJ9_SRRM1_CHICK_Serine/arginine_repetitive_matrix_protein_1_OS=Gallus_gallus_OX=9031_GN=SRRM1_PE=2_SV=1	60	125	49	1	1	372	1	125	2.08e-39	146
TRINITY_GG_1252_c77_g1_i9.p4	sp_Q5ZMJ9_SRRM1_CHICK_Serine/arginine_repetitive_matrix_protein_1_OS=Gallus_gallus_OX=9031_GN=SRRM1_PE=2_SV=1	60	125	49	1	1	372	1	125	2.08e-39	146
TRINITY_GG_1252_c77_g1_i98.p2	sp_Q5ZMJ9_SRRM1_CHICK_Serine/arginine_repetitive_matrix_protein_1_OS=Gallus_gallus_OX=9031_GN=SRRM1_PE=2_SV=1	60	125	49	1	1	372	1	125	1.51e-39	147
TRINITY_GG_1252_c78_g1_i11.p1	sp_Q9LSS5_ICR3_ARATH_Interactor_of_constitutive_active_ROPs_3_OS=Arabidopsis_thaliana_OX=3702_GN=ICR3_PE=1_SV=1	52.875	626	228	11	1	1863	1	564	2.36e-166	489
TRINITY_GG_1252_c78_g1_i15.p1	sp_Q9LSS5_ICR3_ARATH_Interactor_of_constitutive_active_ROPs_3_OS=Arabidopsis_thaliana_OX=3702_GN=ICR3_PE=1_SV=1	52.875	626	228	11	1	1863	1	564	2.36e-166	489
TRINITY_GG_1252_c78_g1_i16.p1	sp_Q9LSS5_ICR3_ARATH_Interactor_of_constitutive_active_ROPs_3_OS=Arabidopsis_thaliana_OX=3702_GN=ICR3_PE=1_SV=1	52.875	626	228	11	1	1863	1	564	2.36e-166	489
TRINITY_GG_1252_c78_g1_i2.p1	sp_Q9LSS5_ICR3_ARATH_Interactor_of_constitutive_active_ROPs_3_OS=Arabidopsis_thaliana_OX=3702_GN=ICR3_PE=1_SV=1	52.875	626	228	11	1	1863	1	564	2.36e-166	489
TRINITY_GG_1252_c78_g1_i3.p1	sp_Q9LSS5_ICR3_ARATH_Interactor_of_constitutive_active_ROPs_3_OS=Arabidopsis_thaliana_OX=3702_GN=ICR3_PE=1_SV=1	52.875	626	228	11	1	1863	1	564	2.36e-166	489
TRINITY_GG_1252_c78_g1_i5.p1	sp_Q9LSS5_ICR3_ARATH_Interactor_of_constitutive_active_ROPs_3_OS=Arabidopsis_thaliana_OX=3702_GN=ICR3_PE=1_SV=1	52.875	626	228	11	1	1863	1	564	2.36e-166	489
TRINITY_GG_1252_c78_g3_i4.p2	sp_Q8LPK4_AP2A2_ARATH_AP-2_complex_subunit_alpha-2_OS=Arabidopsis_thaliana_OX=3702_GN=ALPHAC-AD_PE=1_SV=1	73.764	263	67	2	7	792	650	911	8.74e-121	371
TRINITY_GG_1252_c7_g1_i37.p1	sp_Q9SK02_RA51B_ARATH_DNA_repair_protein_RAD51_homolog_2_OS=Arabidopsis_thaliana_OX=3702_GN=RAD51B_PE=2_SV=2	72.021	193	54	0	1	579	174	366	8.38e-96	286
TRINITY_GG_1252_c7_g1_i91.p1	sp_Q9SK02_RA51B_ARATH_DNA_repair_protein_RAD51_homolog_2_OS=Arabidopsis_thaliana_OX=3702_GN=RAD51B_PE=2_SV=2	72.021	193	54	0	1	579	174	366	8.38e-96	286
TRINITY_GG_1252_c81_g1_i41.p3	sp_Q8GUH1_PUB33_ARATH_U-box_domain-containing_protein_33_OS=Arabidopsis_thaliana_OX=3702_GN=PUB33_PE=2_SV=2	40.964	83	46	1	13	252	130	212	1.86e-10	63.5
TRINITY_GG_1252_c84_g1_i129.p1	sp_Q0WL81_RNL_ARATH_tRNA_ligase_1_OS=Arabidopsis_thaliana_OX=3702_GN=RNL_PE=1_SV=1	70.74	622	156	7	232	2097	2	597	0	874
TRINITY_GG_1252_c84_g1_i13.p1	sp_Q0WL81_RNL_ARATH_tRNA_ligase_1_OS=Arabidopsis_thaliana_OX=3702_GN=RNL_PE=1_SV=1	70.682	1129	296	9	232	3591	2	1104	0	1624
TRINITY_GG_1252_c85_g1_i33.p1	sp_O65573_Y5872_ARATH_SMR_domain-containing_protein_At5g58720_OS=Arabidopsis_thaliana_OX=3702_GN=PIPC_PE=1_SV=1	50	186	76	4	142	687	49	221	9.6e-32	128
TRINITY_GG_1252_c877_g1_i1.p1	sp_Q39950_NLTP_HELAN_Non-specific_lipid-transfer_protein_OS=Helianthus_annuus_OX=4232_PE=3_SV=1	46.939	98	51	1	64	357	20	116	4.97e-25	94.7
TRINITY_GG_1252_c888_g1_i1.p1	sp_P0DKL1_SAU50_HELAN_Auxin-responsive_protein_SAUR50_OS=Helianthus_annuus_OX=4232_PE=3_SV=1	32.258	93	61	1	31	309	10	100	5.46e-15	68.6
TRINITY_GG_1252_c8_g1_i164.p6	sp_O23512_PPD_ARATH_Probable_pheophorbidase_OS=Arabidopsis_thaliana_OX=3702_GN=PPD_PE=1_SV=1	50.898	167	78	3	1	495	97	261	2.47e-53	173
TRINITY_GG_1252_c8_g1_i172.p2	sp_Q9LVL9_MES18_ARATH_Methylesterase_18_OS=Arabidopsis_thaliana_OX=3702_GN=MES18_PE=2_SV=1	52.692	260	115	3	13	768	2	261	2.87e-95	283
TRINITY_GG_1252_c8_g1_i21.p2	sp_Q9LVL9_MES18_ARATH_Methylesterase_18_OS=Arabidopsis_thaliana_OX=3702_GN=MES18_PE=2_SV=1	52.692	260	115	3	13	768	2	261	2.87e-95	283
TRINITY_GG_1252_c8_g1_i249.p1	sp_Q9LVL9_MES18_ARATH_Methylesterase_18_OS=Arabidopsis_thaliana_OX=3702_GN=MES18_PE=2_SV=1	52.692	260	115	3	13	768	2	261	2.87e-95	283
TRINITY_GG_1252_c8_g1_i252.p11	sp_O23512_PPD_ARATH_Probable_pheophorbidase_OS=Arabidopsis_thaliana_OX=3702_GN=PPD_PE=1_SV=1	56.757	111	47	1	1	330	151	261	1.18e-37	130
TRINITY_GG_1252_c8_g1_i37.p11	sp_O23512_PPD_ARATH_Probable_pheophorbidase_OS=Arabidopsis_thaliana_OX=3702_GN=PPD_PE=1_SV=1	56.757	111	47	1	1	330	151	261	1.18e-37	130
TRINITY_GG_1252_c8_g1_i9.p7	sp_O23512_PPD_ARATH_Probable_pheophorbidase_OS=Arabidopsis_thaliana_OX=3702_GN=PPD_PE=1_SV=1	56.757	111	47	1	1	330	151	261	1.18e-37	130
TRINITY_GG_1252_c91_g1_i3.p1	sp_Q8L5T5_LBD15_ARATH_LOB_domain-containing_protein_15_OS=Arabidopsis_thaliana_OX=3702_GN=LBD15_PE=1_SV=2	82.099	162	27	1	1	480	1	162	3.65e-80	243
TRINITY_GG_1252_c92_g2_i2.p1	sp_Q9SJL9_XTH32_ARATH_Probable_xyloglucan_endotransglucosylase/hydrolase_protein_32_OS=Arabidopsis_thaliana_OX=3702_GN=XTH32_PE=2_SV=1	73.585	159	42	0	241	717	23	181	1.04e-82	252
TRINITY_GG_1252_c93_g1_i30.p3	sp_P82922_RT29_BOVIN_28S_ribosomal_protein_S29,_mitochondrial_OS=Bos_taurus_OX=9913_GN=DAP3_PE=1_SV=3	26.282	156	97	4	64	516	124	266	9.96e-07	51.6
TRINITY_GG_1252_c95_g1_i4.p1	sp_Q9LFA2_KIPK1_ARATH_Serine/threonine-protein_kinase_KIPK1_OS=Arabidopsis_thaliana_OX=3702_GN=KIPK1_PE=1_SV=1	66.337	202	63	3	1165	1770	464	660	3.36e-71	250
TRINITY_GG_1252_c95_g1_i4.p1	sp_Q9LFA2_KIPK1_ARATH_Serine/threonine-protein_kinase_KIPK1_OS=Arabidopsis_thaliana_OX=3702_GN=KIPK1_PE=1_SV=1	39.241	158	69	4	118	516	50	205	1.89e-15	84
TRINITY_GG_1252_c96_g1_i1.p1	sp_O22558_STY8_ARATH_Serine/threonine-protein_kinase_STY8_OS=Arabidopsis_thaliana_OX=3702_GN=STY8_PE=1_SV=2	31.383	188	118	5	949	1491	269	452	1.09e-22	105
TRINITY_GG_1252_c97_g1_i108.p1	sp_Q6NQ88_DDB2_ARATH_Protein_DAMAGED_DNA-BINDING_2_OS=Arabidopsis_thaliana_OX=3702_GN=DDB2_PE=1_SV=1	78.689	305	65	0	4	918	209	513	0	520
TRINITY_GG_1252_c97_g1_i26.p1	sp_Q6NQ88_DDB2_ARATH_Protein_DAMAGED_DNA-BINDING_2_OS=Arabidopsis_thaliana_OX=3702_GN=DDB2_PE=1_SV=1	78.689	305	65	0	4	918	209	513	0	520
TRINITY_GG_1252_c97_g1_i42.p1	sp_Q56Y11_DDPS2_ARATH_Dehydrodolichyl_diphosphate_synthase_2_OS=Arabidopsis_thaliana_OX=3702_GN=At5g58770_PE=2_SV=2	76.667	150	35	0	1	450	146	295	1.05e-80	244
TRINITY_GG_1252_c97_g1_i81.p1	sp_Q6NQ88_DDB2_ARATH_Protein_DAMAGED_DNA-BINDING_2_OS=Arabidopsis_thaliana_OX=3702_GN=DDB2_PE=1_SV=1	78.689	305	65	0	4	918	209	513	0	520
TRINITY_GG_1252_c97_g1_i82.p2	sp_Q56Y11_DDPS2_ARATH_Dehydrodolichyl_diphosphate_synthase_2_OS=Arabidopsis_thaliana_OX=3702_GN=At5g58770_PE=2_SV=2	60.328	305	106	2	1	900	1	295	1.61e-126	367
TRINITY_GG_1298_c0_g1_i1.p5	sp_Q9XF89_CB5_ARATH_Chlorophyll_a-b_binding_protein_CP26,_chloroplastic_OS=Arabidopsis_thaliana_OX=3702_GN=LHCB5_PE=1_SV=1	91.729	133	11	0	1	399	148	280	1.08e-70	216
TRINITY_GG_1298_c0_g1_i1.p4	sp_O81815_MO1_ARATH_Monooxygenase_1_OS=Arabidopsis_thaliana_OX=3702_GN=MO1_PE=2_SV=1	63.087	149	52	2	43	480	249	397	4.47e-54	178
TRINITY_GG_1298_c0_g1_i14.p4	sp_Q9XF89_CB5_ARATH_Chlorophyll_a-b_binding_protein_CP26,_chloroplastic_OS=Arabidopsis_thaliana_OX=3702_GN=LHCB5_PE=1_SV=1	93.082	159	11	0	1	477	122	280	3.52e-91	269
TRINITY_GG_1298_c0_g1_i18.p3	sp_Q9XF89_CB5_ARATH_Chlorophyll_a-b_binding_protein_CP26,_chloroplastic_OS=Arabidopsis_thaliana_OX=3702_GN=LHCB5_PE=1_SV=1	78	150	30	1	40	489	5	151	3.55e-63	200
TRINITY_GG_1298_c0_g1_i18.p4	sp_O81815_MO1_ARATH_Monooxygenase_1_OS=Arabidopsis_thaliana_OX=3702_GN=MO1_PE=2_SV=1	63.087	149	52	2	43	480	249	397	4.47e-54	178
TRINITY_GG_1298_c0_g1_i4.p5	sp_Q9XF89_CB5_ARATH_Chlorophyll_a-b_binding_protein_CP26,_chloroplastic_OS=Arabidopsis_thaliana_OX=3702_GN=LHCB5_PE=1_SV=1	91.729	133	11	0	1	399	148	280	1.08e-70	216
TRINITY_GG_1298_c0_g1_i4.p4	sp_O81815_MO1_ARATH_Monooxygenase_1_OS=Arabidopsis_thaliana_OX=3702_GN=MO1_PE=2_SV=1	63.087	149	52	2	43	480	249	397	4.47e-54	178
TRINITY_GG_1298_c0_g1_i49.p4	sp_O81815_MO1_ARATH_Monooxygenase_1_OS=Arabidopsis_thaliana_OX=3702_GN=MO1_PE=2_SV=1	63.087	149	52	2	43	480	249	397	4.47e-54	178
TRINITY_GG_1298_c0_g1_i49.p2	sp_Q9XF89_CB5_ARATH_Chlorophyll_a-b_binding_protein_CP26,_chloroplastic_OS=Arabidopsis_thaliana_OX=3702_GN=LHCB5_PE=1_SV=1	78	150	30	1	40	489	5	151	3.55e-63	200
TRINITY_GG_1298_c0_g1_i53.p1	sp_O81815_MO1_ARATH_Monooxygenase_1_OS=Arabidopsis_thaliana_OX=3702_GN=MO1_PE=2_SV=1	63.087	149	52	2	43	480	249	397	4.47e-54	178
TRINITY_GG_1298_c0_g1_i58.p4	sp_O81815_MO1_ARATH_Monooxygenase_1_OS=Arabidopsis_thaliana_OX=3702_GN=MO1_PE=2_SV=1	63.087	149	52	2	43	480	249	397	4.47e-54	178
TRINITY_GG_1298_c0_g1_i58.p2	sp_Q9XF89_CB5_ARATH_Chlorophyll_a-b_binding_protein_CP26,_chloroplastic_OS=Arabidopsis_thaliana_OX=3702_GN=LHCB5_PE=1_SV=1	85.305	279	38	1	40	876	5	280	8.3e-144	408
TRINITY_GG_1298_c0_g1_i62.p1	sp_O81815_MO1_ARATH_Monooxygenase_1_OS=Arabidopsis_thaliana_OX=3702_GN=MO1_PE=2_SV=1	54.338	219	99	1	1	657	1	218	2.3e-74	234
TRINITY_GG_1298_c0_g1_i62.p2	sp_O81815_MO1_ARATH_Monooxygenase_1_OS=Arabidopsis_thaliana_OX=3702_GN=MO1_PE=2_SV=1	63.087	149	52	2	43	480	249	397	4.47e-54	178
TRINITY_GG_1298_c129_g1_i11.p1	sp_Q8H1E6_OFUT9_ARATH_O-fucosyltransferase_9_OS=Arabidopsis_thaliana_OX=3702_GN=OFUT9_PE=2_SV=1	80.698	430	82	1	7	1296	132	560	0	682
TRINITY_GG_1298_c13_g2_i16.p1	sp_O48651_ERG1_PANGI_Squalene_monooxygenase_OS=Panax_ginseng_OX=4054_PE=2_SV=1	84.685	444	68	0	19	1350	95	538	0	807
TRINITY_GG_1298_c13_g2_i7.p1	sp_Q9SM02_ERG14_ARATH_Squalene_epoxidase_1_OS=Arabidopsis_thaliana_OX=3702_GN=SQE1_PE=1_SV=1	77.672	524	107	4	16	1566	5	525	0	815
TRINITY_GG_1298_c15_g1_i22.p1	sp_Q9CB03_NPGR1_ARATH_Protein_NPGR1_OS=Arabidopsis_thaliana_OX=3702_GN=NPGR1_PE=1_SV=1	62.901	717	239	5	1	2139	1	694	0	897
TRINITY_GG_1298_c15_g1_i47.p1	sp_Q9CB03_NPGR1_ARATH_Protein_NPGR1_OS=Arabidopsis_thaliana_OX=3702_GN=NPGR1_PE=1_SV=1	62.901	717	239	5	1	2139	1	694	0	897
TRINITY_GG_1298_c15_g1_i59.p1	sp_Q9CB03_NPGR1_ARATH_Protein_NPGR1_OS=Arabidopsis_thaliana_OX=3702_GN=NPGR1_PE=1_SV=1	62.901	717	239	5	1	2139	1	694	0	897
TRINITY_GG_1298_c15_g1_i60.p1	sp_Q9CB03_NPGR1_ARATH_Protein_NPGR1_OS=Arabidopsis_thaliana_OX=3702_GN=NPGR1_PE=1_SV=1	62.901	717	239	5	1	2139	1	694	0	897
TRINITY_GG_1298_c15_g1_i61.p1	sp_Q9CB03_NPGR1_ARATH_Protein_NPGR1_OS=Arabidopsis_thaliana_OX=3702_GN=NPGR1_PE=1_SV=1	62.901	717	239	5	1	2139	1	694	0	897
TRINITY_GG_1298_c15_g1_i71.p1	sp_Q9CB03_NPGR1_ARATH_Protein_NPGR1_OS=Arabidopsis_thaliana_OX=3702_GN=NPGR1_PE=1_SV=1	62.901	717	239	5	1	2139	1	694	0	897
TRINITY_GG_1298_c15_g1_i77.p1	sp_Q9CB03_NPGR1_ARATH_Protein_NPGR1_OS=Arabidopsis_thaliana_OX=3702_GN=NPGR1_PE=1_SV=1	62.901	717	239	5	1	2139	1	694	0	897
TRINITY_GG_1298_c17_g1_i13.p1	sp_Q9SZ66_DSC1_ARATH_Disease_resistance-like_protein_DSC1_OS=Arabidopsis_thaliana_OX=3702_GN=DSC1_PE=1_SV=1	37.54	1236	659	26	199	3801	1	1158	0	722
TRINITY_GG_1298_c18_g1_i6.p1	sp_D9J034_WHY2_SOLTU_Single-stranded_DNA-binding_protein_WHY2,_mitochondrial_OS=Solanum_tuberosum_OX=4113_GN=WHY2_PE=1_SV=1	66.972	218	70	2	70	717	21	238	2.82e-100	294
TRINITY_GG_1298_c19_g1_i160.p1	sp_Q9SY55_ECA3_ARATH_Calcium-transporting_ATPase_3,_endoplasmic_reticulum-type_OS=Arabidopsis_thaliana_OX=3702_GN=ECA3_PE=2_SV=3	85.558	547	79	0	1	1641	1	547	0	881
TRINITY_GG_1298_c1_g1_i30.p1	sp_B6EUA9_PR40A_ARATH_Pre-mRNA-processing_protein_40A_OS=Arabidopsis_thaliana_OX=3702_GN=PRP40A_PE=1_SV=1	59.396	298	96	7	1	870	1	281	3.22e-88	297
TRINITY_GG_1298_c1_g1_i30.p1	sp_B6EUA9_PR40A_ARATH_Pre-mRNA-processing_protein_40A_OS=Arabidopsis_thaliana_OX=3702_GN=PRP40A_PE=1_SV=1	60.082	243	85	2	1108	1803	336	577	5.29e-85	288
TRINITY_GG_1298_c1_g1_i37.p1	sp_B6EUA9_PR40A_ARATH_Pre-mRNA-processing_protein_40A_OS=Arabidopsis_thaliana_OX=3702_GN=PRP40A_PE=1_SV=1	59.396	298	96	7	1	870	1	281	3.22e-88	297
TRINITY_GG_1298_c1_g1_i37.p1	sp_B6EUA9_PR40A_ARATH_Pre-mRNA-processing_protein_40A_OS=Arabidopsis_thaliana_OX=3702_GN=PRP40A_PE=1_SV=1	60.082	243	85	2	1108	1803	336	577	5.29e-85	288
TRINITY_GG_1298_c1_g1_i47.p1	sp_B6EUA9_PR40A_ARATH_Pre-mRNA-processing_protein_40A_OS=Arabidopsis_thaliana_OX=3702_GN=PRP40A_PE=1_SV=1	59.396	298	96	7	1	870	1	281	3.22e-88	297
TRINITY_GG_1298_c1_g1_i47.p1	sp_B6EUA9_PR40A_ARATH_Pre-mRNA-processing_protein_40A_OS=Arabidopsis_thaliana_OX=3702_GN=PRP40A_PE=1_SV=1	60.082	243	85	2	1108	1803	336	577	5.29e-85	288
TRINITY_GG_1298_c1_g1_i51.p1	sp_B6EUA9_PR40A_ARATH_Pre-mRNA-processing_protein_40A_OS=Arabidopsis_thaliana_OX=3702_GN=PRP40A_PE=1_SV=1	59.396	298	96	7	1	870	1	281	3.22e-88	297
TRINITY_GG_1298_c1_g1_i51.p1	sp_B6EUA9_PR40A_ARATH_Pre-mRNA-processing_protein_40A_OS=Arabidopsis_thaliana_OX=3702_GN=PRP40A_PE=1_SV=1	60.082	243	85	2	1108	1803	336	577	5.29e-85	288
TRINITY_GG_1298_c20_g1_i23.p1	sp_Q9C810_Y1342_ARATH_PHD_finger_protein_At1g33420_OS=Arabidopsis_thaliana_OX=3702_GN=At1g33420_PE=1_SV=1	58.418	493	189	7	43	1512	217	696	0	570
TRINITY_GG_1298_c22_g1_i21.p1	sp_Q7XZU3_SAC1_ARATH_Phosphoinositide_phosphatase_SAC1_OS=Arabidopsis_thaliana_OX=3702_GN=SAC1_PE=1_SV=1	83.533	668	97	3	1	1998	1	657	0	1166
TRINITY_GG_1298_c22_g1_i39.p1	sp_Q7XZU3_SAC1_ARATH_Phosphoinositide_phosphatase_SAC1_OS=Arabidopsis_thaliana_OX=3702_GN=SAC1_PE=1_SV=1	83.533	668	97	3	1	1998	1	657	0	1166
TRINITY_GG_1298_c22_g1_i45.p1	sp_Q7XZU3_SAC1_ARATH_Phosphoinositide_phosphatase_SAC1_OS=Arabidopsis_thaliana_OX=3702_GN=SAC1_PE=1_SV=1	83.533	668	97	3	1	1998	1	657	0	1166
TRINITY_GG_1298_c23_g1_i41.p2	sp_Q9LFU5_TRM1_ARATH_Probable_tRNA_(guanine(26)-N(2))-dimethyltransferase_1_OS=Arabidopsis_thaliana_OX=3702_GN=At5g15810_PE=2_SV=3	86.818	220	28	1	34	693	197	415	2.74e-143	417
TRINITY_GG_1298_c23_g1_i41.p2	sp_Q9LFU5_TRM1_ARATH_Probable_tRNA_(guanine(26)-N(2))-dimethyltransferase_1_OS=Arabidopsis_thaliana_OX=3702_GN=At5g15810_PE=2_SV=3	77.419	31	7	0	689	781	423	453	2.24e-08	58.2
TRINITY_GG_1298_c23_g1_i51.p2	sp_Q9LFU5_TRM1_ARATH_Probable_tRNA_(guanine(26)-N(2))-dimethyltransferase_1_OS=Arabidopsis_thaliana_OX=3702_GN=At5g15810_PE=2_SV=3	86.818	220	28	1	34	693	197	415	2.74e-143	417
TRINITY_GG_1298_c23_g1_i51.p2	sp_Q9LFU5_TRM1_ARATH_Probable_tRNA_(guanine(26)-N(2))-dimethyltransferase_1_OS=Arabidopsis_thaliana_OX=3702_GN=At5g15810_PE=2_SV=3	77.419	31	7	0	689	781	423	453	2.24e-08	58.2
TRINITY_GG_1298_c33_g1_i5.p1	sp_Q9SY57_P2A10_ARATH_Protein_PHLOEM_PROTEIN_2-LIKE_A10_OS=Arabidopsis_thaliana_OX=3702_GN=PP2A10_PE=2_SV=1	56.049	405	153	5	112	1305	15	401	2.47e-135	398
TRINITY_GG_1298_c35_g1_i82.p2	sp_F4KH86_TAD3_ARATH_tRNA-specific_adenosine_deaminase_TAD3_OS=Arabidopsis_thaliana_OX=3702_GN=TAD3_PE=1_SV=1	63.208	106	39	0	10	327	294	399	7.47e-42	144
TRINITY_GG_1298_c39_g1_i1.p2	sp_O81852_AKH2_ARATH_Bifunctional_aspartokinase/homoserine_dehydrogenase_2,_chloroplastic_OS=Arabidopsis_thaliana_OX=3702_GN=AKHSDH2_PE=1_SV=1	86.897	290	38	0	1	870	627	916	0	538
TRINITY_GG_1298_c39_g1_i23.p2	sp_O81852_AKH2_ARATH_Bifunctional_aspartokinase/homoserine_dehydrogenase_2,_chloroplastic_OS=Arabidopsis_thaliana_OX=3702_GN=AKHSDH2_PE=1_SV=1	86.552	290	39	0	1	870	627	916	0	535
TRINITY_GG_1298_c3_g1_i5.p2	sp_Q9FFZ1_PPH_ARATH_Pheophytinase,_chloroplastic_OS=Arabidopsis_thaliana_OX=3702_GN=PPH_PE=1_SV=1	24.224	161	109	5	31	495	261	414	1.34e-06	51.2
TRINITY_GG_1298_c3_g1_i6.p1	sp_Q9FFZ1_PPH_ARATH_Pheophytinase,_chloroplastic_OS=Arabidopsis_thaliana_OX=3702_GN=PPH_PE=1_SV=1	26.033	242	131	10	181	795	97	327	2.9e-12	70.1
TRINITY_GG_1298_c40_g1_i6.p1	sp_P37707_B2_DAUCA_B2_protein_OS=Daucus_carota_OX=4039_PE=2_SV=1	77.931	145	32	0	199	633	60	204	2.57e-86	256
TRINITY_GG_1298_c48_g1_i5.p1	sp_Q8RXU6_PCN_ARATH_WD_repeat-containing_protein_PCN_OS=Arabidopsis_thaliana_OX=3702_GN=PCN_PE=2_SV=1	68.938	631	181	7	1	1887	1	618	0	830
TRINITY_GG_1298_c49_g1_i19.p1	sp_Q9SN27_ATL59_ARATH_E3_ubiquitin-protein_ligase_ATL59_OS=Arabidopsis_thaliana_OX=3702_GN=ATL59_PE=1_SV=1	76.923	52	12	0	88	243	96	147	1.09e-24	99
TRINITY_GG_1298_c51_g1_i10.p1	sp_Q10PI5_ADPO3_ORYSJ_Heptahelical_transmembrane_protein_ADIPOR3_OS=Oryza_sativa_subsp._japonica_OX=39947_GN=ADIPOR3_PE=2_SV=1	60	170	68	0	100	609	17	186	4.61e-65	209
TRINITY_GG_1298_c52_g1_i23.p1	sp_Q8W3M7_Y4598_ARATH_Uncharacterized_protein_At4g06598_OS=Arabidopsis_thaliana_OX=3702_GN=At4g06598_PE=2_SV=2	37.302	252	131	7	49	732	17	265	2.5e-34	129
TRINITY_GG_1298_c52_g1_i25.p2	sp_Q8W3M7_Y4598_ARATH_Uncharacterized_protein_At4g06598_OS=Arabidopsis_thaliana_OX=3702_GN=At4g06598_PE=2_SV=2	37.302	252	131	7	49	732	17	265	2.5e-34	129
TRINITY_GG_1298_c52_g1_i6.p1	sp_Q8W3M7_Y4598_ARATH_Uncharacterized_protein_At4g06598_OS=Arabidopsis_thaliana_OX=3702_GN=At4g06598_PE=2_SV=2	37.302	252	131	7	49	732	17	265	2.5e-34	129
TRINITY_GG_1298_c54_g1_i2.p1	sp_Q9FZI8_LCAT1_ARATH_Lecithin-cholesterol_acyltransferase-like_1_OS=Arabidopsis_thaliana_OX=3702_GN=LCAT1_PE=2_SV=1	65.052	289	92	3	1	861	140	421	2.86e-132	385
TRINITY_GG_1298_c54_g1_i3.p1	sp_Q9FZI8_LCAT1_ARATH_Lecithin-cholesterol_acyltransferase-like_1_OS=Arabidopsis_thaliana_OX=3702_GN=LCAT1_PE=2_SV=1	65.052	289	92	3	1	861	140	421	2.86e-132	385
TRINITY_GG_1298_c56_g1_i79.p1	sp_Q9Y5Q9_TF3C3_HUMAN_General_transcription_factor_3C_polypeptide_3_OS=Homo_sapiens_OX=9606_GN=GTF3C3_PE=1_SV=1	25.562	356	234	7	478	1458	146	499	9.37e-30	131
TRINITY_GG_1298_c56_g1_i79.p1	sp_Q9Y5Q9_TF3C3_HUMAN_General_transcription_factor_3C_polypeptide_3_OS=Homo_sapiens_OX=9606_GN=GTF3C3_PE=1_SV=1	27.437	277	182	6	1993	2817	627	886	8.81e-22	105
TRINITY_GG_1298_c57_g1_i10.p1	sp_Q84Z02_CRL5_ORYSJ_AP2-like_ethylene-responsive_transcription_factor_CRL5_OS=Oryza_sativa_subsp._japonica_OX=39947_GN=CRL5_PE=2_SV=1	62.563	398	103	11	931	2079	272	638	5.94e-143	435
TRINITY_GG_1298_c57_g1_i10.p1	sp_Q84Z02_CRL5_ORYSJ_AP2-like_ethylene-responsive_transcription_factor_CRL5_OS=Oryza_sativa_subsp._japonica_OX=39947_GN=CRL5_PE=2_SV=1	41.667	144	61	4	37	444	16	144	5.61e-11	69.7
TRINITY_GG_1298_c57_g1_i2.p1	sp_Q84Z02_CRL5_ORYSJ_AP2-like_ethylene-responsive_transcription_factor_CRL5_OS=Oryza_sativa_subsp._japonica_OX=39947_GN=CRL5_PE=2_SV=1	64.01	389	103	10	931	2052	272	638	2.92e-146	443
TRINITY_GG_1298_c57_g1_i2.p1	sp_Q84Z02_CRL5_ORYSJ_AP2-like_ethylene-responsive_transcription_factor_CRL5_OS=Oryza_sativa_subsp._japonica_OX=39947_GN=CRL5_PE=2_SV=1	41.667	144	61	4	37	444	16	144	5.68e-11	69.7
TRINITY_GG_1298_c57_g1_i4.p1	sp_Q84Z02_CRL5_ORYSJ_AP2-like_ethylene-responsive_transcription_factor_CRL5_OS=Oryza_sativa_subsp._japonica_OX=39947_GN=CRL5_PE=2_SV=1	59.036	332	103	8	1	954	326	638	1.73e-109	335
TRINITY_GG_1298_c59_g1_i3.p1	sp_Q2V4L8_GUN3_ARATH_Endoglucanase_3_OS=Arabidopsis_thaliana_OX=3702_GN=CEL5_PE=2_SV=2	77.91	335	68	2	61	1053	17	349	0	513
TRINITY_GG_1298_c62_g1_i1.p1	sp_Q9SMS0_NDHT_ARATH_NAD(P)H-quinone_oxidoreductase_subunit_T,_chloroplastic_OS=Arabidopsis_thaliana_OX=3702_GN=ndhT_PE=1_SV=1	61.923	260	84	3	4	780	4	249	6.51e-101	297
TRINITY_GG_1298_c65_g1_i16.p1	sp_Q9S7P3_KN7N_ARATH_Kinesin-like_protein_KIN-7N_OS=Arabidopsis_thaliana_OX=3702_GN=KIN7N_PE=2_SV=1	60.958	689	246	9	1	2058	155	823	0	762
TRINITY_GG_1298_c67_g1_i5.p1	sp_Q56XQ6_PTR15_ARATH_Protein_NRT1/_PTR_FAMILY_4.4_OS=Arabidopsis_thaliana_OX=3702_GN=NPF4.4_PE=2_SV=1	73.639	588	137	5	4	1752	5	579	0	838
TRINITY_GG_1298_c69_g1_i11.p1	sp_Q8CFE4_SCYL2_MOUSE_SCY1-like_protein_2_OS=Mus_musculus_OX=10090_GN=Scyl2_PE=1_SV=1	31.385	462	297	11	121	1470	182	635	9.58e-52	198
TRINITY_GG_1298_c69_g1_i24.p1	sp_Q8CFE4_SCYL2_MOUSE_SCY1-like_protein_2_OS=Mus_musculus_OX=10090_GN=Scyl2_PE=1_SV=1	32.949	607	373	15	94	1875	25	610	7.24e-89	299
TRINITY_GG_1298_c76_g1_i24.p1	sp_Q84MZ4_TF3A_ARATH_Transcription_factor_IIIA_OS=Arabidopsis_thaliana_OX=3702_GN=TFIIIA_PE=1_SV=1	54.874	277	74	1	10	687	90	366	1.68e-101	303
TRINITY_GG_1298_c78_g1_i15.p2	sp_Q93ZG3_ACSA1_ARATH_WD_repeat-containing_protein_ATCSA-1_OS=Arabidopsis_thaliana_OX=3702_GN=ATCSA-1_PE=1_SV=1	70.701	314	85	4	1	930	140	450	3.78e-155	444
TRINITY_GG_1298_c7_g1_i106.p1	sp_Q801S4_K0930_XENLA_Uncharacterized_protein_KIAA0930_homolog_OS=Xenopus_laevis_OX=8355_PE=2_SV=2	31.429	175	102	8	130	651	31	188	4.61e-12	69.3
TRINITY_GG_1298_c7_g1_i80.p1	sp_Q94KD3_VP52A_ARATH_Vacuolar_protein_sorting-associated_protein_52_A_OS=Arabidopsis_thaliana_OX=3702_GN=VPS52_PE=1_SV=1	87.589	419	52	0	1	1257	144	562	0	773
TRINITY_GG_1298_c95_g1_i2.p1	sp_Q6H501_HKT6_ORYSJ_Probable_cation_transporter_HKT6_OS=Oryza_sativa_subsp._japonica_OX=39947_GN=HKT6_PE=2_SV=2	49.719	533	231	7	25	1602	10	512	1.75e-148	440
TRINITY_GG_1335_c109_g1_i2.p1	sp_Q9FX32_SUS6_ARATH_Sucrose_synthase_6_OS=Arabidopsis_thaliana_OX=3702_GN=SUS6_PE=1_SV=1	69.89	910	255	5	4	2700	4	905	0	1325
TRINITY_GG_1335_c10_g3_i3.p1	sp_Q9M571_PEAMT_SPIOL_Phosphoethanolamine_N-methyltransferase_OS=Spinacia_oleracea_OX=3562_GN=PEAMT_PE=1_SV=1	84.862	218	33	0	7	660	7	224	2.3e-136	395
TRINITY_GG_1335_c113_g1_i4.p1	sp_A4VCM0_NAC45_ARATH_NAC_domain-containing_protein_45_OS=Arabidopsis_thaliana_OX=3702_GN=NAC045_PE=2_SV=1	65.152	198	68	1	1	591	1	198	1.31e-90	278
TRINITY_GG_1335_c138_g1_i2.p1	sp_Q558Z3_SSU72_DICDI_RNA_polymerase_II_subunit_A_C-terminal_domain_phosphatase_SSU72_OS=Dictyostelium_discoideum_OX=44689_GN=ssu72_PE=3_SV=1	43.478	115	62	2	1	339	101	214	1.37e-28	106
TRINITY_GG_1335_c13_g1_i13.p2	sp_Q8GUP1_CTF77_ARATH_Cleavage_stimulation_factor_subunit_77_OS=Arabidopsis_thaliana_OX=3702_GN=CSTF77_PE=1_SV=1	79.091	220	46	0	1	660	1	220	4.89e-129	384
TRINITY_GG_1335_c13_g1_i3.p1	sp_Q8GUP1_CTF77_ARATH_Cleavage_stimulation_factor_subunit_77_OS=Arabidopsis_thaliana_OX=3702_GN=CSTF77_PE=1_SV=1	79.091	220	46	0	1	660	1	220	4.89e-129	384
TRINITY_GG_1335_c15_g1_i11.p4	sp_Q8RXN0_AB11G_ARATH_ABC_transporter_G_family_member_11_OS=Arabidopsis_thaliana_OX=3702_GN=ABCG11_PE=1_SV=1	83.333	114	18	1	13	354	585	697	1.8e-47	164
TRINITY_GG_1335_c15_g1_i33.p3	sp_Q8RXN0_AB11G_ARATH_ABC_transporter_G_family_member_11_OS=Arabidopsis_thaliana_OX=3702_GN=ABCG11_PE=1_SV=1	83.333	114	18	1	13	354	585	697	1.8e-47	164
TRINITY_GG_1335_c15_g1_i41.p4	sp_Q8RXN0_AB11G_ARATH_ABC_transporter_G_family_member_11_OS=Arabidopsis_thaliana_OX=3702_GN=ABCG11_PE=1_SV=1	83.333	114	18	1	13	354	585	697	1.8e-47	164
TRINITY_GG_1335_c16_g1_i29.p1	sp_Q9LVI4_TIF6B_ARATH_Protein_TIFY_6B_OS=Arabidopsis_thaliana_OX=3702_GN=TIFY6B_PE=1_SV=1	45.594	261	122	6	235	999	98	344	5.03e-52	179
TRINITY_GG_1335_c19_g1_i3.p2	sp_Q0KBC7_LTND_CUPNH_L-threonate_dehydrogenase_OS=Cupriavidus_necator_(strain_ATCC_17699_/_H16_/_DSM_428_/_Stanier_337)_OX=381666_GN=ltnD_PE=1_SV=1	53.036	247	114	1	991	1731	5	249	1.1e-65	219
TRINITY_GG_1335_c19_g1_i3.p2	sp_Q0KBC7_LTND_CUPNH_L-threonate_dehydrogenase_OS=Cupriavidus_necator_(strain_ATCC_17699_/_H16_/_DSM_428_/_Stanier_337)_OX=381666_GN=ltnD_PE=1_SV=1	35.926	270	166	4	85	885	22	287	1.25e-50	179
TRINITY_GG_1335_c19_g1_i46.p1	sp_Q0KBC7_LTND_CUPNH_L-threonate_dehydrogenase_OS=Cupriavidus_necator_(strain_ATCC_17699_/_H16_/_DSM_428_/_Stanier_337)_OX=381666_GN=ltnD_PE=1_SV=1	53.036	247	114	1	991	1731	5	249	1.1e-65	219
TRINITY_GG_1335_c19_g1_i46.p1	sp_Q0KBC7_LTND_CUPNH_L-threonate_dehydrogenase_OS=Cupriavidus_necator_(strain_ATCC_17699_/_H16_/_DSM_428_/_Stanier_337)_OX=381666_GN=ltnD_PE=1_SV=1	35.926	270	166	4	85	885	22	287	1.25e-50	179
TRINITY_GG_1335_c23_g1_i23.p1	sp_Q93YS2_P2C51_ARATH_Probable_protein_phosphatase_2C_51_OS=Arabidopsis_thaliana_OX=3702_GN=At3g63340_PE=2_SV=2	59.507	284	110	3	4	843	223	505	6.7e-100	320
TRINITY_GG_1335_c26_g1_i1.p1	sp_P49107_PSAN_ARATH_Photosystem_I_reaction_center_subunit_N,_chloroplastic_OS=Arabidopsis_thaliana_OX=3702_GN=PSAN_PE=1_SV=2	64.516	155	49	3	1	453	1	153	7.53e-50	160
TRINITY_GG_1335_c26_g1_i3.p2	sp_P49107_PSAN_ARATH_Photosystem_I_reaction_center_subunit_N,_chloroplastic_OS=Arabidopsis_thaliana_OX=3702_GN=PSAN_PE=1_SV=2	91.549	71	6	0	240	28	101	171	5.84e-45	145
TRINITY_GG_1335_c26_g1_i5.p1	sp_P49107_PSAN_ARATH_Photosystem_I_reaction_center_subunit_N,_chloroplastic_OS=Arabidopsis_thaliana_OX=3702_GN=PSAN_PE=1_SV=2	71.098	173	44	3	1	507	1	171	2.64e-72	218
TRINITY_GG_1335_c39_g1_i2.p1	sp_Q9LMU2_KTI2_ARATH_Kunitz_trypsin_inhibitor_2_OS=Arabidopsis_thaliana_OX=3702_GN=KTI2_PE=2_SV=1	62.011	179	61	2	61	597	24	195	5.69e-79	237
TRINITY_GG_1335_c39_g1_i3.p1	sp_Q9LMU2_KTI2_ARATH_Kunitz_trypsin_inhibitor_2_OS=Arabidopsis_thaliana_OX=3702_GN=KTI2_PE=2_SV=1	62.011	179	61	2	61	597	24	195	5.69e-79	237
TRINITY_GG_1335_c46_g1_i10.p1	sp_Q9SQ64_COR2_PAPSO_Non-functional_NADPH-dependent_codeinone_reductase_2_OS=Papaver_somniferum_OX=3469_GN=COR2_PE=1_SV=1	45	320	143	2	139	999	1	320	7.85e-91	277
TRINITY_GG_1335_c46_g1_i8.p1	sp_Q9SQ64_COR2_PAPSO_Non-functional_NADPH-dependent_codeinone_reductase_2_OS=Papaver_somniferum_OX=3469_GN=COR2_PE=1_SV=1	41.315	213	92	2	4	543	108	320	8.03e-51	169
TRINITY_GG_1335_c47_g1_i2.p1	sp_Q8GTQ9_SUCA1_SOLLC_Succinate--CoA_ligase_[ADP-forming]_subunit_alpha-1,_mitochondrial_OS=Solanum_lycopersicum_OX=4081_GN=SCOA_PE=1_SV=1	94.576	295	16	0	133	1017	37	331	0	548
TRINITY_GG_1335_c55_g1_i8.p1	sp_F4I933_STR8_ARATH_Rhodanese-like_domain-containing_protein_8,_chloroplastic_OS=Arabidopsis_thaliana_OX=3702_GN=STR8_PE=4_SV=1	69.916	359	99	1	259	1308	83	441	0	528
TRINITY_GG_1335_c59_g1_i14.p1	sp_Q8VY16_CDP1_ARATH_Plastid_division_protein_CDP1,_chloroplastic_OS=Arabidopsis_thaliana_OX=3702_GN=CDP1_PE=1_SV=2	57.399	838	319	13	1	2466	1	816	0	817
TRINITY_GG_1335_c61_g1_i1.p3	sp_Q9LDY5_FK172_ARATH_Peptidyl-prolyl_cis-trans_isomerase_FKBP17-2,_chloroplastic_OS=Arabidopsis_thaliana_OX=3702_GN=FKBP17-2_PE=1_SV=1	75.862	116	24	2	338	3	128	243	5.59e-55	174
TRINITY_GG_1335_c61_g1_i1.p1	sp_Q9LDY5_FK172_ARATH_Peptidyl-prolyl_cis-trans_isomerase_FKBP17-2,_chloroplastic_OS=Arabidopsis_thaliana_OX=3702_GN=FKBP17-2_PE=1_SV=1	82.09	67	12	0	203	3	61	127	5.85e-19	84.7
TRINITY_GG_1335_c61_g1_i2.p2	sp_Q9LDY5_FK172_ARATH_Peptidyl-prolyl_cis-trans_isomerase_FKBP17-2,_chloroplastic_OS=Arabidopsis_thaliana_OX=3702_GN=FKBP17-2_PE=1_SV=1	75.862	116	24	2	338	3	128	243	5.59e-55	174
TRINITY_GG_1335_c61_g1_i2.p1	sp_Q9LDY5_FK172_ARATH_Peptidyl-prolyl_cis-trans_isomerase_FKBP17-2,_chloroplastic_OS=Arabidopsis_thaliana_OX=3702_GN=FKBP17-2_PE=1_SV=1	78.947	57	12	0	217	387	57	113	2.26e-11	59.7
TRINITY_GG_1335_c61_g1_i2.p1	sp_Q9LDY5_FK172_ARATH_Peptidyl-prolyl_cis-trans_isomerase_FKBP17-2,_chloroplastic_OS=Arabidopsis_thaliana_OX=3702_GN=FKBP17-2_PE=1_SV=1	68.75	16	5	0	450	497	110	125	2.26e-11	28.9
TRINITY_GG_1335_c61_g1_i3.p1	sp_Q9LDY5_FK172_ARATH_Peptidyl-prolyl_cis-trans_isomerase_FKBP17-2,_chloroplastic_OS=Arabidopsis_thaliana_OX=3702_GN=FKBP17-2_PE=1_SV=1	77.487	191	39	2	217	777	57	247	1.09e-87	263
TRINITY_GG_1335_c61_g1_i4.p2	sp_Q9LDY5_FK172_ARATH_Peptidyl-prolyl_cis-trans_isomerase_FKBP17-2,_chloroplastic_OS=Arabidopsis_thaliana_OX=3702_GN=FKBP17-2_PE=1_SV=1	75.862	116	24	2	338	3	128	243	5.59e-55	174
TRINITY_GG_1335_c61_g1_i4.p1	sp_Q9LDY5_FK172_ARATH_Peptidyl-prolyl_cis-trans_isomerase_FKBP17-2,_chloroplastic_OS=Arabidopsis_thaliana_OX=3702_GN=FKBP17-2_PE=1_SV=1	78.947	57	12	0	217	387	57	113	2.26e-11	59.7
TRINITY_GG_1335_c61_g1_i4.p1	sp_Q9LDY5_FK172_ARATH_Peptidyl-prolyl_cis-trans_isomerase_FKBP17-2,_chloroplastic_OS=Arabidopsis_thaliana_OX=3702_GN=FKBP17-2_PE=1_SV=1	68.75	16	5	0	450	497	110	125	2.26e-11	28.9
TRINITY_GG_1335_c62_g1_i49.p1	sp_Q9M8S6_SKOR_ARATH_Potassium_channel_SKOR_OS=Arabidopsis_thaliana_OX=3702_GN=SKOR_PE=1_SV=1	59.404	436	163	3	88	1356	390	824	4.84e-172	506
TRINITY_GG_1335_c62_g1_i57.p1	sp_Q9M8S6_SKOR_ARATH_Potassium_channel_SKOR_OS=Arabidopsis_thaliana_OX=3702_GN=SKOR_PE=1_SV=1	59.687	511	182	4	1	1464	302	811	0	596
TRINITY_GG_1335_c66_g1_i11.p2	sp_Q93WJ9_KAN1_ARATH_Transcription_repressor_KAN1_OS=Arabidopsis_thaliana_OX=3702_GN=KAN1_PE=1_SV=1	40.523	153	67	4	1	396	254	403	1.27e-20	89.4
TRINITY_GG_1335_c66_g1_i23.p1	sp_Q93WJ9_KAN1_ARATH_Transcription_repressor_KAN1_OS=Arabidopsis_thaliana_OX=3702_GN=KAN1_PE=1_SV=1	44.595	296	117	9	394	1152	112	403	2.29e-59	201
TRINITY_GG_1335_c66_g1_i26.p1	sp_Q93WJ9_KAN1_ARATH_Transcription_repressor_KAN1_OS=Arabidopsis_thaliana_OX=3702_GN=KAN1_PE=1_SV=1	41.935	310	136	8	394	1245	112	403	4.76e-54	187
TRINITY_GG_1335_c6_g1_i20.p2	sp_O14972_DSCR3_HUMAN_Down_syndrome_critical_region_protein_3_OS=Homo_sapiens_OX=9606_GN=DSCR3_PE=2_SV=1	45.545	101	52	1	1	303	20	117	2.56e-22	91.3
TRINITY_GG_1335_c71_g1_i8.p1	sp_Q6R0C4_MYB52_ARATH_Transcription_factor_MYB52_OS=Arabidopsis_thaliana_OX=3702_GN=MYB52_PE=2_SV=1	59.127	252	86	7	1	732	2	244	7.56e-91	271
TRINITY_GG_1335_c76_g1_i2.p1	sp_Q9LE22_CML27_ARATH_Probable_calcium-binding_protein_CML27_OS=Arabidopsis_thaliana_OX=3702_GN=CML27_PE=1_SV=1	69.872	156	44	2	268	735	1	153	3.35e-74	226
TRINITY_GG_1335_c77_g1_i1.p1	sp_Q9C633_AGL97_ARATH_Agamous-like_MADS-box_protein_AGL97_OS=Arabidopsis_thaliana_OX=3702_GN=AGL97_PE=1_SV=1	54.43	79	35	1	4	237	3	81	2.06e-16	80.5
TRINITY_GG_1335_c79_g1_i16.p1	sp_Q6P4K6_S11IP_XENTR_Serine/threonine-protein_kinase_11-interacting_protein_OS=Xenopus_tropicalis_OX=8364_GN=stk11ip_PE=2_SV=1	28.424	387	258	10	28	1158	10	387	2.3e-25	117
TRINITY_GG_1335_c79_g1_i22.p1	sp_Q6P4K6_S11IP_XENTR_Serine/threonine-protein_kinase_11-interacting_protein_OS=Xenopus_tropicalis_OX=8364_GN=stk11ip_PE=2_SV=1	28.689	366	245	9	28	1107	10	365	8.11e-25	115
TRINITY_GG_1335_c90_g1_i11.p2	sp_Q9H7Z3_NRDE2_HUMAN_Protein_NRDE2_homolog_OS=Homo_sapiens_OX=9606_GN=NRDE2_PE=1_SV=3	28.188	298	169	7	511	1305	166	451	8.34e-22	102
TRINITY_GG_1419_c0_g1_i98.p1	sp_Q94KJ7_VPS33_ARATH_Vacuolar_protein-sorting-associated_protein_33_homolog_OS=Arabidopsis_thaliana_OX=3702_GN=VPS33_PE=1_SV=1	78.131	567	120	2	1	1701	1	563	0	936
TRINITY_GG_1419_c10_g1_i5.p2	sp_G4LTX4_DSP4_CASSA_Phosphoglucan_phosphatase_DSP4,_amyloplastic_OS=Castanea_sativa_OX=21020_GN=DSP4_PE=1_SV=1	70.073	137	37	3	1	408	1	134	1.05e-52	174
TRINITY_GG_1419_c11_g1_i49.p1	sp_Q9XF67_PDPK1_ARATH_3-phosphoinositide-dependent_protein_kinase_1_OS=Arabidopsis_thaliana_OX=3702_GN=PDPK1_PE=1_SV=1	84.078	358	55	1	19	1086	134	491	0	550
TRINITY_GG_1419_c18_g1_i22.p1	sp_Q9MA55_ACBP4_ARATH_Acyl-CoA-binding_domain-containing_protein_4_OS=Arabidopsis_thaliana_OX=3702_GN=ACBP4_PE=1_SV=1	54.777	314	138	2	61	999	168	478	1.66e-118	359
TRINITY_GG_1419_c18_g1_i26.p1	sp_Q75LJ4_ACBP6_ORYSJ_Acyl-CoA-binding_domain-containing_protein_6_OS=Oryza_sativa_subsp._japonica_OX=39947_GN=ACBP6_PE=2_SV=1	46.869	495	253	4	61	1545	167	651	5.37e-156	462
TRINITY_GG_1419_c23_g1_i11.p1	sp_Q93Z04_PLY13_ARATH_Probable_pectate_lyase_13_OS=Arabidopsis_thaliana_OX=3702_GN=PMR6_PE=1_SV=1	73.3	397	90	4	346	1515	26	413	0	555
TRINITY_GG_1419_c23_g1_i3.p1	sp_Q93Z04_PLY13_ARATH_Probable_pectate_lyase_13_OS=Arabidopsis_thaliana_OX=3702_GN=PMR6_PE=1_SV=1	76.384	271	54	2	1	810	155	416	3.75e-145	419
TRINITY_GG_1419_c23_g1_i4.p1	sp_Q93Z04_PLY13_ARATH_Probable_pectate_lyase_13_OS=Arabidopsis_thaliana_OX=3702_GN=PMR6_PE=1_SV=1	76.384	271	54	2	1	810	155	416	3.75e-145	419
TRINITY_GG_1419_c29_g1_i27.p1	sp_F4J3S1_SGO1_ARATH_SHUGOSHIN_1_OS=Arabidopsis_thaliana_OX=3702_GN=SGO1_PE=3_SV=1	33.994	353	154	11	70	960	17	346	1.1e-30	127
TRINITY_GG_1419_c29_g1_i27.p1	sp_F4J3S1_SGO1_ARATH_SHUGOSHIN_1_OS=Arabidopsis_thaliana_OX=3702_GN=SGO1_PE=3_SV=1	35.542	166	77	7	766	1188	409	569	1.12e-07	57.4
TRINITY_GG_1419_c2_g1_i16.p1	sp_Q9LZ82_BTR1_ARATH_Protein_BTR1_OS=Arabidopsis_thaliana_OX=3702_GN=BTR1_PE=1_SV=1	72.936	218	59	0	1	654	1	218	3.2e-99	294
TRINITY_GG_1419_c2_g1_i16.p1	sp_Q9LZ82_BTR1_ARATH_Protein_BTR1_OS=Arabidopsis_thaliana_OX=3702_GN=BTR1_PE=1_SV=1	31.383	188	102	2	91	573	117	304	2.79e-12	68.2
TRINITY_GG_1419_c2_g1_i17.p1	sp_Q9LZ82_BTR1_ARATH_Protein_BTR1_OS=Arabidopsis_thaliana_OX=3702_GN=BTR1_PE=1_SV=1	72.936	218	59	0	1	654	1	218	3.2e-99	294
TRINITY_GG_1419_c2_g1_i17.p1	sp_Q9LZ82_BTR1_ARATH_Protein_BTR1_OS=Arabidopsis_thaliana_OX=3702_GN=BTR1_PE=1_SV=1	31.383	188	102	2	91	573	117	304	2.79e-12	68.2
TRINITY_GG_1419_c31_g1_i1.p1	sp_Q9CAE3_FLD_ARATH_Protein_FLOWERING_LOCUS_D_OS=Arabidopsis_thaliana_OX=3702_GN=FLD_PE=1_SV=1	81.609	783	138	4	235	2583	1	777	0	1210
TRINITY_GG_1419_c4_g1_i24.p1	sp_O48902_MDHP_MEDSA_Malate_dehydrogenase_[NADP],_chloroplastic_OS=Medicago_sativa_OX=3879_GN=MDH1_PE=2_SV=1	88.435	147	17	0	52	492	256	402	1.81e-96	288
TRINITY_GG_1419_c7_g1_i22.p2	sp_Q8L960_SVR1_ARATH_Putative_ribosomal_large_subunit_pseudouridine_synthase_SVR1,_chloroplastic_OS=Arabidopsis_thaliana_OX=3702_GN=SVR1_PE=1_SV=1	58.009	231	58	4	67	699	24	235	6.47e-69	220
TRINITY_GG_1419_c7_g1_i7.p1	sp_Q8L960_SVR1_ARATH_Putative_ribosomal_large_subunit_pseudouridine_synthase_SVR1,_chloroplastic_OS=Arabidopsis_thaliana_OX=3702_GN=SVR1_PE=1_SV=1	75.978	179	43	0	43	579	232	410	8.72e-101	300
TRINITY_GG_1419_c8_g2_i10.p1	sp_Q8GTR4_PULA1_ARATH_Pullulanase_1,_chloroplastic_OS=Arabidopsis_thaliana_OX=3702_GN=PU1_PE=1_SV=2	73.997	623	160	1	214	2076	72	694	0	985
TRINITY_GG_1419_c8_g2_i3.p1	sp_Q8GTR4_PULA1_ARATH_Pullulanase_1,_chloroplastic_OS=Arabidopsis_thaliana_OX=3702_GN=PU1_PE=1_SV=2	73.997	623	160	1	214	2076	72	694	0	985
TRINITY_GG_1419_c8_g2_i5.p1	sp_Q8GTR4_PULA1_ARATH_Pullulanase_1,_chloroplastic_OS=Arabidopsis_thaliana_OX=3702_GN=PU1_PE=1_SV=2	74.032	620	159	1	214	2067	72	691	0	983
TRINITY_GG_1419_c8_g4_i1.p2	sp_Q8GTR4_PULA1_ARATH_Pullulanase_1,_chloroplastic_OS=Arabidopsis_thaliana_OX=3702_GN=PU1_PE=1_SV=2	72.33	206	49	1	1	618	751	948	2.12e-97	306
TRINITY_GG_1419_c9_g1_i5.p1	sp_Q8VZ40_PUB14_ARATH_U-box_domain-containing_protein_14_OS=Arabidopsis_thaliana_OX=3702_GN=PUB14_PE=1_SV=1	69.872	624	186	2	1	1866	1	624	0	818
TRINITY_GG_1419_c9_g1_i6.p1	sp_Q8VZ40_PUB14_ARATH_U-box_domain-containing_protein_14_OS=Arabidopsis_thaliana_OX=3702_GN=PUB14_PE=1_SV=1	78.641	412	87	1	1	1233	213	624	0	599
TRINITY_GG_1419_c9_g1_i7.p1	sp_Q8VZ40_PUB14_ARATH_U-box_domain-containing_protein_14_OS=Arabidopsis_thaliana_OX=3702_GN=PUB14_PE=1_SV=1	55.882	272	119	1	1	813	1	272	5.62e-96	297
TRINITY_GG_1419_c9_g1_i8.p1	sp_Q8VZ40_PUB14_ARATH_U-box_domain-containing_protein_14_OS=Arabidopsis_thaliana_OX=3702_GN=PUB14_PE=1_SV=1	78.641	412	87	1	1	1233	213	624	0	599
TRINITY_GG_141_c0_g1_i2.p1	sp_Q9LNC4_GTE4_ARATH_Transcription_factor_GTE4_OS=Arabidopsis_thaliana_OX=3702_GN=GTE4_PE=2_SV=1	43.071	267	129	3	529	1311	421	670	4.01e-54	198
TRINITY_GG_141_c0_g1_i4.p1	sp_Q9LNC4_GTE4_ARATH_Transcription_factor_GTE4_OS=Arabidopsis_thaliana_OX=3702_GN=GTE4_PE=2_SV=1	43.071	267	129	3	529	1311	421	670	4.01e-54	198
TRINITY_GG_141_c11_g1_i26.p1	sp_Q01899_HSP7M_PHAVU_Heat_shock_70_kDa_protein,_mitochondrial_OS=Phaseolus_vulgaris_OX=3885_PE=2_SV=1	91.918	631	50	1	154	2043	45	675	0	1166
TRINITY_GG_141_c11_g1_i28.p1	sp_Q01899_HSP7M_PHAVU_Heat_shock_70_kDa_protein,_mitochondrial_OS=Phaseolus_vulgaris_OX=3885_PE=2_SV=1	91.918	631	50	1	154	2043	45	675	0	1166
TRINITY_GG_141_c12_g1_i25.p1	sp_Q6EP49_MAD27_ORYSJ_MADS-box_transcription_factor_27_OS=Oryza_sativa_subsp._japonica_OX=39947_GN=MADS27_PE=2_SV=2	64.407	236	84	0	1	708	1	236	1.68e-105	308
TRINITY_GG_141_c13_g1_i12.p1	sp_Q8S944_DRP3A_ARATH_Dynamin-related_protein_3A_OS=Arabidopsis_thaliana_OX=3702_GN=DRP3A_PE=1_SV=2	76.901	342	78	1	1	1026	378	718	0	557
TRINITY_GG_141_c20_g1_i1.p1	sp_Q9LXA5_LRK91_ARATH_L-type_lectin-domain_containing_receptor_kinase_IX.1_OS=Arabidopsis_thaliana_OX=3702_GN=LECRK91_PE=1_SV=1	40.429	653	347	13	25	1953	5	625	1.97e-126	393
TRINITY_GG_141_c2_g1_i40.p2	sp_Q9FME8_OPT4_ARATH_Oligopeptide_transporter_4_OS=Arabidopsis_thaliana_OX=3702_GN=OPT4_PE=1_SV=1	82.222	135	24	0	1	405	595	729	2.14e-77	245
TRINITY_GG_141_c3_g1_i41.p1	sp_Q7XJJ7_FAAH_ARATH_Fatty_acid_amide_hydrolase_OS=Arabidopsis_thaliana_OX=3702_GN=FAAH_PE=1_SV=1	77.578	223	50	0	1	669	148	370	7.97e-108	325
TRINITY_GG_1447_c0_g1_i118.p1	sp_Q9FPS9_UBP15_ARATH_Ubiquitin_carboxyl-terminal_hydrolase_15_OS=Arabidopsis_thaliana_OX=3702_GN=UBP15_PE=1_SV=2	53.09	631	196	12	214	2097	118	651	0	587
TRINITY_GG_1447_c0_g1_i118.p4	sp_F4K687_NMNAT_ARATH_Nicotinamide/nicotinic_acid_mononucleotide_adenylyltransferase_OS=Arabidopsis_thaliana_OX=3702_GN=NMNAT_PE=2_SV=1	74.016	127	33	0	1	381	60	186	3.35e-67	206
TRINITY_GG_1447_c0_g1_i137.p1	sp_Q9FPS9_UBP15_ARATH_Ubiquitin_carboxyl-terminal_hydrolase_15_OS=Arabidopsis_thaliana_OX=3702_GN=UBP15_PE=1_SV=2	53.09	631	196	12	214	2097	118	651	0	587
TRINITY_GG_1447_c0_g1_i154.p1	sp_Q9FPS9_UBP15_ARATH_Ubiquitin_carboxyl-terminal_hydrolase_15_OS=Arabidopsis_thaliana_OX=3702_GN=UBP15_PE=1_SV=2	53.09	631	196	12	214	2097	118	651	0	587
TRINITY_GG_1447_c0_g1_i216.p1	sp_Q9FPS9_UBP15_ARATH_Ubiquitin_carboxyl-terminal_hydrolase_15_OS=Arabidopsis_thaliana_OX=3702_GN=UBP15_PE=1_SV=2	53.09	631	196	12	214	2097	118	651	0	587
TRINITY_GG_1447_c0_g1_i240.p1	sp_Q9FPS9_UBP15_ARATH_Ubiquitin_carboxyl-terminal_hydrolase_15_OS=Arabidopsis_thaliana_OX=3702_GN=UBP15_PE=1_SV=2	53.09	631	196	12	214	2097	118	651	0	587
TRINITY_GG_1447_c0_g1_i27.p1	sp_Q9FPS9_UBP15_ARATH_Ubiquitin_carboxyl-terminal_hydrolase_15_OS=Arabidopsis_thaliana_OX=3702_GN=UBP15_PE=1_SV=2	53.09	631	196	12	214	2097	118	651	0	587
TRINITY_GG_1447_c0_g1_i64.p1	sp_Q9FPS9_UBP15_ARATH_Ubiquitin_carboxyl-terminal_hydrolase_15_OS=Arabidopsis_thaliana_OX=3702_GN=UBP15_PE=1_SV=2	53.09	631	196	12	214	2097	118	651	0	587
TRINITY_GG_1447_c0_g1_i70.p1	sp_Q9FPS9_UBP15_ARATH_Ubiquitin_carboxyl-terminal_hydrolase_15_OS=Arabidopsis_thaliana_OX=3702_GN=UBP15_PE=1_SV=2	53.09	631	196	12	214	2097	118	651	0	587
TRINITY_GG_1447_c101_g1_i6.p1	sp_Q38826_IAA8_ARATH_Auxin-responsive_protein_IAA8_OS=Arabidopsis_thaliana_OX=3702_GN=IAA8_PE=1_SV=1	54.577	284	91	7	169	981	50	308	1.22e-89	274
TRINITY_GG_1447_c105_g1_i162.p1	sp_Q06493_YLH47_YEAST_LETM1_domain-containing_protein_YLH47,_mitochondrial_OS=Saccharomyces_cerevisiae_(strain_ATCC_204508_/_S288c)_OX=559292_GN=YLH47_PE=1_SV=1	33.065	124	77	2	1147	1512	68	187	3.47e-10	65.9
TRINITY_GG_1447_c110_g1_i1.p1	sp_P38838_WSS1_YEAST_DNA-dependent_metalloprotease_WSS1_OS=Saccharomyces_cerevisiae_(strain_ATCC_204508_/_S288c)_OX=559292_GN=WSS1_PE=1_SV=1	37.5	200	108	5	214	792	38	227	1.39e-21	97.4
TRINITY_GG_1447_c113_g2_i6.p1	sp_F4K1Z0_ECT3_ARATH_YTH_domain-containing_protein_ECT3_OS=Arabidopsis_thaliana_OX=3702_GN=ECT3_PE=1_SV=1	60.173	231	86	1	1102	1776	198	428	8.96e-92	296
TRINITY_GG_1447_c113_g2_i8.p1	sp_F4K1Z0_ECT3_ARATH_YTH_domain-containing_protein_ECT3_OS=Arabidopsis_thaliana_OX=3702_GN=ECT3_PE=1_SV=1	60.173	231	86	1	1063	1737	198	428	6.46e-92	296
TRINITY_GG_1447_c117_g1_i8.p1	sp_Q5XPJ9_SCAR2_ARATH_Protein_SCAR2_OS=Arabidopsis_thaliana_OX=3702_GN=SCAR2_PE=1_SV=1	36.957	414	213	13	2650	3873	1010	1381	4.6e-46	185
TRINITY_GG_1447_c117_g1_i8.p1	sp_Q5XPJ9_SCAR2_ARATH_Protein_SCAR2_OS=Arabidopsis_thaliana_OX=3702_GN=SCAR2_PE=1_SV=1	37.011	281	154	10	1	819	254	519	2.86e-13	79
TRINITY_GG_1447_c125_g1_i20.p1	sp_O24473_IF2B_WHEAT_Eukaryotic_translation_initiation_factor_2_subunit_beta_OS=Triticum_aestivum_OX=4565_PE=1_SV=1	61.397	272	93	5	1	786	1	270	9.12e-108	315
TRINITY_GG_1447_c127_g1_i5.p1	sp_P46087_NOP2_HUMAN_Probable_28S_rRNA_(cytosine(4447)-C(5))-methyltransferase_OS=Homo_sapiens_OX=9606_GN=NOP2_PE=1_SV=2	75.556	45	11	0	22	156	550	594	8.96e-17	79.7
TRINITY_GG_1447_c128_g1_i2.p1	sp_O04866_ARGD_ALNGL_Acetylornithine_aminotransferase,_mitochondrial_OS=Alnus_glutinosa_OX=3517_GN=AG118_PE=2_SV=1	73.896	249	62	1	130	876	29	274	1.12e-132	387
TRINITY_GG_1447_c12_g1_i126.p1	sp_Q5XET5_HESO1_ARATH_Protein_HESO1_OS=Arabidopsis_thaliana_OX=3702_GN=HESO1_PE=1_SV=1	23.123	333	212	9	136	1041	12	331	6.97e-09	62.8
TRINITY_GG_1447_c12_g1_i32.p1	sp_Q5XET5_HESO1_ARATH_Protein_HESO1_OS=Arabidopsis_thaliana_OX=3702_GN=HESO1_PE=1_SV=1	23.123	333	212	9	136	1041	12	331	6.97e-09	62.8
TRINITY_GG_1447_c130_g1_i14.p1	sp_Q8S3D1_BH068_ARATH_Transcription_factor_bHLH68_OS=Arabidopsis_thaliana_OX=3702_GN=BHLH68_PE=1_SV=2	50.649	231	68	12	229	837	138	350	1.44e-43	157
TRINITY_GG_1447_c130_g1_i32.p1	sp_Q8S3D1_BH068_ARATH_Transcription_factor_bHLH68_OS=Arabidopsis_thaliana_OX=3702_GN=BHLH68_PE=1_SV=2	50.649	231	68	12	229	837	138	350	1.44e-43	157
TRINITY_GG_1447_c135_g1_i112.p1	sp_Q2V4B9_PLST3_ARATH_Probable_plastidic_glucose_transporter_3_OS=Arabidopsis_thaliana_OX=3702_GN=At1g79820_PE=2_SV=2	76.653	484	113	0	61	1512	8	491	0	704
TRINITY_GG_1447_c135_g1_i127.p1	sp_Q2V4B9_PLST3_ARATH_Probable_plastidic_glucose_transporter_3_OS=Arabidopsis_thaliana_OX=3702_GN=At1g79820_PE=2_SV=2	76.653	484	113	0	61	1512	8	491	0	704
TRINITY_GG_1447_c138_g1_i11.p1	sp_Q3A2G9_DDL_PELCD_D-alanine--D-alanine_ligase_OS=Pelobacter_carbinolicus_(strain_DSM_2380_/_NBRC_103641_/_GraBd1)_OX=338963_GN=ddl_PE=3_SV=1	26.166	386	198	13	211	1365	5	304	1.42e-23	105
TRINITY_GG_1447_c138_g1_i11.p1	sp_Q3A2G9_DDL_PELCD_D-alanine--D-alanine_ligase_OS=Pelobacter_carbinolicus_(strain_DSM_2380_/_NBRC_103641_/_GraBd1)_OX=338963_GN=ddl_PE=3_SV=1	35.385	130	67	3	1822	2211	40	152	8.14e-10	64.3
TRINITY_GG_1447_c139_g1_i5.p1	sp_Q9FJD5_LAC17_ARATH_Laccase-17_OS=Arabidopsis_thaliana_OX=3702_GN=LAC17_PE=2_SV=1	76.776	577	122	4	58	1764	5	577	0	884
TRINITY_GG_1447_c145_g1_i13.p1	sp_Q8VYE2_TIM50_ARATH_Mitochondrial_import_inner_membrane_translocase_subunit_TIM50_OS=Arabidopsis_thaliana_OX=3702_GN=TIM50_PE=1_SV=1	79.565	230	47	0	19	708	147	376	6.5e-138	395
TRINITY_GG_1447_c147_g1_i4.p1	sp_Q9M2D8_Y3126_ARATH_Uncharacterized_protein_At3g61260_OS=Arabidopsis_thaliana_OX=3702_GN=At3g61260_PE=1_SV=1	32.432	111	72	1	1108	1440	105	212	1.84e-09	61.2
TRINITY_GG_1447_c148_g1_i11.p1	sp_Q9FLD7_GT14A_ARATH_Beta-glucuronosyltransferase_GlcAT14A_OS=Arabidopsis_thaliana_OX=3702_GN=GLCAT14A_PE=2_SV=1	41.842	380	208	2	115	1254	81	447	1.33e-90	284
TRINITY_GG_1447_c148_g1_i8.p1	sp_Q9FLD7_GT14A_ARATH_Beta-glucuronosyltransferase_GlcAT14A_OS=Arabidopsis_thaliana_OX=3702_GN=GLCAT14A_PE=2_SV=1	41.842	380	208	2	115	1254	81	447	1.33e-90	284
TRINITY_GG_1447_c151_g1_i3.p1	sp_P22195_PER1_ARAHY_Cationic_peroxidase_1_OS=Arachis_hypogaea_OX=3818_GN=PNC1_PE=1_SV=2	60.825	291	112	2	46	915	27	316	5.14e-120	350
TRINITY_GG_1447_c155_g1_i19.p1	sp_P37462_ALKB_SALTY_Alpha-ketoglutarate-dependent_dioxygenase_AlkB_OS=Salmonella_typhimurium_(strain_LT2_/_SGSC1412_/_ATCC_700720)_OX=99287_GN=alkB_PE=3_SV=2	38.961	77	40	1	622	852	142	211	1.71e-09	60.1
TRINITY_GG_1447_c156_g1_i1.p1	sp_Q8C0I4_EPC2_MOUSE_Enhancer_of_polycomb_homolog_2_OS=Mus_musculus_OX=10090_GN=Epc2_PE=2_SV=2	30.464	302	167	13	1	864	1	273	1.73e-17	88.6
TRINITY_GG_1447_c159_g1_i4.p1	sp_Q9LZX1_LOR15_ARATH_Protein_LURP-one-related_15_OS=Arabidopsis_thaliana_OX=3702_GN=At5g01750_PE=1_SV=1	54.455	101	42	1	61	351	84	184	1.05e-32	117
TRINITY_GG_1447_c15_g1_i12.p1	sp_Q8W3Z4_CAS1_BETPL_Cycloartenol_synthase_OS=Betula_platyphylla_OX=78630_GN=CASBPX1_PE=1_SV=1	79.016	386	76	2	25	1170	1	385	0	614
TRINITY_GG_1447_c165_g1_i2.p1	sp_Q6NKS1_P2C65_ARATH_Probable_protein_phosphatase_2C_65_OS=Arabidopsis_thaliana_OX=3702_GN=At5g01700_PE=2_SV=1	57.021	235	82	3	1	705	69	284	1.91e-89	273
TRINITY_GG_1447_c167_g1_i1.p1	sp_Q8VZA0_SIEL_ARATH_Protein_SIEL_OS=Arabidopsis_thaliana_OX=3702_GN=SIEL_PE=1_SV=1	46.455	945	474	9	22	2826	11	933	0	719
TRINITY_GG_1447_c167_g1_i31.p1	sp_Q8VZA0_SIEL_ARATH_Protein_SIEL_OS=Arabidopsis_thaliana_OX=3702_GN=SIEL_PE=1_SV=1	40.899	467	256	4	103	1500	488	935	2.98e-85	285
TRINITY_GG_1447_c167_g1_i54.p1	sp_Q8VZA0_SIEL_ARATH_Protein_SIEL_OS=Arabidopsis_thaliana_OX=3702_GN=SIEL_PE=1_SV=1	46.455	945	474	9	22	2826	11	933	0	719
TRINITY_GG_1447_c167_g1_i55.p1	sp_Q8VZA0_SIEL_ARATH_Protein_SIEL_OS=Arabidopsis_thaliana_OX=3702_GN=SIEL_PE=1_SV=1	46.455	945	474	9	22	2826	11	933	0	719
TRINITY_GG_1447_c169_g1_i2.p1	sp_Q9SHE9_LBD4_ARATH_LOB_domain-containing_protein_4_OS=Arabidopsis_thaliana_OX=3702_GN=LBD4_PE=1_SV=1	73.837	172	42	1	1	507	1	172	3.85e-70	213
TRINITY_GG_1447_c16_g1_i118.p2	sp_B9I0G0_CSPLA_POPTR_CASP-like_protein_2A1_OS=Populus_trichocarpa_OX=3694_GN=POPTRDRAFT_834139_PE=3_SV=1	78.333	180	38	1	70	606	20	199	9.47e-101	292
TRINITY_GG_1447_c16_g1_i21.p2	sp_B9I0G0_CSPLA_POPTR_CASP-like_protein_2A1_OS=Populus_trichocarpa_OX=3694_GN=POPTRDRAFT_834139_PE=3_SV=1	78.333	180	38	1	70	606	20	199	9.47e-101	292
TRINITY_GG_1447_c16_g1_i29.p2	sp_B9I0G0_CSPLA_POPTR_CASP-like_protein_2A1_OS=Populus_trichocarpa_OX=3694_GN=POPTRDRAFT_834139_PE=3_SV=1	75.94	133	31	1	13	408	67	199	4.69e-67	204
TRINITY_GG_1447_c16_g1_i34.p2	sp_B9I0G0_CSPLA_POPTR_CASP-like_protein_2A1_OS=Populus_trichocarpa_OX=3694_GN=POPTRDRAFT_834139_PE=3_SV=1	78.333	180	38	1	70	606	20	199	9.47e-101	292
TRINITY_GG_1447_c16_g1_i44.p2	sp_B9I0G0_CSPLA_POPTR_CASP-like_protein_2A1_OS=Populus_trichocarpa_OX=3694_GN=POPTRDRAFT_834139_PE=3_SV=1	78.333	180	38	1	70	606	20	199	9.47e-101	292
TRINITY_GG_1447_c16_g1_i49.p2	sp_B9I0G0_CSPLA_POPTR_CASP-like_protein_2A1_OS=Populus_trichocarpa_OX=3694_GN=POPTRDRAFT_834139_PE=3_SV=1	78.333	180	38	1	70	606	20	199	9.47e-101	292
TRINITY_GG_1447_c16_g1_i84.p2	sp_B9I0G0_CSPLA_POPTR_CASP-like_protein_2A1_OS=Populus_trichocarpa_OX=3694_GN=POPTRDRAFT_834139_PE=3_SV=1	78.333	180	38	1	70	606	20	199	9.47e-101	292
TRINITY_GG_1447_c16_g1_i9.p2	sp_B9I0G0_CSPLA_POPTR_CASP-like_protein_2A1_OS=Populus_trichocarpa_OX=3694_GN=POPTRDRAFT_834139_PE=3_SV=1	78.333	180	38	1	70	606	20	199	9.47e-101	292
TRINITY_GG_1447_c16_g1_i90.p2	sp_B9I0G0_CSPLA_POPTR_CASP-like_protein_2A1_OS=Populus_trichocarpa_OX=3694_GN=POPTRDRAFT_834139_PE=3_SV=1	78.333	180	38	1	70	606	20	199	9.47e-101	292
TRINITY_GG_1447_c186_g1_i1.p1	sp_Q9LUM3_SBT15_ARATH_Subtilisin-like_protease_SBT1.5_OS=Arabidopsis_thaliana_OX=3702_GN=SBT1.5_PE=2_SV=1	80.971	762	129	3	88	2364	27	775	0	1196
TRINITY_GG_1447_c18_g1_i42.p1	sp_Q9SHI7_UBC34_ARATH_Ubiquitin-conjugating_enzyme_E2_34_OS=Arabidopsis_thaliana_OX=3702_GN=UBC34_PE=2_SV=1	97.826	92	2	0	1	276	1	92	6.63e-64	196
TRINITY_GG_1447_c18_g2_i43.p1	sp_Q9SR86_AGT23_ARATH_Alanine--glyoxylate_aminotransferase_2_homolog_3,_mitochondrial_OS=Arabidopsis_thaliana_OX=3702_GN=At3g08860_PE=2_SV=1	80.357	112	22	0	16	351	214	325	1.22e-62	202
TRINITY_GG_1447_c190_g1_i7.p1	sp_F4KGN5_S40A2_ARATH_Solute_carrier_family_40_member_2_OS=Arabidopsis_thaliana_OX=3702_GN=IREG2_PE=2_SV=1	64.723	343	121	0	19	1047	166	508	1.42e-145	424
TRINITY_GG_1447_c199_g1_i17.p2	sp_Q9ZVI6_LOR8_ARATH_Protein_LURP-one-related_8_OS=Arabidopsis_thaliana_OX=3702_GN=At2g38640_PE=2_SV=1	32.569	218	118	8	1	645	1	192	7.1e-25	100
TRINITY_GG_1447_c205_g1_i1.p2	sp_Q9LRR4_R13L1_ARATH_Putative_disease_resistance_RPP13-like_protein_1_OS=Arabidopsis_thaliana_OX=3702_GN=RPPL1_PE=3_SV=1	57.768	914	360	10	4	2676	4	914	0	919
TRINITY_GG_1447_c205_g1_i17.p1	sp_Q9LRR4_R13L1_ARATH_Putative_disease_resistance_RPP13-like_protein_1_OS=Arabidopsis_thaliana_OX=3702_GN=RPPL1_PE=3_SV=1	57.768	914	360	10	4	2676	4	914	0	919
TRINITY_GG_1447_c205_g1_i2.p2	sp_Q9LRR4_R13L1_ARATH_Putative_disease_resistance_RPP13-like_protein_1_OS=Arabidopsis_thaliana_OX=3702_GN=RPPL1_PE=3_SV=1	57.768	914	360	10	4	2676	4	914	0	919
TRINITY_GG_1447_c205_g1_i29.p1	sp_Q9LRR4_R13L1_ARATH_Putative_disease_resistance_RPP13-like_protein_1_OS=Arabidopsis_thaliana_OX=3702_GN=RPPL1_PE=3_SV=1	57.768	914	360	10	4	2676	4	914	0	919
TRINITY_GG_1447_c205_g1_i32.p2	sp_Q9LRR4_R13L1_ARATH_Putative_disease_resistance_RPP13-like_protein_1_OS=Arabidopsis_thaliana_OX=3702_GN=RPPL1_PE=3_SV=1	57.768	914	360	10	4	2676	4	914	0	919
TRINITY_GG_1447_c20_g1_i44.p1	sp_Q93YV5_DA2_ARATH_E3_ubiquitin-protein_ligase_DA2_OS=Arabidopsis_thaliana_OX=3702_GN=DA2_PE=1_SV=1	49.284	349	132	8	1	1014	87	401	8.94e-83	259
TRINITY_GG_1447_c214_g1_i8.p1	sp_Q8N6Q8_MET25_HUMAN_Methyltransferase-like_protein_25_OS=Homo_sapiens_OX=9606_GN=METTL25_PE=2_SV=2	24.335	489	292	16	52	1338	18	488	1.48e-20	99.8
TRINITY_GG_1447_c214_g1_i8.p1	sp_Q8N6Q8_MET25_HUMAN_Methyltransferase-like_protein_25_OS=Homo_sapiens_OX=9606_GN=METTL25_PE=2_SV=2	31.633	98	65	1	1618	1905	503	600	2.86e-06	54.3
TRINITY_GG_1447_c217_g1_i52.p1	sp_Q9SCU1_PATL6_ARATH_Patellin-6_OS=Arabidopsis_thaliana_OX=3702_GN=PATL6_PE=2_SV=1	71.429	245	57	4	7	741	4	235	8.5e-118	345
TRINITY_GG_1447_c21_g1_i4.p1	sp_Q94EG6_Y5224_ARATH_Uncharacterized_protein_At5g02240_OS=Arabidopsis_thaliana_OX=3702_GN=At5g02240_PE=1_SV=1	37.975	79	45	1	88	312	150	228	5.94e-08	52.4
TRINITY_GG_1447_c22_g1_i33.p1	sp_P35659_DEK_HUMAN_Protein_DEK_OS=Homo_sapiens_OX=9606_GN=DEK_PE=1_SV=1	34.307	137	79	5	634	1035	58	186	1.43e-12	73.2
TRINITY_GG_1447_c293_g1_i2.p1	sp_Q9LXA9_BH061_ARATH_Transcription_factor_bHLH61_OS=Arabidopsis_thaliana_OX=3702_GN=BHLH61_PE=2_SV=1	27.632	152	87	5	31	441	163	306	4.62e-07	51.6
TRINITY_GG_1447_c29_g1_i10.p1	sp_Q43019_NLTP3_PRUDU_Non-specific_lipid-transfer_protein_3_OS=Prunus_dulcis_OX=3755_PE=2_SV=1	56.436	101	44	0	58	360	23	123	3e-37	125
TRINITY_GG_1447_c29_g1_i18.p3	sp_Q43019_NLTP3_PRUDU_Non-specific_lipid-transfer_protein_3_OS=Prunus_dulcis_OX=3755_PE=2_SV=1	58.333	96	40	0	58	345	23	118	1.19e-35	121
TRINITY_GG_1447_c29_g1_i8.p3	sp_Q43019_NLTP3_PRUDU_Non-specific_lipid-transfer_protein_3_OS=Prunus_dulcis_OX=3755_PE=2_SV=1	58.333	96	40	0	58	345	23	118	1.19e-35	121
TRINITY_GG_1447_c2_g1_i43.p1	sp_Q8RWU5_FBL3_ARATH_F-box/LRR-repeat_protein_3_OS=Arabidopsis_thaliana_OX=3702_GN=FBL3_PE=2_SV=1	66.265	664	223	1	1	1989	1	664	0	737
TRINITY_GG_1447_c2_g1_i53.p1	sp_Q8RWU5_FBL3_ARATH_F-box/LRR-repeat_protein_3_OS=Arabidopsis_thaliana_OX=3702_GN=FBL3_PE=2_SV=1	66.462	650	217	1	1	1947	1	650	0	719
TRINITY_GG_1447_c324_g1_i60.p2	sp_O64982_PRS7_PRUPE_26S_proteasome_regulatory_subunit_7_OS=Prunus_persica_OX=3760_GN=RPT1_PE=2_SV=1	99.658	292	1	0	142	1017	134	425	0	600
TRINITY_GG_1447_c324_g2_i5.p1	sp_Q9C8M9_SRF6_ARATH_Protein_STRUBBELIG-RECEPTOR_FAMILY_6_OS=Arabidopsis_thaliana_OX=3702_GN=SRF6_PE=1_SV=1	77.358	371	77	5	922	2022	309	676	0	554
TRINITY_GG_1447_c324_g2_i5.p1	sp_Q9C8M9_SRF6_ARATH_Protein_STRUBBELIG-RECEPTOR_FAMILY_6_OS=Arabidopsis_thaliana_OX=3702_GN=SRF6_PE=1_SV=1	64.463	242	83	2	1	723	1	240	4.03e-98	322
TRINITY_GG_1447_c33_g1_i2.p1	sp_Q9LZX1_LOR15_ARATH_Protein_LURP-one-related_15_OS=Arabidopsis_thaliana_OX=3702_GN=At5g01750_PE=1_SV=1	50.485	206	97	3	148	750	10	215	1.07e-74	229
TRINITY_GG_1447_c35_g1_i2.p1	sp_P87131_CYSKL_SCHPO_Cysteine_synthase_2_OS=Schizosaccharomyces_pombe_(strain_972_/_ATCC_24843)_OX=284812_GN=cys12_PE=3_SV=1	47.507	381	163	5	169	1296	45	393	1.89e-106	323
TRINITY_GG_1447_c39_g1_i27.p2	sp_Q9M4A2_SPO11_ARATH_Meiotic_recombination_protein_SPO11-1_OS=Arabidopsis_thaliana_OX=3702_GN=SPO11-1_PE=1_SV=1	66.434	143	46	1	1	423	1	143	1.12e-50	168
TRINITY_GG_1447_c43_g1_i112.p1	sp_Q5CCK4_VAL2_ARATH_B3_domain-containing_transcription_repressor_VAL2_OS=Arabidopsis_thaliana_OX=3702_GN=VAL2_PE=1_SV=1	57.621	597	162	11	7	1776	4	516	0	649
TRINITY_GG_1447_c43_g1_i160.p1	sp_Q5CCK4_VAL2_ARATH_B3_domain-containing_transcription_repressor_VAL2_OS=Arabidopsis_thaliana_OX=3702_GN=VAL2_PE=1_SV=1	57.621	597	162	11	7	1776	4	516	0	649
TRINITY_GG_1447_c45_g1_i121.p4	sp_Q40519_PSBR_TOBAC_Photosystem_II_10_kDa_polypeptide,_chloroplastic_OS=Nicotiana_tabacum_OX=4097_GN=PSBR_PE=2_SV=1	79.137	139	25	2	1	414	1	136	7.08e-67	201
TRINITY_GG_1447_c45_g1_i75.p4	sp_Q40519_PSBR_TOBAC_Photosystem_II_10_kDa_polypeptide,_chloroplastic_OS=Nicotiana_tabacum_OX=4097_GN=PSBR_PE=2_SV=1	79.137	139	25	2	1	414	1	136	7.08e-67	201
TRINITY_GG_1447_c494_g1_i1.p1	sp_Q9LZW2_OFP1_ARATH_Transcription_repressor_OFP1_OS=Arabidopsis_thaliana_OX=3702_GN=OFP1_PE=1_SV=1	34.794	388	123	13	208	1359	1	262	2.86e-37	140
TRINITY_GG_1447_c50_g1_i2.p3	sp_Q651X6_CSLE6_ORYSJ_Cellulose_synthase-like_protein_E6_OS=Oryza_sativa_subsp._japonica_OX=39947_GN=CSLE6_PE=2_SV=1	45.223	157	85	1	73	543	543	698	1.63e-28	114
TRINITY_GG_1447_c50_g1_i2.p1	sp_Q651X6_CSLE6_ORYSJ_Cellulose_synthase-like_protein_E6_OS=Oryza_sativa_subsp._japonica_OX=39947_GN=CSLE6_PE=2_SV=1	51.915	235	106	2	1	696	197	427	1.01e-80	260
TRINITY_GG_1447_c50_g1_i5.p1	sp_Q651X6_CSLE6_ORYSJ_Cellulose_synthase-like_protein_E6_OS=Oryza_sativa_subsp._japonica_OX=39947_GN=CSLE6_PE=2_SV=1	51.915	235	106	2	1	696	197	427	1.01e-80	260
TRINITY_GG_1447_c50_g1_i5.p3	sp_Q651X6_CSLE6_ORYSJ_Cellulose_synthase-like_protein_E6_OS=Oryza_sativa_subsp._japonica_OX=39947_GN=CSLE6_PE=2_SV=1	45.223	157	85	1	73	543	543	698	1.63e-28	114
TRINITY_GG_1447_c53_g1_i31.p1	sp_Q9LRR9_GLO1_ARATH_(S)-2-hydroxy-acid_oxidase_GLO1_OS=Arabidopsis_thaliana_OX=3702_GN=GLO1_PE=1_SV=1	91.62	179	13	1	1	537	191	367	2.44e-105	309
TRINITY_GG_1447_c53_g1_i79.p1	sp_P05414_GOX_SPIOL_Peroxisomal_(S)-2-hydroxy-acid_oxidase_OS=Spinacia_oleracea_OX=3562_PE=1_SV=1	94.393	214	12	0	1	642	1	214	7.08e-143	406
TRINITY_GG_1447_c54_g1_i77.p1	sp_Q9FE17_SIR1_ARATH_NAD-dependent_protein_deacetylase_SRT1_OS=Arabidopsis_thaliana_OX=3702_GN=SRT1_PE=2_SV=1	74.836	457	107	4	1	1359	1	453	0	719
TRINITY_GG_1447_c56_g1_i39.p1	sp_Q9FZD9_DUF3_ARATH_DUF724_domain-containing_protein_3_OS=Arabidopsis_thaliana_OX=3702_GN=DUF3_PE=1_SV=1	29.412	170	88	6	934	1401	14	165	3.96e-08	60.1
TRINITY_GG_1447_c58_g1_i42.p1	sp_Q9ZVI7_GAUT7_ARATH_Probable_galacturonosyltransferase_7_OS=Arabidopsis_thaliana_OX=3702_GN=GAUT7_PE=1_SV=2	68.644	236	71	2	202	909	117	349	9.49e-106	323
TRINITY_GG_1447_c58_g1_i66.p1	sp_Q9ZVI7_GAUT7_ARATH_Probable_galacturonosyltransferase_7_OS=Arabidopsis_thaliana_OX=3702_GN=GAUT7_PE=1_SV=2	66.752	391	122	4	85	1257	237	619	2.21e-174	504
TRINITY_GG_1447_c58_g1_i80.p1	sp_Q9ZVI7_GAUT7_ARATH_Probable_galacturonosyltransferase_7_OS=Arabidopsis_thaliana_OX=3702_GN=GAUT7_PE=1_SV=2	82.759	29	5	0	88	174	32	60	6.82e-08	52.4
TRINITY_GG_1447_c59_g1_i5.p1	sp_Q9LU21_PNSB3_ARATH_Photosynthetic_NDH_subunit_of_subcomplex_B_3,_chloroplastic_OS=Arabidopsis_thaliana_OX=3702_GN=PNSB3_PE=2_SV=1	48.78	205	78	5	1	543	1	202	3.22e-59	187
TRINITY_GG_1447_c6_g1_i37.p1	sp_Q9SRQ2_CHAT_ARATH_(Z)-3-hexen-1-ol_acetyltransferase_OS=Arabidopsis_thaliana_OX=3702_GN=CHAT_PE=1_SV=1	27.273	176	109	7	181	702	241	399	1.38e-13	74.3
TRINITY_GG_1447_c6_g1_i9.p1	sp_Q8GSM7_HST_TOBAC_Shikimate_O-hydroxycinnamoyltransferase_OS=Nicotiana_tabacum_OX=4097_GN=HST_PE=1_SV=1	24	425	257	12	166	1347	40	429	1.23e-27	117
TRINITY_GG_1447_c70_g1_i7.p1	sp_Q8VZK9_CSLE1_ARATH_Cellulose_synthase-like_protein_E1_OS=Arabidopsis_thaliana_OX=3702_GN=CSLE1_PE=2_SV=1	60.602	731	262	9	22	2193	18	729	0	794
TRINITY_GG_1447_c76_g1_i6.p1	sp_Q93W28_Y4554_ARATH_Uncharacterized_protein_At4g15545_OS=Arabidopsis_thaliana_OX=3702_GN=At4g15545_PE=1_SV=1	53.147	143	53	4	67	495	209	337	2.09e-36	131
TRINITY_GG_1447_c77_g1_i45.p1	sp_Q8S9J2_SYYC1_ARATH_Tyrosine--tRNA_ligase_1,_cytoplasmic_OS=Arabidopsis_thaliana_OX=3702_GN=At2g33840_PE=2_SV=1	84.146	328	49	2	100	1080	34	359	0	584
TRINITY_GG_1447_c77_g1_i7.p1	sp_Q8S9J2_SYYC1_ARATH_Tyrosine--tRNA_ligase_1,_cytoplasmic_OS=Arabidopsis_thaliana_OX=3702_GN=At2g33840_PE=2_SV=1	66.949	236	68	4	10	693	152	385	2.22e-107	317
TRINITY_GG_1447_c78_g1_i12.p1	sp_Q7X996_CIPK2_ORYSJ_CBL-interacting_protein_kinase_2_OS=Oryza_sativa_subsp._japonica_OX=39947_GN=CIPK2_PE=2_SV=1	59.444	180	66	3	1	540	258	430	1.15e-63	206
TRINITY_GG_1447_c78_g1_i8.p1	sp_Q7X996_CIPK2_ORYSJ_CBL-interacting_protein_kinase_2_OS=Oryza_sativa_subsp._japonica_OX=39947_GN=CIPK2_PE=2_SV=1	59.444	180	66	3	1	540	258	430	1.15e-63	206
TRINITY_GG_1447_c78_g1_i9.p1	sp_Q7X996_CIPK2_ORYSJ_CBL-interacting_protein_kinase_2_OS=Oryza_sativa_subsp._japonica_OX=39947_GN=CIPK2_PE=2_SV=1	59.444	180	66	3	1	540	258	430	1.15e-63	206
TRINITY_GG_1447_c80_g1_i13.p1	sp_H2DH21_C7A29_PANGI_Cytochrome_P450_CYP72A219_OS=Panax_ginseng_OX=4054_PE=2_SV=1	63.36	494	178	2	76	1554	26	517	0	661
TRINITY_GG_1447_c80_g1_i9.p1	sp_Q9LUC5_C7A15_ARATH_Cytochrome_P450_72A15_OS=Arabidopsis_thaliana_OX=3702_GN=CYP72A15_PE=2_SV=1	63.173	353	122	2	1	1056	167	512	3.43e-167	479
TRINITY_GG_1447_c82_g1_i141.p1	sp_Q9LUD7_CALS8_ARATH_Putative_callose_synthase_8_OS=Arabidopsis_thaliana_OX=3702_GN=CALS8_PE=3_SV=2	81.614	1202	212	1	1	3579	775	1976	0	1931
TRINITY_GG_1447_c82_g1_i184.p1	sp_Q9LUD7_CALS8_ARATH_Putative_callose_synthase_8_OS=Arabidopsis_thaliana_OX=3702_GN=CALS8_PE=3_SV=2	81.704	1279	225	1	1	3810	698	1976	0	2039
TRINITY_GG_1447_c83_g1_i13.p1	sp_A2RVV7_FOLD1_ARATH_Bifunctional_protein_FolD_1,_mitochondrial_OS=Arabidopsis_thaliana_OX=3702_GN=FOLD1_PE=2_SV=1	72.136	323	87	1	1	969	32	351	4e-172	484
TRINITY_GG_1447_c86_g1_i1.p1	sp_A5BFI4_C7A17_VITVI_Beta-amyrin_28-monooxygenase_OS=Vitis_vinifera_OX=29760_GN=CYP716A17_PE=1_SV=2	77.824	478	106	0	1	1434	1	478	0	770
TRINITY_GG_1447_c87_g2_i2.p2	sp_Q9LLR6_NLTP4_ARATH_Non-specific_lipid-transfer_protein_4_OS=Arabidopsis_thaliana_OX=3702_GN=LTP4_PE=3_SV=1	65.934	91	28	2	318	46	25	112	5.24e-34	116
TRINITY_GG_1447_c87_g2_i4.p1	sp_Q9M5X7_NLTP_MALDO_Non-specific_lipid-transfer_protein_OS=Malus_domestica_OX=3750_GN=MALD3_PE=1_SV=1	65.591	93	30	2	70	345	24	115	5.37e-34	117
TRINITY_GG_1447_c90_g2_i12.p1	sp_P37707_B2_DAUCA_B2_protein_OS=Daucus_carota_OX=4039_PE=2_SV=1	42.647	136	75	2	109	513	74	207	2.25e-28	114
TRINITY_GG_1447_c90_g2_i15.p1	sp_Q5U374_KLH12_DANRE_Kelch-like_protein_12_OS=Danio_rerio_OX=7955_GN=klhl12_PE=2_SV=2	35	100	63	2	1	297	455	553	1.68e-12	65.5
TRINITY_GG_1447_c90_g2_i15.p1	sp_Q5U374_KLH12_DANRE_Kelch-like_protein_12_OS=Danio_rerio_OX=7955_GN=klhl12_PE=2_SV=2	32.407	108	72	1	1	324	408	514	3.53e-11	61.6
TRINITY_GG_1447_c90_g2_i15.p1	sp_Q5U374_KLH12_DANRE_Kelch-like_protein_12_OS=Danio_rerio_OX=7955_GN=klhl12_PE=2_SV=2	43.478	69	36	1	10	207	314	382	9.46e-08	52
TRINITY_GG_1447_c90_g2_i15.p1	sp_Q5U374_KLH12_DANRE_Kelch-like_protein_12_OS=Danio_rerio_OX=7955_GN=klhl12_PE=2_SV=2	34.653	101	62	4	1	297	361	459	1.29e-07	51.6
TRINITY_GG_1447_c90_g2_i8.p1	sp_Q5U374_KLH12_DANRE_Kelch-like_protein_12_OS=Danio_rerio_OX=7955_GN=klhl12_PE=2_SV=2	35	100	63	2	1	297	455	553	1.68e-12	65.5
TRINITY_GG_1447_c90_g2_i8.p1	sp_Q5U374_KLH12_DANRE_Kelch-like_protein_12_OS=Danio_rerio_OX=7955_GN=klhl12_PE=2_SV=2	32.407	108	72	1	1	324	408	514	3.53e-11	61.6
TRINITY_GG_1447_c90_g2_i8.p1	sp_Q5U374_KLH12_DANRE_Kelch-like_protein_12_OS=Danio_rerio_OX=7955_GN=klhl12_PE=2_SV=2	43.478	69	36	1	10	207	314	382	9.46e-08	52
TRINITY_GG_1447_c90_g2_i8.p1	sp_Q5U374_KLH12_DANRE_Kelch-like_protein_12_OS=Danio_rerio_OX=7955_GN=klhl12_PE=2_SV=2	34.653	101	62	4	1	297	361	459	1.29e-07	51.6
TRINITY_GG_1447_c92_g1_i13.p2	sp_Q9C552_PUM23_ARATH_Pumilio_homolog_23_OS=Arabidopsis_thaliana_OX=3702_GN=APUM23_PE=1_SV=1	66.509	212	70	1	1	633	413	624	3.64e-96	298
TRINITY_GG_1447_c95_g1_i2.p1	sp_Q93YQ1_RTOR1_ARATH_Regulatory-associated_protein_of_TOR_1_OS=Arabidopsis_thaliana_OX=3702_GN=RAPTOR1_PE=1_SV=1	80.511	1175	209	12	1	3504	1	1162	0	1818
TRINITY_GG_1447_c9_g1_i1.p4	sp_Q9C7S7_ERO1_ARATH_Endoplasmic_reticulum_oxidoreductin-1_OS=Arabidopsis_thaliana_OX=3702_GN=AERO1_PE=1_SV=1	71.845	103	29	0	10	318	367	469	1.25e-42	147
TRINITY_GG_1447_c9_g1_i11.p1	sp_F4IBQ9_KN14Q_ARATH_Kinesin-like_protein_KIN-14Q_OS=Arabidopsis_thaliana_OX=3702_GN=KIN14Q_PE=3_SV=1	63.37	991	330	8	1	2958	36	998	0	1204
TRINITY_GG_1447_c9_g1_i11.p1	sp_F4IBQ9_KN14Q_ARATH_Kinesin-like_protein_KIN-14Q_OS=Arabidopsis_thaliana_OX=3702_GN=KIN14Q_PE=3_SV=1	72.308	65	16	2	3184	3372	1135	1199	7.94e-19	96.7
TRINITY_GG_1447_c9_g1_i18.p6	sp_Q9C7S7_ERO1_ARATH_Endoplasmic_reticulum_oxidoreductin-1_OS=Arabidopsis_thaliana_OX=3702_GN=AERO1_PE=1_SV=1	71.845	103	29	0	10	318	367	469	1.25e-42	147
TRINITY_GG_1450_c0_g1_i27.p1	sp_P08927_RUBB_PEA_RuBisCO_large_subunit-binding_protein_subunit_beta,_chloroplastic_OS=Pisum_sativum_OX=3888_PE=1_SV=2	91.317	334	26	1	61	1062	263	593	0	562
TRINITY_GG_1450_c12_g1_i45.p4	sp_Q10PP8_MTP4_ORYSJ_Metal_tolerance_protein_4_OS=Oryza_sativa_subsp._japonica_OX=39947_GN=MTP4_PE=2_SV=1	85.714	182	25	1	1	543	216	397	2.55e-114	333
TRINITY_GG_1450_c12_g1_i9.p4	sp_Q10PP8_MTP4_ORYSJ_Metal_tolerance_protein_4_OS=Oryza_sativa_subsp._japonica_OX=39947_GN=MTP4_PE=2_SV=1	85.714	182	25	1	1	543	216	397	2.55e-114	333
TRINITY_GG_1450_c130_g1_i1.p1	sp_Q3T130_TM45B_BOVIN_Transmembrane_protein_45B_OS=Bos_taurus_OX=9913_GN=TMEM45B_PE=2_SV=1	24.057	212	139	5	1	609	1	199	3.78e-06	51.2
TRINITY_GG_1450_c16_g1_i2.p1	sp_Q94BS2_MET1_ARATH_Protein_MET1,_chloroplastic_OS=Arabidopsis_thaliana_OX=3702_GN=MET1_PE=1_SV=1	83.06	183	31	0	1	549	153	335	6.02e-95	282
TRINITY_GG_1450_c16_g1_i20.p1	sp_Q94BS2_MET1_ARATH_Protein_MET1,_chloroplastic_OS=Arabidopsis_thaliana_OX=3702_GN=MET1_PE=1_SV=1	73.668	319	82	1	55	1011	19	335	3.06e-143	411
TRINITY_GG_1450_c16_g1_i9.p2	sp_Q94BS2_MET1_ARATH_Protein_MET1,_chloroplastic_OS=Arabidopsis_thaliana_OX=3702_GN=MET1_PE=1_SV=1	84.091	132	21	0	1	396	204	335	1.13e-62	197
TRINITY_GG_1450_c19_g1_i35.p2	sp_F4I1T9_KN14T_ARATH_Kinesin-like_protein_KIN-14T_OS=Arabidopsis_thaliana_OX=3702_GN=KIN14T_PE=3_SV=1	29.097	299	172	13	1	825	429	711	1.48e-16	86.7
TRINITY_GG_1450_c19_g1_i66.p2	sp_F4I1T9_KN14T_ARATH_Kinesin-like_protein_KIN-14T_OS=Arabidopsis_thaliana_OX=3702_GN=KIN14T_PE=3_SV=1	29.097	299	172	13	1	825	429	711	1.48e-16	86.7
TRINITY_GG_1450_c19_g1_i9.p2	sp_F4I1T9_KN14T_ARATH_Kinesin-like_protein_KIN-14T_OS=Arabidopsis_thaliana_OX=3702_GN=KIN14T_PE=3_SV=1	29.097	299	172	13	1	825	429	711	1.48e-16	86.7
TRINITY_GG_1450_c1_g1_i85.p2	sp_Q940Q3_ZTP29_ARATH_Zinc_transporter_ZTP29_OS=Arabidopsis_thaliana_OX=3702_GN=ZTP29_PE=2_SV=1	87.739	261	32	0	1	783	1	261	1.57e-117	340
TRINITY_GG_1450_c21_g1_i15.p2	sp_Q8RWR1_JMJ30_ARATH_Lysine-specific_demethylase_JMJ30_OS=Arabidopsis_thaliana_OX=3702_GN=JMJ30_PE=1_SV=1	76.02	196	47	0	7	594	174	369	1.01e-111	330
TRINITY_GG_1450_c21_g1_i2.p1	sp_Q8RWR1_JMJ30_ARATH_Lysine-specific_demethylase_JMJ30_OS=Arabidopsis_thaliana_OX=3702_GN=JMJ30_PE=1_SV=1	67.751	369	105	3	190	1254	1	369	3.73e-170	488
TRINITY_GG_1450_c21_g1_i6.p2	sp_Q8RWR1_JMJ30_ARATH_Lysine-specific_demethylase_JMJ30_OS=Arabidopsis_thaliana_OX=3702_GN=JMJ30_PE=1_SV=1	76.02	196	47	0	7	594	174	369	1.01e-111	330
TRINITY_GG_1450_c23_g3_i1.p2	sp_Q42578_PER53_ARATH_Peroxidase_53_OS=Arabidopsis_thaliana_OX=3702_GN=PER53_PE=1_SV=1	66.901	142	47	0	40	465	192	333	2.11e-55	180
TRINITY_GG_1450_c23_g3_i3.p1	sp_Q42578_PER53_ARATH_Peroxidase_53_OS=Arabidopsis_thaliana_OX=3702_GN=PER53_PE=1_SV=1	70.261	306	91	0	85	1002	28	333	3.63e-149	426
[truncated: 5,522 more rows]
